# Supplementary material for: Molecular analysis of high-grade serous ovarian carcinoma with and without associated serous tubal intra-epithelial carcinoma
Source: Nat Commun. 2017 Oct 17;8:990. doi: 10.1038/s41467-017-01217-9 (PMC5645359; doi:10.1038/s41467-017-01217-9)
Supplement: Supplementary file 3 — Supplementary Data 1 [file 41467_2017_1217_MOESM3_ESM.xlsx]

## Sheet: suppTable1
Supplementary Data 1. Detailed demographic, molecular and clinical characteristics of individual patients with high-grade serous carcinomas with and without STIC lesions.
Sample.ID	STIC	Age	PATH.STAGE	Surgical.outcome	Diagnosis.of.record	Diagnosis.after.path.re.review	PlatinumFreeInterval.mos..	PlatinumStatus	Recurrence	PFS.mos..	OS.mos..	VitalStatus	RACE	RELIGION	DIF	IMR	MES	PRO	called	cnv complete	RNAseq complete	mir complete
40187	No	60	III	Optimal	Not available	Not available	Not available	Not available	Y	7	27	Dead	Not available	Not available	NA	NA	NA	NA	NA	1	0	1
40190	Yes	61	III	Optimal	Not available	Not available	Not available	Not available	Y	19	34	Dead	Not available	Not available	-0.156	0.609	-0.441	0.043	IMR	1	1	1
40191	No	49	III	Optimal	Not available	Not available	Not available	Not available	Y	40	64	Alive	Not available	Not available	0.443	0.487	-0.515	-0.311	Uncalled	1	1	0
40193	No	53	II	Unknown	Not available	Not available	Not available	Not available	Y	42	72	Alive	Not available	Not available	0.086	0.489	-0.27	-0.263	IMR	1	1	1
40197	Yes	53	III	Optimal	Not available	Not available	Not available	Not available	Y	32	34	Dead	Not available	Not available	0.348	0.383	-0.54	-0.085	Uncalled	1	1	1
40199	No	49	III	Suboptimal	Not available	Not available	Not available	Not available	Y	13	39	Dead	Not available	Not available	0.322	0.123	-0.491	0.147	DIF	1	1	1
40200	Yes	71	III	Optimal	Not available	Not available	Not available	Not available	Y	22	56	Alive	Not available	Not available	-0.071	-0.294	-0.018	0.386	PRO	1	1	1
40201	No	55	IIIC	Optimal	Not available	Not available	Not available	Not available	Y	22	Not available	Not available	Not available	Not available	0.259	0.335	-0.392	-0.126	Uncalled	1	1	1
40202	No	59	III	Suboptimal	Not available	Not available	Not available	Not available	Y	13	42	Dead	Not available	Not available	0.168	-0.223	-0.072	0.152	Uncalled	1	1	1
40203	No	48	III	Suboptimal	Not available	Not available	Not available	Not available	Y	13	35	Dead	Not available	Not available	-0.005	-0.204	0.457	-0.323	MES	1	1	1
40204	No	42	III	Optimal	Not available	Not available	Not available	Not available	Y	10	40	Dead	Not available	Not available	0.268	0.157	-0.277	-0.089	DIF	1	1	1
40206	No	60	III	Optimal	Not available	Not available	Not available	Not available	Y	36	59	Alive	Not available	Not available	NA	NA	NA	NA	NA	1	0	1
40207	Yes	57	III	Optimal	Not available	Not available	Not available	Not available	Y	12	22	Dead	Not available	Not available	NA	NA	NA	NA	NA	1	0	1
40208	Yes	59	III	Suboptimal	Not available	Not available	Not available	Not available	Y	4	7	Dead	Not available	Not available	-0.023	0.487	-0.409	0.005	IMR	1	1	1
40209	No	60	III	Optimal	Not available	Not available	Not available	Not available	Y	27	61	Alive	Not available	Not available	0.071	0.62	-0.375	-0.259	IMR	1	1	1
40211	No	62	III	Suboptimal	Not available	Not available	Not available	Not available	Y	21	38	Dead	Not available	Not available	0.47	-0.088	-0.168	-0.155	DIF	1	1	1
222T	No	41	IIIC	Suboptimal	Ovarian Ca	Ovarian Ca	12.9	Sensitive	Y	27.2	83.8	Dead	WHITE	Not available	NA	NA	NA	NA	NA	1	0	1
323T	No	53	IIIC	Optimal	Ovarian Ca	Ovarian Ca	56.3	Sensitive	Y	60.6	86.7	Alive	WHITE	Not available	0.258	0.208	-0.229	-0.187	Uncalled	1	1	1
331T	No	37	IIIC	Optimal	Ovarian Ca	Ovarian Ca	10.6	Sensitive	Y	16.9	110.5	Dead	WHITE	Not available	NA	NA	NA	NA	NA	1	0	1
914T	No	76	IIIC	Optimal	Ovarian Ca	Ovarian Ca	1.7	Not available	N	4.4	4.4	Dead	WHITE	Not available	0.185	0.492	-0.088	-0.573	IMR	1	1	1
GL4226	No	66	IIIC	Optimal	Ovarian Ca	Ovarian Ca	54.1	Sensitive	Y	59.3	63.2	Alive	WHITE	Catholic, Roman	-0.536	0.009	0.619	-0.23	MES	1	1	1
GL4490	Yes	68	IIIC	Optimal	Ovarian Ca	Fallopian Tube Ca	51.9	Sensitive	N	55.5	55.5	Alive	BLACK	None	NA	NA	NA	NA	NA	1	0	1
GL5113	No	51	IIIC	Optimal	Ovarian Ca	Fallopian Tube Ca	7.4	Sensitive	Y	11.9	39.9	Alive	WHITE	Catholic, Roman	-0.156	0.208	0.176	-0.27	Uncalled	1	1	1
JB 5685	Yes	69	IIIC	Optimal	Ovarian Ca	Fallopian Tube Ca	8.6	Sensitive	Y	13.9	13.9	Alive	WHITE	Jewish	NA	NA	NA	NA	NA	1	0	1
JB 5705	Yes	51	IIIC	Optimal	Ovarian Ca	Fallopian Tube Ca	13.8	Sensitive	N	17.7	17.7	Alive	WHITE	Not reported	NA	NA	NA	NA	NA	1	1	1
JB 5727	Yes	49	IIIC	Optimal	Ovarian Ca	Fallopian Tube Ca	15.8	Sensitive	N	21.1	21.1	Alive	HISPANIC	Catholic, Roman	NA	NA	NA	NA	NA	1	1	1
JB 5768	Yes	67	IV	Optimal	Ovarian Ca	Fallopian Tube Ca	6.5	Sensitive	Y	12	20.3	Alive	WHITE	Christian	NA	NA	NA	NA	NA	1	1	1
JB4234	Yes	68	IIIC	Optimal	Ovarian Ca	Fallopian Tube Ca	9.1	Sensitive	Y	13.5	44.2	Dead	ASIAN	Catholic, Roman	-0.264	0.141	0.146	-0.066	Uncalled	1	1	1
JB4442	Yes	42	IV	Optimal	Ovarian Ca	Fallopian Tube Ca	10.6	Sensitive	Y	15.6	36.6	Dead	WHITE	Jewish	0.663	-0.011	-0.22	-0.355	DIF	1	1	1
JB4548	Yes	51	IV	Optimal	Ovarian Ca	Fallopian Tube Ca	10	Sensitive	Y	14.6	33	Dead	WHITE	Presbyterian	-0.133	-0.419	-0.023	0.578	PRO	1	1	1
JB4674	No	50	IV	Optimal	Peritoneum Ca NOS	Peritoneum Ca NOS	22.4	Sensitive	Y	27.7	44.1	Alive	WHITE	Catholic, Roman	-0.137	-0.11	0.176	0.035	MES	1	1	1
JB4675	Yes	64	IIIC	Optimal	Ovarian Ca	Fallopian Tube Ca	4.6	Resistant	Y	7.5	23.2	Dead	WHITE	Jewish	-0.255	-0.198	0.504	-0.147	MES	1	1	1
JB4684	Yes	70	IV	Optimal	Fallopian Tube Ca	Fallopian Tube Ca	19.3	Sensitive	Y	25.3	44.5	Alive	WHITE	Catholic, Roman	0.097	0.342	-0.458	0.096	IMR	1	1	1
JB4733	Yes	63	IV	Optimal	Fallopian Tube Ca	Fallopian Tube Ca	5	Resistant	Y	10.3	25.8	Dead	WHITE	None	0.137	-0.248	0.295	-0.222	MES	1	1	1
JB4744	Yes	78	IIIC	Suboptimal	Fallopian Tube Ca	Fallopian Tube Ca	45.7	Sensitive	N	50.4	50.4	Alive	OTHER	Catholic, Roman	0.004	-0.165	0.327	-0.219	MES	1	1	1
JB4752	No	63	IIIC	Optimal	Ovarian Ca	Fallopian Tube Ca	26.5	Sensitive	Y	31.8	49.8	Alive	WHITE	Catholic, Roman	-0.088	0.008	-0.29	0.414	PRO	1	1	1
JB4757	No	60	IIIC	Optimal	Fallopian Tube Ca	Fallopian Tube Ca	16.8	Sensitive	Y	21.6	46.7	Dead	WHITE	Protestant, Other	0.392	0.372	-0.288	-0.411	Uncalled	1	1	1
JB4833	No	55	IIIC	Optimal	Ovarian Ca	Ovarian Ca	19.1	Sensitive	Y	24.4	30.8	Alive	WHITE	None	0.058	-0.45	-0.061	0.474	PRO	1	1	1
JB4838	Yes	68	IIIC	Optimal	Fallopian Tube Ca	Fallopian Tube Ca	7.7	Sensitive	Y	13.3	42.9	Alive	WHITE	None	-0.326	-0.088	0.303	0.041	MES	1	1	1
JB4841	Yes	74	IIIB	Optimal	Ovarian Ca	Fallopian Tube Ca	42.8	Sensitive	N	48.1	48.1	Alive	WHITE	Jewish	0.038	-0.106	-0.275	0.394	PRO	1	1	1
JB4853	Yes	65	IIC	Optimal	Ovarian Ca	Fallopian Tube Ca	44.1	Sensitive	N	49	49	Alive	WHITE	Jewish	0.036	0.516	-0.354	-0.145	IMR	1	1	1
JB4860	Yes	59	IIIC	Suboptimal	Ovarian Ca	Fallopian Tube Ca	12.9	Sensitive	Y	18.6	47.6	Alive	WHITE	None	0.245	-0.362	-0.162	0.327	Uncalled	1	1	1
JB4878	No	58	IV	Optimal	Ovarian Ca	Ovarian Ca	21.5	Sensitive	N	27.7	27.7	Alive	WHITE	None	-0.209	-0.031	0.418	-0.261	MES	1	1	1
JB4886	Yes	56	IIIC	Suboptimal	Fallopian Tube Ca	Fallopian Tube Ca	41.1	Sensitive	N	46.3	46.3	Alive	WHITE	Catholic, Roman	-0.467	-0.429	0.73	0.022	MES	1	1	1
JB4887	No	59	IIIC	Optimal	Ovarian Ca	Ovarian Ca	40.8	Sensitive	N	45.7	45.7	Alive	WHITE	Presbyterian	-0.154	0.13	0.238	-0.265	MES	1	1	1
JB4900	Yes	53	IIIC	Optimal	Ovarian Ca	Fallopian Tube Ca	38.8	Sensitive	Y	43.7	46.8	Alive	WHITE	None	-0.156	0.358	-0.433	0.289	Uncalled	1	1	1
JB4904	Yes	57	IV	Optimal	Fallopian Tube Ca	Fallopian Tube Ca	21.1	Sensitive	Y	26.6	37.8	Dead	WHITE	Muslim	-0.424	-0.025	0.37	-0.009	MES	1	1	1
JB4912	No	55	IIIC	Optimal	Ovarian Ca	Ovarian Ca	37	Sensitive	N	43.2	43.2	Alive	ASIAN	Not available	-0.187	0.048	-0.252	0.422	PRO	1	1	1
JB4952	No	74	IV	Optimal	Peritoneum Ca NOS	Peritoneum Ca NOS	37.8	Sensitive	N	42.5	42.5	Alive	WHITE	Catholic, Roman	0.105	-0.49	0.239	0.12	MES	1	1	1
JB4960	Yes	64	IV	Optimal	Fallopian Tube Ca	Fallopian Tube Ca	14.3	Sensitive	Y	21.4	38.4	Alive	WHITE	Presbyterian	-0.417	-0.126	0.448	-0.003	MES	1	1	1
JB4962	Yes	72	IV	Optimal	Fallopian Tube Ca	Fallopian Tube Ca	8	Sensitive	Y	12.8	40.5	Alive	ASIAN	Christian	0.097	-0.366	0.423	-0.214	MES	1	1	1
JB4976	No	74	IIIC	Optimal	Fallopian Tube Ca	Fallopian Tube Ca	9.9	Sensitive	Y	14.1	41	Dead	WHITE	Catholic, Roman	-0.583	-0.017	0.526	-0.05	MES	1	1	1
JB4998	No	66	IIIC	Optimal	Ovarian Ca	Ovarian Ca	21.2	Sensitive	Y	25.8	42.8	Alive	WHITE	None	0.053	-0.35	-0.01	0.318	PRO	1	1	1
JB5019	No	57	IIIC	Optimal	Ovarian Ca	Ovarian Ca	32.4	Sensitive	N	37	37	Alive	WHITE	Jewish	-0.119	0.181	-0.28	0.255	Uncalled	1	1	1
JB5051	Yes	60	IIIC	Optimal	Fallopian Tube Ca	Fallopian Tube Ca	16.8	Sensitive	Y	24.1	39.2	Alive	WHITE	Other	-0.203	-0.456	0.044	0.603	PRO	1	1	1
JB5087	No	64	IV	Optimal	Ovarian Ca	Fallopian Tube Ca	8.9	Sensitive	Y	13.3	40.8	Alive	WHITE	Catholic, Roman	-0.671	0.113	0.154	0.336	PRO	1	1	1
JB5143	Yes	70	IV	Optimal	Ovarian Ca	Fallopian Tube Ca	6.6	Sensitive	Y	11.7	27.1	Dead	WHITE	Not available	NA	NA	NA	NA	NA	1	0	1
JB5214	No	44	IV	Optimal	Ovarian Ca	Ovarian Ca	0.3	Resistant	Y	5	10.7	Alive	WHITE	Jewish	-0.536	0.118	0.326	0.002	MES	1	1	1
JB5223	No	66	IIIC	Optimal	Ovarian Ca	Ovarian Ca	15.7	Sensitive	Y	20.3	20.3	Alive	WHITE	None	-0.206	0.374	-0.47	0.363	Uncalled	1	1	1
JB5234	No	58	IV	Optimal	Fallopian Tube Ca	Fallopian Tube Ca	4.4	Resistant	Y	10.3	36.5	Alive	WHITE	Jewish	-0.012	-0.121	-0.223	0.396	PRO	1	1	1
JB5268	No	64	IIIC	Optimal	Ovarian Ca	Ovarian Ca	Not available	Not available	N	32.7	32.7	Alive	WHITE	Jewish	-0.074	0.501	-0.037	-0.398	IMR	1	1	1
JB5276	No	71	IV	Optimal	Fallopian Tube Ca	Fallopian Tube Ca	9.5	Sensitive	Y	14.6	34.5	Alive	WHITE	None	0.132	-0.052	0.067	-0.149	DIF	1	1	1
JB5287	Yes	56	IIIC	Optimal	Ovarian Ca	Fallopian Tube Ca	12.9	Sensitive	Y	18	33.3	Alive	WHITE	Protestant, Other	0.127	0.305	-0.29	-0.09	IMR	1	1	1
JB5293	Yes	49	IIIC	Optimal	Ovarian Ca	Fallopian Tube Ca	28.2	Sensitive	N	34.3	34.3	Alive	WHITE	None	0.472	-0.16	0.088	-0.384	DIF	1	1	1
JB5318	No	44	IIIC	Optimal	Ovarian Ca	Ovarian Ca	27.4	Sensitive	N	32	32	Alive	WHITE	Catholic, Roman	0.549	0.279	-0.354	-0.387	DIF	1	1	1
JB5326	Yes	62	IV	Optimal	Ovarian Ca	Fallopian Tube Ca	27.3	Sensitive	N	33.3	33.3	Alive	WHITE	Episcopalian	NA	NA	NA	NA	NA	1	0	1
JB5427	No	57	IV	Optimal	Ovarian Ca	Fallopian Tube Ca	11.2	Sensitive	Y	15.9	29	Alive	WHITE	Catholic, Roman	0.331	-0.277	0.061	-0.102	DIF	1	1	1
JB5439	Yes	72	IIIC	Suboptimal	Ovarian Ca	Fallopian Tube Ca	24.2	Sensitive	N	29.1	29.1	Alive	BLACK	None	-0.387	0.38	0.139	-0.185	IMR	1	1	1
JB5464	Yes	69	IV	Optimal	Ovarian Ca	Fallopian Tube Ca	4.7	Resistant	Y	9.5	18.3	Alive	WHITE	Jewish	-0.262	-0.599	0.56	0.201	MES	1	1	1
JB5471	No	58	IV	Optimal	Ovarian Ca	Ovarian Ca	8.8	Sensitive	Y	15.2	27.4	Alive	WHITE	Jewish	-0.397	-0.017	0.208	0.148	Uncalled	1	1	1
JB5506	No	79	IIIC	Optimal	Ovarian Ca	Ovarian Ca	18.2	Sensitive	Y	23.2	26.6	Alive	WHITE	Catholic, Roman	0.18	0.046	0.029	-0.251	DIF	1	1	1
JB5516	Yes	56	IIIC	Optimal	Ovarian Ca	Fallopian Tube Ca	20.1	Sensitive	N	25	25	Alive	WHITE	Catholic, Roman	0.397	0.229	-0.24	-0.326	DIF	1	1	1
JB5523	Yes	62	IIIC	Optimal	Fallopian Tube Ca	Fallopian Tube Ca	2.4	Resistant	Y	21.6	29.2	Dead	WHITE	Catholic, Roman	-0.348	-0.413	0.623	0.019	MES	1	1	1
JB5537	Yes	68	IIIC	Suboptimal	Ovarian Ca	Fallopian Tube Ca	19.9	Sensitive	N	24.3	24.3	Alive	WHITE	None	-0.303	-0.486	0.159	0.593	PRO	1	1	1
JB5548	Yes	59	IIIC	Optimal	Fallopian Tube Ca	Fallopian Tube Ca	7	Sensitive	Y	12	26	Alive	WHITE	None	0.187	-0.128	-0.031	-0.009	DIF	1	1	1
JB5565	Yes	47	IIIC	Suboptimal	Fallopian Tube Ca	Fallopian Tube Ca	1.4	Resistant	Y	7	25.1	Alive	WHITE	None	0.214	0.323	-0.289	-0.191	IMR	1	1	1
JB5567	No	56	IIIC	Optimal	Ovarian Ca	Ovarian Ca	13.5	Sensitive	Y	18.3	24	Alive	WHITE	Christian	0.096	0.474	-0.458	-0.037	IMR	1	1	1
JB5585	Yes	59	IV	Optimal	Ovarian Ca	Fallopian Tube Ca	4.4	Resistant	Y	9.1	19.5	Dead	WHITE	Catholic, Roman	-0.104	-0.483	-0.065	0.665	PRO	1	1	1
JB5588	No	64	IV	Optimal	Ovarian Ca	Fallopian Tube Ca	18.1	Sensitive	N	23.2	23.2	Alive	WHITE	Catholic, Roman	NA	NA	NA	NA	NA	1	0	1
JB5615	No	51	IV	Optimal	Fallopian Tube Ca	Fallopian Tube Ca	4.7	Resistant	Y	9.5	22.9	Alive	ASIAN	Muslim	-0.184	0.148	0.384	-0.427	MES	1	1	1
JB5617	Yes	54	IIIC	Optimal	Ovarian Ca	Fallopian Tube Ca	17.3	Sensitive	Y	21.9	22.7	Alive	WHITE	Catholic, Roman	-0.271	-0.02	0.421	-0.218	MES	1	1	1
JB5841	Yes	54	IV	Optimal	Fallopian Tube Ca	Fallopian Tube Ca	5.8	Resistant	Y	15.9	8.2	Alive	WHITE	Not available	-0.231	-0.482	0.586	0.023	MES	1	1	1
JB5860	No	55	IIIC	Optimal	Ovarian Ca	Ovarian Ca	8.4	Sensitive	Y	13.1	14.5	Alive	WHITE	Catholic, Roman	0.304	-0.55	0.149	0.1	DIF	1	1	1
JB5861	Yes	51	IV	Optimal	Ovarian Ca	Fallopian Tube Ca	11.1	Sensitive	N	16.1	16.1	Alive	WHITE	Catholic, Roman	-0.146	-0.292	0.638	-0.312	MES	1	1	1
JB5893	Yes	65	IIIC	Optimal	Ovarian Ca	Fallopian tube Ca	9.6	Sensitive	N	14.3	14.3	Alive	WHITE	Not reported	-0.138	0.119	-0.284	0.34	PRO	1	1	1
JB5962	Yes	46	IIIC	Optimal	Ovarian Ca	Fallopian Tube Ca	3.6	Resistant	N	11.7	11.7	Alive	WHITE	Christian	-0.296	0.602	-0.041	-0.287	IMR	1	1	1
JB5982	Yes	56	IV	Optimal	Ovarian Ca	Fallopian Tube Ca	8.6	Sensitive	N	12.8	12.8	Alive	WHITE	Catholic, Roman	-0.075	-0.303	-0.144	0.547	PRO	1	1	1
JH1035	Yes	51	IIIC	Unknown	Endometrial cancer	Ovarian Ca	9	Sensitive	N	10.9	10.9	Alive	WHITE	Not available	0.05	-0.451	0.358	-0.007	MES	1	1	1
JH1048	No	63	IIIC	Optimal	Ovarian Ca	Ovarian Ca	53.9	Sensitive	N	59.9	59.9	Alive	WHITE	Not available	NA	NA	NA	NA	NA	1	0	1
JH1066	No	59	IIIC	Optimal	Ovarian Ca	Ovarian Ca	53.8	Sensitive	N	58.6	58.6	Alive	OTHER	Not available	0.026	0.173	-0.102	-0.08	IMR	1	1	1
JH1069	No	49	IIC	Optimal	Ovarian Ca	Ovarian Ca	9	Sensitive	Y	13.3	60.2	Alive	OTHER	Not available	0.41	0.144	-0.22	-0.275	DIF	1	1	1
JH1072	Yes	54	IV	Optimal	Ovarian Ca	Ovarian Ca	41.4	Sensitive	N	45.5	45.5	Alive	ASIAN	Not available	0.056	-0.232	0.187	-0.035	MES	1	1	1
JH1075	Yes	43	IV	Suboptimal	Ovarian Ca	Ovarian Ca	17.9	Sensitive	Y	24.7	63.6	Alive	WHITE	Not available	0.192	0.535	-0.279	-0.399	IMR	1	1	1
JH1085	No	63	IA	Optimal	Ovarian Ca	Ovarian Ca	50.3	Sensitive	N	54.7	54.7	Alive	WHITE	Not available	0.587	-0.243	-0.103	-0.184	DIF	1	1	1
JH993	No	73	IIIA	Optimal	Ovarian Ca	Ovarian Ca	70	Sensitive	N	74.6	74.6	Alive	WHITE	Not available	-0.317	-0.259	-0.069	0.642	PRO	1	1	1
RG953	No	64	IIIC	Optimal	Ovarian Ca	Ovarian Ca	30	Sensitive	N	34.3	34.3	Alive	WHITE	Not available	-0.371	-0.355	0.5	0.125	MES	1	1	1
