# Supplementary material for: Molecular analysis of high-grade serous ovarian carcinoma with and without associated serous tubal intra-epithelial carcinoma
Source: Nat Commun. 2017 Oct 17;8:990. doi: 10.1038/s41467-017-01217-9 (PMC5645359; doi:10.1038/s41467-017-01217-9)
Supplement: Supplementary file 4 — Supplementary Data 2 [file 41467_2017_1217_MOESM4_ESM.xls]

## Sheet: GISTICCNVregions
Supplementary Data 2. Copy number alterations identified as significantly altered in the GISTIC analysis compared between samples with and without STIC lesions by genomic region.
	Cytoband	Wide.Peak.Limits	logFC	t	P.Value	adj.P.Val	STICmeans	NoSTICmeans
Deletion Peak 22 - CN values	10q24.1	chr10:96829187-112054907(probes 948869:957964)	-0.18	-3.29	0.00139	0.11438	-0.02	-0.2
Amplification Peak 5 - CN values	3q29	chr3:192602674-192613678(probes 363120:363128)	-0.23	-2.58	0.01132	0.30056	0.5	0.27
Deletion Peak 21 - CN values	10q23.31	chr10:88120813-96955589(probes 943954:948934)	-0.14	-2.56	0.01216	0.30056	0	-0.14
Amplification Peak 21 - CN values	9p22.2	chr9:16915106-16931295(probes 834559:834571)	0.19	2.49	0.01466	0.30056	-0.02	0.16
Deletion Peak 27 - CN values	12q24.11	chr12:48361525-133851895(probes 1074372:1123375)	-0.13	-2.39	0.01863	0.30557	0.01	-0.11
Deletion Peak 28 - CN values	13q12.12	chr13:24896582-25254131(probes 1126109:1126193)	-0.09	-1.94	0.05595	0.65775	-0.15	-0.24
Deletion Peak 29 - CN values	13q14.2	chr13:48833755-49064807(probes 1141932:1142177)	-0.1	-1.89	0.06248	0.65775	-0.17	-0.27
Deletion Peak 3 - CN values	2q22.1	chr2:114236621-143637838(probes 187772:202702)	-0.09	-1.77	0.08062	0.65775	0.03	-0.06
Amplification Peak 20 - CN values	8q24.3	chr8:144185789-145176533(probes 824682:824910)	-0.18	-1.75	0.0827	0.65775	0.63	0.46
Deletion Peak 33 - CN values	15q13.1	chr15:1-63570654(probes 1229237:1251680)	-0.08	-1.67	0.09858	0.65775	-0.11	-0.19
Deletion Peak 45 - CN values	22q13.32	chr22:48026898-51304566(probes 1490369:1491450)	-0.07	-1.63	0.10681	0.65775	-0.26	-0.33
Amplification Peak 37 - CN values	22q11.21	chr22:18613726-22141228(probes 1475446:1475468)	-0.13	-1.56	0.1227	0.65775	0.07	-0.06
Deletion Peak 9 - CN values	5q11.2	chr5:53838098-56113441(probes 495159:496654)	-0.15	-1.55	0.12396	0.65775	-0.15	-0.31
Deletion Peak 38 - CN values	17q11.2	chr17:29326736-29622093(probes 1325548:1325663)	-0.07	-1.54	0.12734	0.65775	-0.24	-0.31
Deletion Peak 13 - CN values	6q24.1	chr6:131154842-151563695(probes 639358:652062)	-0.09	-1.54	0.1279	0.65775	-0.16	-0.25
Amplification Peak 26 - CN values	12q13.11	chr12:49054800-49065796(probes 1074754:1074761)	-0.15	-1.53	0.12834	0.65775	0.24	0.09
Amplification Peak 17 - CN values	8q11.23	chr8:55245139-55273350(probes 772528:772548)	0.13	1.47	0.14457	0.69733	0.18	0.32
Deletion Peak 4 - CN values	3p25.3	chr3:8809185-9404923(probes 262858:263321)	-0.08	-1.43	0.15643	0.71265	-0.01	-0.09
Amplification Peak 10 - CN values	6p25.1	chr6:5005627-5015126(probes 569864:569871)	0.12	1.38	0.17115	0.73865	0.16	0.28
Amplification Peak 30 - CN values	18q11.2	chr18:23724993-24121455(probes 1362132:1362354)	-0.12	-1.33	0.18688	0.73987	0.14	0.01
Amplification Peak 33 - CN values	19q12	chr19:30245403-30313893(probes 1404031:1404100)	0.2	1.29	0.20137	0.73987	0.4	0.6
Deletion Peak 44 - CN values	22q12.1	chr22:28372835-29085826(probes 1478569:1478919)	-0.08	-1.28	0.20257	0.73987	-0.15	-0.23
Amplification Peak 19 - CN values	8q24.21	chr8:128972722-129013984(probes 815152:815166)	-0.15	-1.27	0.20753	0.73987	0.72	0.57
Amplification Peak 16 - CN values	7q36.3	chr7:156738296-157875342(probes 743068:743628)	0.08	1.2	0.23377	0.7694	0.18	0.26
Amplification Peak 24 - CN values	11q14.1	chr11:76660927-79682533(probes 1013088:1015017)	0.1	1.2	0.23457	0.7694	0.07	0.18
Deletion Peak 10 - CN values	5q12.3	chr5:58145155-83238505(probes 497952:511562)	-0.06	-1.15	0.25267	0.77644	-0.27	-0.33
Deletion Peak 7 - CN values	4q31.3	chr4:152680702-153461905(probes 447839:448281)	-0.06	-1.14	0.25859	0.77644	-0.21	-0.27
Deletion Peak 23 - CN values	10q26.3	chr10:117705523-135534747(probes 961893:973090)	-0.06	-1.1	0.27516	0.77644	0.01	-0.05
Amplification Peak 25 - CN values	12p12.1	chr12:25337281-25402390(probes 1063980:1064105)	0.18	1.1	0.27577	0.77644	0.31	0.49
Amplification Peak 35 - CN values	20p13	chr20:1-456451(probes 1417380:1417386)	-0.08	-1.08	0.28406	0.77644	0.41	0.33
Deletion Peak 6 - CN values	4q24	chr4:81884749-113219565(probes 409125:426711)	-0.05	-1.02	0.30829	0.81548	-0.22	-0.27
Deletion Peak 31 - CN values	14q23.1	chr14:54418413-75320705(probes 1197769:1210404)	-0.04	-0.99	0.32381	0.82589	-0.13	-0.18
Deletion Peak 42 - CN values	19q13.43	chr19:56572833-56652591(probes 1416145:1416173)	0.06	0.97	0.33237	0.82589	-0.06	0
Amplification Peak 22 - CN values	9q34.13	chr9:135807487-135811162(probes 890588:890594)	0.14	0.95	0.34366	0.82883	0.26	0.39
Amplification Peak 34 - CN values	19q13.12	chr19:35937038-36068061(probes 1407771:1407858)	-0.1	-0.89	0.37535	0.8794	0.35	0.25
Amplification Peak 31 - CN values	19p13.2	chr19:13421551-13484633(probes 1398161:1398197)	-0.09	-0.85	0.39989	0.88036	0.32	0.23
Deletion Peak 2 - CN values	1p31.1	chr1:48935280-149898950(probes 24089:67381)	0.05	0.82	0.41593	0.88036	-0.03	0.02
Amplification Peak 13 - CN values	6p21.1	chr6:41895434-41905983(probes 591836:591849)	-0.07	-0.77	0.44036	0.88036	0.24	0.17
Deletion Peak 15 - CN values	7p22.3	chr7:1-4724309(probes 663145:664683)	-0.05	-0.77	0.4417	0.88036	-0.02	-0.07
Amplification Peak 36 - CN values	20q13.33	chr20:60275290-63025520(probes 1453402:1454160)	-0.05	-0.77	0.44372	0.88036	0.37	0.32
Amplification Peak 27 - CN values	14q21.1	chr14:38931328-38934758(probes 1190002:1190014)	0.05	0.75	0.4578	0.88036	0.06	0.11
Amplification Peak 32 - CN values	19p13.11	chr19:17283415-17297094(probes 1400091:1400098)	-0.08	-0.74	0.45998	0.88036	0.34	0.25
Deletion Peak 5 - CN values	3p21.2	chr3:50684812-51426140(probes 286922:287268)	0.03	0.69	0.49377	0.88036	-0.08	-0.05
Amplification Peak 28 - CN values	15q26.3	chr15:97904697-99151388(probes 1271361:1272251)	-0.07	-0.66	0.50784	0.88036	0.07	0
Deletion Peak 20 - CN values	9q34.13	chr9:109848539-141213431(probes 873476:892616)	-0.03	-0.65	0.51484	0.88036	-0.11	-0.14
Deletion Peak 25 - CN values	11p15.4	chr11:1956105-17809723(probes 973498:983749)	-0.03	-0.64	0.52466	0.88036	-0.18	-0.21
Amplification Peak 11 - CN values	6p22.3	chr6:20361021-21745389(probes 580711:581559)	0.07	0.63	0.52978	0.88036	0.29	0.36
Amplification Peak 1 - CN values	1p34.3	chr1:37952977-38006163(probes 18204:18223)	0.05	0.63	0.53212	0.88036	0.16	0.21
Amplification Peak 7 - CN values	4q12	chr4:55562798-55563601(probes 394907:394913)	-0.04	-0.6	0.54718	0.88036	0.08	0.04
Deletion Peak 19 - CN values	9q21.2	chr9:38619140-129669555(probes 848001:887121)	-0.03	-0.58	0.56667	0.88036	-0.09	-0.12
Deletion Peak 37 - CN values	17p11.2	chr17:16471691-16611735(probes 1322088:1322127)	-0.02	-0.56	0.57927	0.88036	-0.27	-0.29
Amplification Peak 2 - CN values	1q21.3	chr1:151824090-151836461(probes 68120:68129)	-0.04	-0.55	0.58591	0.88036	0.32	0.28
Deletion Peak 39 - CN values	18q23	chr18:67515139-78077248(probes 1388976:1393525)	0.03	0.55	0.58654	0.88036	-0.27	-0.24
Deletion Peak 43 - CN values	21q22.3	chr21:38575184-48129895(probes 1468863:1474690)	-0.03	-0.53	0.59398	0.88036	-0.04	-0.07
Amplification Peak 12 - CN values	6p21.31	chr6:34516293-34517662(probes 587139:587145)	0.06	0.49	0.62271	0.88036	0.16	0.22
Deletion Peak 26 - CN values	11q24.2	chr11:79148029-135006516(probes 1014642:1049827)	-0.03	-0.49	0.62782	0.88036	-0.03	-0.06
Deletion Peak 35 - CN values	16q22.1	chr16:46964852-74472447(probes 1287597:1304198)	0.03	0.48	0.63125	0.88036	-0.27	-0.24
Amplification Peak 3 - CN values	1q42.3	chr1:234132095-240311133(probes 119836:124254)	-0.04	-0.48	0.63161	0.88036	0.32	0.28
Amplification Peak 23 - CN values	10q23.33	chr10:96865197-96875962(probes 948888:948897)	-0.05	-0.47	0.63646	0.88036	0.32	0.27
Deletion Peak 1 - CN values	1p36.11	chr1:1-31262824(probes 1:14671)	-0.02	-0.46	0.64948	0.88036	-0.06	-0.08
Amplification Peak 18 - CN values	8q22.1	chr8:98741706-98867855(probes 797406:797497)	0.04	0.44	0.6597	0.88036	0.34	0.38
Amplification Peak 8 - CN values	4q31.3	chr4:153684505-153695903(probes 448414:448420)	-0.05	-0.43	0.66564	0.88036	-0.03	-0.08
Deletion Peak 40 - CN values	19p13.3	chr19:335056-437808(probes 1393553:1393558)	-0.02	-0.4	0.69237	0.90119	-0.18	-0.2
Deletion Peak 30 - CN values	14q11.2	chr14:24414364-24510196(probes 1181436:1181458)	0.02	0.34	0.73434	0.94088	-0.06	-0.04
Amplification Peak 15 - CN values	7q22.1	chr7:99804614-99885135(probes 713470:713486)	0.02	0.31	0.75703	0.94453	0.24	0.26
Deletion Peak 17 - CN values	8p21.2	chr8:23309915-23536805(probes 756715:756886)	-0.02	-0.31	0.76023	0.94453	-0.3	-0.32
Deletion Peak 41 - CN values	19p13.2	chr19:6854447-7460858(probes 1395417:1395571)	0.02	0.29	0.77519	0.94874	-0.12	-0.1
Amplification Peak 4 - CN values	3q26.2	chr3:168622050-168725117(probes 350027:350088)	-0.02	-0.25	0.80442	0.95356	0.53	0.5
Deletion Peak 34 - CN values	15q24.3	chr15:74622458-78467000(probes 1258180:1259803)	0.01	0.24	0.80849	0.95356	-0.14	-0.12
Deletion Peak 36 - CN values	16q23.1	chr16:78015651-79627758(probes 1306648:1308047)	-0.01	-0.22	0.82259	0.95356	-0.3	-0.31
Amplification Peak 6 - CN values	4p16.3	chr4:3265382-3266915(probes 365791:365793)	0.01	0.22	0.82727	0.95356	0.06	0.07
Amplification Peak 9 - CN values	5p15.33	chr5:2254788-3485080(probes 467458:468554)	0.02	0.2	0.83967	0.95356	0.35	0.37
Amplification Peak 29 - CN values	17q25.3	chr17:79532110-79560493(probes 1350571:1350585)	0.01	0.18	0.85583	0.95356	0.08	0.09
Deletion Peak 32 - CN values	14q32.33	chr14:91281302-107349540(probes 1220505:1229236)	-0.01	-0.16	0.87318	0.95356	-0.05	-0.06
Deletion Peak 14 - CN values	6q26	chr6:155530845-171115067(probes 654848:663144)	-0.01	-0.13	0.89824	0.95356	-0.19	-0.2
Deletion Peak 11 - CN values	5q21.3	chr5:67596277-136954860(probes 503339:540827)	0.01	0.12	0.905	0.95356	-0.19	-0.19
Deletion Peak 8 - CN values	4q33	chr4:171001494-171962496(probes 458186:458701)	0	0.09	0.92989	0.95356	-0.24	-0.24
Amplification Peak 14 - CN values	6q21	chr6:107221931-107363674(probes 625625:625710)	0.01	0.08	0.93521	0.95356	-0.02	-0.01
Deletion Peak 12 - CN values	6q15	chr6:74537749-135506831(probes 607589:642202)	0	0.07	0.94144	0.95356	-0.07	-0.06
Deletion Peak 16 - CN values	8p23.3	chr8:1727093-1774825(probes 744338:744341)	0	-0.07	0.94521	0.95356	-0.33	-0.34
Deletion Peak 18 - CN values	9p24.1	chr9:4860981-5234602(probes 827864:828072)	0.01	0.06	0.9497	0.95356	-0.29	-0.29
Deletion Peak 24 - CN values	11p15.5	chr11:1326747-1418876(probes 973328:973362)	0	-0.06	0.95356	0.95356	-0.19	-0.19
