# Supplementary material for: Molecular analysis of high-grade serous ovarian carcinoma with and without associated serous tubal intra-epithelial carcinoma
Source: Nat Commun. 2017 Oct 17;8:990. doi: 10.1038/s41467-017-01217-9 (PMC5645359; doi:10.1038/s41467-017-01217-9)
Supplement: Supplementary file 5 — Supplementary Data 3 [file 41467_2017_1217_MOESM5_ESM.xls]

## Sheet: GISTICCNVgenes
Supplementary Data 3. Copy number alterations identified as significantly altered in the GISTIC analysis compared between samples with and without STIC lesions by gene.
	logFC	t	P.Value	adj.P.Val	STICmeans	NoSTICmeans
ITPRIP	-0.16	-3.68	0.00037	0.34132	-0.03	-0.2
CCDC147	-0.16	-3.68	0.00037	0.34132	-0.03	-0.2
GSTO2	-0.16	-3.56	0.00056	0.34132	-0.03	-0.19
MIR936	-0.16	-3.55	0.00059	0.34132	-0.03	-0.19
hsa-mir-936	-0.16	-3.55	0.00059	0.34132	-0.03	-0.19
C10orf32	-0.16	-3.54	0.00061	0.34132	-0.03	-0.19
C10orf32-AS3MT	-0.16	-3.54	0.00061	0.34132	-0.03	-0.19
AS3MT	-0.16	-3.54	0.00061	0.34132	-0.03	-0.19
CNNM2	-0.16	-3.54	0.00061	0.34132	-0.03	-0.19
NT5C2	-0.16	-3.54	0.00061	0.34132	-0.03	-0.19
LOC729020	-0.16	-3.54	0.00061	0.34132	-0.03	-0.19
INA	-0.16	-3.54	0.00061	0.34132	-0.03	-0.19
PCGF6	-0.16	-3.54	0.00061	0.34132	-0.03	-0.19
TAF5	-0.16	-3.53	0.00062	0.34132	-0.03	-0.19
CALHM1	-0.16	-3.52	0.00064	0.34132	-0.03	-0.19
CALHM2	-0.16	-3.52	0.00064	0.34132	-0.03	-0.19
MIR1307	-0.16	-3.52	0.00064	0.34132	-0.03	-0.19
PDCD11	-0.16	-3.52	0.00064	0.34132	-0.03	-0.19
USMG5	-0.16	-3.52	0.00064	0.34132	-0.03	-0.19
hsa-mir-1307	-0.16	-3.52	0.00064	0.34132	-0.03	-0.19
COL17A1	-0.16	-3.52	0.00064	0.34132	-0.03	-0.19
SLK	-0.16	-3.52	0.00065	0.34132	-0.03	-0.19
CALHM3	-0.16	-3.51	0.00067	0.34132	-0.03	-0.19
NEURL	-0.16	-3.51	0.00067	0.34132	-0.03	-0.19
SH3PXD2A	-0.16	-3.51	0.00067	0.34132	-0.03	-0.19
LOC100505839	-0.16	-3.51	0.00067	0.34132	-0.03	-0.19
OBFC1	-0.16	-3.51	0.00067	0.34132	-0.03	-0.19
MIR4482-1	-0.16	-3.51	0.00068	0.34132	-0.03	-0.19
SFR1	-0.16	-3.5	0.00069	0.34132	-0.03	-0.19
WDR96	-0.16	-3.5	0.00069	0.34132	-0.03	-0.19
MIR609	-0.16	-3.5	0.00069	0.34132	-0.03	-0.19
hsa-mir-609	-0.16	-3.5	0.00069	0.34132	-0.03	-0.19
CYP17A1	-0.16	-3.48	0.00073	0.34132	-0.03	-0.19
TSPAN8	-0.18	-3.47	0.00077	0.34132	0.15	-0.03
CCDC53	-0.16	-3.45	0.00083	0.34132	0.02	-0.14
NUP37	-0.16	-3.45	0.00083	0.34132	0.02	-0.14
PARPBP	-0.16	-3.45	0.00083	0.34132	0.02	-0.14
PMCH	-0.16	-3.45	0.00083	0.34132	0.02	-0.14
DRAM1	-0.16	-3.44	0.00085	0.34132	0.02	-0.14
SMARCC2	-0.2	-3.43	0.00087	0.34132	0.18	-0.01
OBFC2B	-0.2	-3.43	0.00088	0.34132	0.19	-0.01
SORCS3	-0.15	-3.42	0.0009	0.34132	-0.04	-0.19
RNF41	-0.19	-3.41	0.00093	0.34132	0.18	-0.01
CHPT1	-0.16	-3.4	0.00097	0.34132	0.02	-0.14
SYCP3	-0.16	-3.4	0.00097	0.34132	0.02	-0.14
GNPTAB	-0.16	-3.4	0.00097	0.34132	0.02	-0.14
RAB21	-0.17	-3.39	0.00098	0.34132	0.14	-0.03
PTPRR	-0.18	-3.38	0.00105	0.34132	0.15	-0.03
RAB3IP	-0.18	-3.37	0.00107	0.34132	0.15	-0.02
ZDHHC17	-0.15	-3.35	0.00114	0.34132	0.06	-0.09
CSRP2	-0.15	-3.35	0.00114	0.34132	0.06	-0.09
E2F7	-0.15	-3.35	0.00114	0.34132	0.06	-0.09
SLC39A5	-0.19	-3.35	0.00115	0.34132	0.18	-0.01
PLXNC1	-0.17	-3.34	0.00116	0.34132	0.02	-0.15
ALDH18A1	-0.18	-3.34	0.00117	0.34132	-0.02	-0.2
TCTN3	-0.18	-3.33	0.00122	0.34132	-0.02	-0.2
ABLIM1	-0.16	-3.32	0.00126	0.34132	0.05	-0.12
MIR1252	-0.16	-3.32	0.00127	0.34132	0.05	-0.11
hsa-mir-1252	-0.16	-3.32	0.00127	0.34132	0.05	-0.11
BEST3	-0.17	-3.31	0.0013	0.34132	0.15	-0.02
ANKRD52	-0.19	-3.31	0.00131	0.34132	0.18	-0.01
COQ10A	-0.19	-3.31	0.00131	0.34132	0.18	-0.01
CCDC41	-0.16	-3.29	0.00137	0.34132	0.01	-0.15
SYT1	-0.16	-3.29	0.00138	0.34132	0.05	-0.11
LOC144486	-0.16	-3.29	0.00138	0.34132	0.01	-0.15
AFAP1L2	-0.15	-3.29	0.0014	0.34132	0.04	-0.12
PA2G4	-0.19	-3.28	0.00141	0.34132	0.18	0
RPL41	-0.19	-3.28	0.00141	0.34132	0.18	0
ZC3H10	-0.19	-3.28	0.00141	0.34132	0.18	0
ESYT1	-0.19	-3.28	0.00141	0.34132	0.18	0
MYL6	-0.19	-3.28	0.00141	0.34132	0.18	0
MYL6B	-0.19	-3.28	0.00141	0.34132	0.18	0
FAM160B1	-0.16	-3.28	0.00143	0.34132	0.04	-0.12
SORCS1	-0.14	-3.27	0.00146	0.34132	-0.04	-0.18
TRUB1	-0.16	-3.27	0.00147	0.34132	0.04	-0.12
GSTO1	-0.15	-3.26	0.00152	0.34132	-0.04	-0.19
C12orf61	-0.15	-3.25	0.00154	0.34132	0.12	-0.03
MIRLET7I	-0.15	-3.25	0.00154	0.34132	0.12	-0.03
hsa-let-7i	-0.15	-3.25	0.00154	0.34132	0.12	-0.03
THAP2	-0.16	-3.25	0.00155	0.34132	0.14	-0.03
TMEM19	-0.16	-3.25	0.00155	0.34132	0.14	-0.03
LOC100505933	-0.14	-3.24	0.00162	0.34132	-0.03	-0.17
MON2	-0.15	-3.23	0.00165	0.34132	0.12	-0.03
MYBPC1	-0.15	-3.23	0.00165	0.34132	0.01	-0.14
NAV3	-0.15	-3.23	0.00167	0.34132	0.06	-0.1
XPNPEP1	-0.13	-3.2	0.00181	0.34132	-0.04	-0.17
CRADD	-0.16	-3.2	0.00184	0.34132	0.02	-0.14
TBC1D15	-0.16	-3.19	0.00189	0.34132	0.12	-0.04
NUDT4	-0.16	-3.17	0.002	0.34132	0.02	-0.14
NUDT4P1	-0.16	-3.17	0.002	0.34132	0.02	-0.14
PTPRB	-0.18	-3.17	0.002	0.34132	0.16	-0.02
LOC144481	-0.16	-3.17	0.00203	0.34132	0.02	-0.14
SOCS2	-0.16	-3.17	0.00203	0.34132	0.02	-0.14
CS	-0.18	-3.17	0.00203	0.34132	0.18	-0.01
UBE2N	-0.16	-3.16	0.00206	0.34132	0.02	-0.14
MRPL42	-0.16	-3.16	0.00211	0.34132	0.02	-0.14
ERBB3	-0.18	-3.15	0.00217	0.34132	0.18	0
CNOT2	-0.16	-3.14	0.00219	0.34132	0.13	-0.03
ENTPD1	-0.16	-3.14	0.00225	0.34132	-0.02	-0.18
AVPR1A	-0.15	-3.13	0.00228	0.34132	0.12	-0.03
MRS2P2	-0.16	-3.13	0.00229	0.34132	0.12	-0.04
KCNMB4	-0.16	-3.13	0.00232	0.34132	0.13	-0.02
BTG1	-0.16	-3.11	0.00242	0.34132	0.01	-0.15
PPM1H	-0.15	-3.11	0.00243	0.34132	0.12	-0.03
FLJ41200	0.19	3.11	0.00244	0.34132	-0.07	0.12
LOC643339	-0.16	-3.1	0.00248	0.34132	0.02	-0.14
MXI1	-0.13	-3.1	0.00251	0.34132	-0.03	-0.16
LOC256021	-0.16	-3.1	0.00251	0.34132	0.01	-0.15
OSBPL8	-0.15	-3.1	0.00253	0.34132	0.07	-0.08
ANO4	-0.15	-3.1	0.00253	0.34132	0.01	-0.13
RDH16	-0.15	-3.09	0.00255	0.34132	0.14	-0.01
TMCC3	-0.15	-3.09	0.00256	0.34132	0.01	-0.14
KRT19P2	-0.15	-3.09	0.00256	0.34132	0.01	-0.14
MIR492	-0.15	-3.09	0.00256	0.34132	0.01	-0.14
hsa-mir-492	-0.15	-3.09	0.00256	0.34132	0.01	-0.14
C10orf28	-0.15	-3.09	0.00262	0.34132	-0.02	-0.17
SFXN2	-0.14	-3.08	0.00266	0.34132	-0.03	-0.17
ZFC3H1	-0.16	-3.08	0.00267	0.34132	0.14	-0.02
CEP55	-0.16	-3.08	0.00268	0.34132	0	-0.15
O3FAR1	-0.16	-3.08	0.00268	0.34132	0	-0.15
RBP4	-0.16	-3.08	0.00268	0.34132	0	-0.15
PDE6C	-0.16	-3.08	0.00268	0.34132	0	-0.15
FRA10AC1	-0.16	-3.08	0.00268	0.34132	0	-0.15
LRRC10	-0.16	-3.08	0.00271	0.34132	0.15	-0.01
NFIB	0.19	3.07	0.00274	0.34132	-0.07	0.12
CLLU1	-0.15	-3.07	0.00275	0.34132	0	-0.15
CLLU1OS	-0.15	-3.07	0.00275	0.34132	0	-0.15
ARL3	-0.14	-3.07	0.00278	0.34132	-0.03	-0.17
C10orf26	-0.14	-3.06	0.0028	0.34132	-0.03	-0.17
SLC5A8	-0.14	-3.06	0.00287	0.34132	0.01	-0.13
UTP20	-0.14	-3.06	0.00287	0.34132	0.01	-0.13
ARL1	-0.14	-3.06	0.00287	0.34132	0.01	-0.13
SPIC	-0.14	-3.06	0.00287	0.34132	0.01	-0.13
LOXL4	-0.15	-3.06	0.00287	0.34132	-0.02	-0.16
C9orf146	0.19	3.05	0.00297	0.34132	-0.07	0.13
TPH2	-0.15	-3.04	0.00305	0.34132	0.11	-0.05
PIK3AP1	-0.14	-3.03	0.00308	0.34132	-0.03	-0.17
VEZT	-0.15	-3.03	0.0031	0.34132	0.02	-0.13
MIR1279	-0.16	-3.03	0.00312	0.34132	0.16	0
hsa-mir-1279	-0.16	-3.03	0.00312	0.34132	0.16	0
LYZ	-0.16	-3.03	0.00312	0.34132	0.16	0
ELK3	-0.15	-3.03	0.00314	0.34132	0.03	-0.13
TLL2	-0.15	-3.02	0.00316	0.34132	-0.03	-0.17
PPTC7	-0.16	-3.02	0.00319	0.34132	0.04	-0.12
PYROXD2	-0.14	-3.02	0.00321	0.34132	-0.02	-0.16
MIR1287	-0.14	-3.02	0.00321	0.34132	-0.02	-0.16
hsa-mir-1287	-0.14	-3.02	0.00321	0.34132	-0.02	-0.16
MIR4685	-0.14	-3.02	0.00321	0.34132	-0.02	-0.16
CDK17	-0.16	-3.02	0.00323	0.34132	0.03	-0.13
LOC728558	-0.15	-3.02	0.00324	0.34132	-0.02	-0.17
TCTN1	-0.17	-3.02	0.00324	0.34132	0.04	-0.12
HVCN1	-0.17	-3.02	0.00324	0.34132	0.04	-0.12
GPR182	-0.15	-3.02	0.00325	0.34132	0.14	-0.01
ZBTB39	-0.15	-3.02	0.00325	0.34132	0.14	-0.01
DEPDC4	-0.15	-3.01	0.00327	0.34132	0.01	-0.14
HPS1	-0.14	-3.01	0.00327	0.34132	-0.02	-0.16
HELLS	-0.15	-3.01	0.0033	0.34132	-0.01	-0.17
TM9SF3	-0.14	-3.01	0.00331	0.34132	-0.03	-0.17
YEATS4	-0.16	-3.01	0.00331	0.34132	0.16	0
TBC1D12	-0.15	-3.01	0.00332	0.34132	-0.01	-0.17
hsa-mir-607	-0.14	-3.01	0.00333	0.34132	-0.02	-0.17
LCOR	-0.14	-3.01	0.00333	0.34132	-0.02	-0.17
C10orf12	-0.14	-3.01	0.00333	0.34132	-0.02	-0.17
GPN3	-0.16	-3	0.00335	0.34132	0.03	-0.12
FAM216A	-0.16	-3	0.00335	0.34132	0.03	-0.12
VPS29	-0.16	-3	0.00335	0.34132	0.03	-0.12
RAD9B	-0.16	-3	0.00335	0.34132	0.03	-0.12
CCT2	-0.16	-3	0.00338	0.34132	0.15	-0.01
C10orf131	-0.15	-3	0.00342	0.34132	-0.02	-0.17
CC2D2B	-0.15	-3	0.00342	0.34132	-0.02	-0.17
CCNJ	-0.15	-3	0.00342	0.34132	-0.02	-0.17
MIR3157	-0.15	-3	0.00342	0.34132	-0.02	-0.17
hsa-mir-3157	-0.15	-3	0.00342	0.34132	-0.02	-0.17
ZNF518A	-0.15	-3	0.00342	0.34132	-0.02	-0.17
BLNK	-0.15	-3	0.00342	0.34132	-0.02	-0.17
DNTT	-0.15	-3	0.00342	0.34132	-0.02	-0.17
OPALIN	-0.15	-3	0.00342	0.34132	-0.02	-0.17
SCYL2	-0.15	-2.99	0.00345	0.34132	0.01	-0.13
PTPRD	0.17	2.99	0.00346	0.34132	-0.07	0.1
LGR5	-0.15	-2.99	0.00347	0.34132	0.14	-0.02
BBS10	-0.15	-2.99	0.00348	0.34132	0.07	-0.07
CPSF6	-0.16	-2.99	0.0035	0.34132	0.16	0
ARPC3	-0.15	-2.98	0.00356	0.34132	0.03	-0.12
ADD3	-0.13	-2.98	0.00365	0.34132	-0.03	-0.15
POLL	-0.14	-2.97	0.00367	0.34132	-0.02	-0.16
DPCD	-0.14	-2.97	0.00367	0.34132	-0.02	-0.16
MIR3158-1	-0.14	-2.97	0.00367	0.34132	-0.02	-0.16
MIR3158-2	-0.14	-2.97	0.00367	0.34132	-0.02	-0.16
hsa-mir-3158-1	-0.14	-2.97	0.00367	0.34132	-0.02	-0.16
hsa-mir-3158-2	-0.14	-2.97	0.00367	0.34132	-0.02	-0.16
FBXW4	-0.14	-2.97	0.00367	0.34132	-0.02	-0.16
IGF1	-0.14	-2.97	0.00369	0.34132	0.02	-0.13
MYOF	-0.15	-2.97	0.00372	0.34132	0	-0.15
KAZALD1	-0.13	-2.97	0.00372	0.34132	-0.03	-0.16
TLX1NB	-0.13	-2.97	0.00372	0.34132	-0.03	-0.16
TLX1	-0.13	-2.97	0.00372	0.34132	-0.03	-0.16
SLIT1	-0.14	-2.97	0.00376	0.34132	-0.02	-0.17
RAP1B	-0.15	-2.97	0.00376	0.34132	0.14	-0.01
SNORA70G	-0.15	-2.97	0.00376	0.34132	0.14	-0.01
LOC100507250	-0.15	-2.97	0.00376	0.34132	0.14	-0.01
LOC100505540	-0.14	-2.97	0.00377	0.34132	-0.02	-0.17
ARHGAP19-SLIT1	-0.14	-2.97	0.00377	0.34132	-0.02	-0.17
ARHGAP19	-0.14	-2.97	0.00377	0.34132	-0.02	-0.17
FRAT1	-0.14	-2.97	0.00377	0.34132	-0.02	-0.17
FRAT2	-0.14	-2.97	0.00377	0.34132	-0.02	-0.17
RRP12	-0.14	-2.97	0.00377	0.34132	-0.02	-0.17
PGAM1	-0.14	-2.97	0.00377	0.34132	-0.02	-0.17
EXOSC1	-0.14	-2.97	0.00377	0.34132	-0.02	-0.17
ZDHHC16	-0.14	-2.97	0.00377	0.34132	-0.02	-0.17
ABCC2	-0.14	-2.97	0.00377	0.34132	-0.03	-0.17
MIR3913-1	-0.16	-2.97	0.00377	0.34132	0.15	-0.01
MIR3913-2	-0.16	-2.97	0.00377	0.34132	0.15	-0.01
PAWR	-0.14	-2.96	0.00378	0.34132	0.04	-0.11
PPP1R12A	-0.14	-2.96	0.00378	0.34132	0.04	-0.11
SDR9C7	-0.14	-2.96	0.0038	0.34132	0.13	-0.01
EEA1	-0.15	-2.96	0.00383	0.34132	0.01	-0.14
LURAP1L	0.18	2.96	0.00388	0.34132	-0.07	0.11
CNNM1	-0.14	-2.96	0.00389	0.34132	-0.03	-0.17
GOT1	-0.14	-2.96	0.00389	0.34132	-0.03	-0.17
NKX2-3	-0.14	-2.96	0.00389	0.34132	-0.03	-0.17
SLC25A28	-0.14	-2.96	0.00389	0.34132	-0.03	-0.17
ENTPD7	-0.14	-2.96	0.00389	0.34132	-0.03	-0.17
COX15	-0.14	-2.96	0.00389	0.34132	-0.03	-0.17
CUTC	-0.14	-2.96	0.00389	0.34132	-0.03	-0.17
CNPY2	-0.16	-2.95	0.00389	0.34132	0.16	0.01
PAN2	-0.16	-2.95	0.00389	0.34132	0.16	0.01
IL23A	-0.16	-2.95	0.00389	0.34132	0.16	0.01
STAT2	-0.16	-2.95	0.00389	0.34132	0.16	0.01
APOF	-0.16	-2.95	0.00389	0.34132	0.16	0.01
CHEK2P2	-0.15	-2.95	0.00391	0.34132	-0.02	-0.18
CXADRP2	-0.15	-2.95	0.00391	0.34132	-0.02	-0.18
CYFIP1	-0.15	-2.95	0.00391	0.34132	-0.02	-0.18
GOLGA6L1	-0.15	-2.95	0.00391	0.34132	-0.02	-0.18
GOLGA6L6	-0.15	-2.95	0.00391	0.34132	-0.02	-0.18
GOLGA8C	-0.15	-2.95	0.00391	0.34132	-0.02	-0.18
GOLGA8DP	-0.15	-2.95	0.00391	0.34132	-0.02	-0.18
GOLGA8E	-0.15	-2.95	0.00391	0.34132	-0.02	-0.18
GOLGA8IP	-0.15	-2.95	0.00391	0.34132	-0.02	-0.18
HERC2P2	-0.15	-2.95	0.00391	0.34132	-0.02	-0.18
HERC2P3	-0.15	-2.95	0.00391	0.34132	-0.02	-0.18
HERC2P7	-0.15	-2.95	0.00391	0.34132	-0.02	-0.18
LOC283683	-0.15	-2.95	0.00391	0.34132	-0.02	-0.18
LOC348120	-0.15	-2.95	0.00391	0.34132	-0.02	-0.18
LOC646214	-0.15	-2.95	0.00391	0.34132	-0.02	-0.18
LOC653061	-0.15	-2.95	0.00391	0.34132	-0.02	-0.18
LOC727924	-0.15	-2.95	0.00391	0.34132	-0.02	-0.18
NBEAP1	-0.15	-2.95	0.00391	0.34132	-0.02	-0.18
NF1P2	-0.15	-2.95	0.00391	0.34132	-0.02	-0.18
NIPA1	-0.15	-2.95	0.00391	0.34132	-0.02	-0.18
NIPA2	-0.15	-2.95	0.00391	0.34132	-0.02	-0.18
OR4M2	-0.15	-2.95	0.00391	0.34132	-0.02	-0.18
OR4N3P	-0.15	-2.95	0.00391	0.34132	-0.02	-0.18
OR4N4	-0.15	-2.95	0.00391	0.34132	-0.02	-0.18
POTEB	-0.15	-2.95	0.00391	0.34132	-0.02	-0.18
REREP3	-0.15	-2.95	0.00391	0.34132	-0.02	-0.18
TUBGCP5	-0.15	-2.95	0.00391	0.34132	-0.02	-0.18
WHAMMP3	-0.15	-2.95	0.00391	0.34132	-0.02	-0.18
hsa-mir-1268	-0.15	-2.95	0.00391	0.34132	-0.02	-0.18
hsa-mir-3118-4	-0.15	-2.95	0.00391	0.34132	-0.02	-0.18
hsa-mir-3118-6	-0.15	-2.95	0.00391	0.34132	-0.02	-0.18
NEDD1	-0.15	-2.95	0.00392	0.34132	0.03	-0.12
TIMELESS	-0.15	-2.95	0.00395	0.34132	0.16	0.01
MPDZ	0.18	2.94	0.00402	0.34132	-0.06	0.12
MIP	-0.15	-2.94	0.00404	0.34132	0.16	0.01
SPRYD4	-0.15	-2.94	0.00404	0.34132	0.16	0.01
GLS2	-0.15	-2.94	0.00404	0.34132	0.16	0.01
ACTR6	-0.14	-2.94	0.00405	0.34132	0.01	-0.13
ERCC6	-0.13	-2.94	0.00405	0.34132	0.05	-0.09
PGBD3	-0.13	-2.94	0.00405	0.34132	0.05	-0.09
SLC18A3	-0.13	-2.94	0.00405	0.34132	0.05	-0.09
FLJ41350	-0.14	-2.94	0.00412	0.34132	-0.02	-0.16
LBX1	-0.14	-2.94	0.00412	0.34132	-0.02	-0.16
BTRC	-0.14	-2.94	0.00412	0.34132	-0.02	-0.16
USP15	-0.14	-2.93	0.00422	0.34132	0.12	-0.02
TMTC2	-0.14	-2.93	0.00423	0.34132	0.05	-0.1
TYRP1	0.17	2.93	0.00423	0.34132	-0.07	0.1
LOC100507127	-0.15	-2.93	0.00423	0.34132	0.18	0.03
SLC17A8	-0.14	-2.92	0.00425	0.34132	0.01	-0.13
NR1H4	-0.14	-2.92	0.00425	0.34132	0.01	-0.13
GAS2L3	-0.14	-2.92	0.00425	0.34132	0.01	-0.13
MAPK8	-0.12	-2.92	0.00426	0.34132	0.03	-0.09
GOLGA2P5	-0.14	-2.92	0.00427	0.34132	0.01	-0.13
MIR1827	-0.14	-2.92	0.00427	0.34132	0.01	-0.13
hsa-mir-1827	-0.14	-2.92	0.00427	0.34132	0.01	-0.13
TTC39B	0.18	2.92	0.00429	0.34132	-0.07	0.1
MIR2110	-0.14	-2.92	0.00431	0.34132	0.01	-0.13
hsa-mir-2110	-0.14	-2.92	0.00431	0.34132	0.01	-0.13
SCD	-0.14	-2.92	0.00434	0.34132	-0.03	-0.17
LINC00263	-0.14	-2.92	0.00434	0.34132	-0.03	-0.17
WNT8B	-0.14	-2.92	0.00434	0.34132	-0.03	-0.17
SEC31B	-0.14	-2.92	0.00434	0.34132	-0.03	-0.17
NDUFB8	-0.14	-2.92	0.00434	0.34132	-0.03	-0.17
HIF1AN	-0.14	-2.92	0.00434	0.34132	-0.03	-0.17
ANAPC7	-0.15	-2.92	0.00435	0.34132	0.02	-0.12
C10orf118	-0.14	-2.92	0.00436	0.34132	0.01	-0.13
SMNDC1	-0.12	-2.91	0.00444	0.34132	-0.03	-0.15
C10orf129	-0.15	-2.91	0.00446	0.34132	-0.02	-0.17
CYP2C18	-0.15	-2.91	0.00446	0.34132	-0.01	-0.16
FLJ45983	-0.16	-2.9	0.00454	0.34132	0.19	0.03
GATA3	-0.16	-2.9	0.00454	0.34132	0.19	0.03
CHAT	-0.13	-2.9	0.00455	0.34132	0.05	-0.08
NUP107	-0.15	-2.89	0.00467	0.34132	0.14	-0.01
PAH	-0.14	-2.89	0.00469	0.34132	0.02	-0.12
PIPSL	-0.15	-2.89	0.00469	0.34132	-0.01	-0.15
ATP2A2	-0.14	-2.89	0.00474	0.34132	0.02	-0.12
MIR605	-0.14	-2.89	0.00478	0.34132	0.11	-0.04
hsa-mir-605	-0.14	-2.89	0.00478	0.34132	0.11	-0.04
C12orf74	-0.14	-2.88	0.00481	0.34132	0	-0.14
PLEKHG7	-0.14	-2.88	0.00481	0.34132	0	-0.14
C12orf42	-0.14	-2.88	0.00486	0.34132	0.02	-0.12
RCBTB2	-0.15	-2.88	0.00487	0.34132	-0.14	-0.29
SLC16A7	-0.14	-2.88	0.00493	0.34132	0.12	-0.02
FRS2	-0.15	-2.87	0.00495	0.34132	0.15	0
MDM1	-0.14	-2.87	0.00496	0.34132	0.14	-0.01
JAK2	0.16	2.87	0.00502	0.34132	-0.1	0.06
ZDHHC21	0.17	2.87	0.00504	0.34132	-0.07	0.1
PLCE1	-0.15	-2.86	0.00507	0.34132	-0.01	-0.16
TAC3	-0.14	-2.86	0.00514	0.34132	0.14	0
CRTAC1	-0.14	-2.86	0.00515	0.34132	-0.02	-0.16
GDF2	-0.11	-2.86	0.00516	0.34132	0.06	-0.05
GDF10	-0.11	-2.86	0.00516	0.34132	0.06	-0.05
CYP2C19	-0.15	-2.85	0.00526	0.34132	-0.01	-0.16
CYP2C9	-0.15	-2.85	0.00526	0.34132	-0.01	-0.16
CYP2C8	-0.15	-2.85	0.00526	0.34132	-0.01	-0.16
CER1	0.17	2.85	0.0053	0.34132	-0.07	0.1
FREM1	0.17	2.85	0.0053	0.34132	-0.07	0.1
LOC389705	0.17	2.85	0.0053	0.34132	-0.07	0.1
LOC100128054	-0.14	-2.84	0.00541	0.34132	-0.01	-0.16
NOC3L	-0.14	-2.84	0.00541	0.34132	-0.01	-0.16
HPSE2	-0.13	-2.84	0.00546	0.34132	-0.02	-0.16
FGF8	-0.13	-2.84	0.00547	0.34132	-0.03	-0.16
MGEA5	-0.13	-2.84	0.00547	0.34132	-0.03	-0.16
NPM3	-0.13	-2.84	0.00547	0.34132	-0.03	-0.16
LOC100289509	-0.13	-2.84	0.00547	0.34132	-0.03	-0.16
KCNIP2	-0.13	-2.84	0.00547	0.34132	-0.03	-0.16
RBMS2	-0.15	-2.84	0.00551	0.34132	0.16	0.01
MMS19	-0.14	-2.83	0.00561	0.34132	-0.02	-0.16
C10orf53	-0.12	-2.83	0.00562	0.34132	0.05	-0.07
OGDHL	-0.12	-2.83	0.00562	0.34132	0.05	-0.07
FGD6	-0.14	-2.83	0.00565	0.34132	0.01	-0.13
SNAPC3	0.17	2.83	0.00566	0.34132	-0.07	0.11
PSIP1	0.17	2.83	0.00566	0.34132	-0.07	0.11
TDRD1	-0.13	-2.83	0.00569	0.34132	0.01	-0.12
SFXN3	-0.13	-2.82	0.0057	0.34132	-0.04	-0.16
PARG	-0.12	-2.82	0.00571	0.34132	0.05	-0.07
PPP1CC	-0.16	-2.82	0.00578	0.34132	0.04	-0.11
SSH1	-0.14	-2.82	0.00579	0.34132	0.03	-0.12
hsa-mir-619	-0.14	-2.82	0.00579	0.34132	0.03	-0.12
DAO	-0.14	-2.82	0.00579	0.34132	0.03	-0.12
SVOP	-0.14	-2.82	0.00579	0.34132	0.03	-0.12
LOC100131733	-0.14	-2.82	0.00579	0.34132	0.03	-0.12
USP30	-0.14	-2.82	0.00579	0.34132	0.03	-0.12
ALKBH2	-0.14	-2.82	0.00579	0.34132	0.03	-0.12
UNG	-0.14	-2.82	0.00579	0.34132	0.03	-0.12
ACACB	-0.14	-2.82	0.00579	0.34132	0.03	-0.12
FOXN4	-0.14	-2.82	0.00579	0.34132	0.03	-0.12
MYO1H	-0.14	-2.82	0.00579	0.34132	0.03	-0.12
CAND1	-0.14	-2.82	0.00581	0.34132	0.13	-0.01
DYRK2	-0.14	-2.82	0.00581	0.34132	0.13	-0.01
SLC35E3	-0.14	-2.82	0.00585	0.34132	0.14	0
MDM2	-0.14	-2.82	0.00585	0.34132	0.14	0
BLOC1S2	-0.14	-2.82	0.00586	0.34132	-0.03	-0.17
SFMBT2	-0.14	-2.81	0.00588	0.34132	0.18	0.03
CPEB3	-0.15	-2.81	0.00591	0.34132	0.01	-0.14
LOC439949	-0.15	-2.81	0.00591	0.34132	0.18	0.04
NR2C1	-0.14	-2.81	0.00593	0.34132	0.01	-0.13
CMKLR1	-0.14	-2.81	0.00596	0.34132	0.01	-0.12
ARHGAP22	-0.11	-2.81	0.00597	0.34132	0.03	-0.09
INSL4	0.16	2.81	0.00603	0.34132	-0.09	0.08
INSL6	0.16	2.81	0.00603	0.34132	-0.09	0.08
ASCL1	-0.13	-2.8	0.00604	0.34132	0.02	-0.12
LINC00485	-0.13	-2.8	0.00606	0.34132	0.02	-0.12
SNRPF	-0.14	-2.8	0.00609	0.34132	0.02	-0.12
CCDC38	-0.14	-2.8	0.00609	0.34132	0.02	-0.12
AMDHD1	-0.14	-2.8	0.00609	0.34132	0.02	-0.12
HAL	-0.14	-2.8	0.00609	0.34132	0.02	-0.12
LTA4H	-0.14	-2.8	0.00609	0.34132	0.02	-0.12
NTN4	-0.14	-2.8	0.00611	0.34132	0.02	-0.12
FAM19A2	-0.14	-2.8	0.00614	0.34132	0.12	-0.01
PKD2L1	-0.14	-2.8	0.00615	0.34132	-0.03	-0.17
TNKS2	-0.14	-2.8	0.00617	0.34132	0.01	-0.13
IL22	-0.14	-2.79	0.00621	0.34132	0.13	-0.01
PTPRQ	-0.14	-2.79	0.00621	0.34132	0.05	-0.09
NDUFA12	-0.14	-2.79	0.00622	0.34132	0.01	-0.13
MIR331	-0.14	-2.79	0.0063	0.34132	0.01	-0.13
MIR3685	-0.14	-2.79	0.0063	0.34132	0.01	-0.13
hsa-mir-331	-0.14	-2.79	0.0063	0.34132	0.01	-0.13
METAP2	-0.15	-2.79	0.00634	0.34132	0.02	-0.12
CPM	-0.14	-2.79	0.00637	0.34132	0.14	0
2015-03-05	-0.14	-2.78	0.00639	0.34132	0.01	-0.13
MIR4294	-0.12	-2.78	0.00639	0.34132	0.04	-0.09
hsa-mir-4294	-0.12	-2.78	0.00639	0.34132	0.04	-0.09
VSTM4	-0.12	-2.78	0.00639	0.34132	0.04	-0.09
LOC100506733	-0.12	-2.78	0.00639	0.34132	0.04	-0.09
FAM170B	-0.12	-2.78	0.00639	0.34132	0.04	-0.09
C10orf128	-0.12	-2.78	0.00639	0.34132	0.04	-0.09
C10orf71	-0.12	-2.78	0.00639	0.34132	0.04	-0.09
DRGX	-0.12	-2.78	0.00639	0.34132	0.04	-0.09
BAZ2A	-0.15	-2.78	0.00642	0.34132	0.16	0.01
ATP5B	-0.15	-2.78	0.00642	0.34132	0.16	0.01
SNORD59B	-0.15	-2.78	0.00642	0.34132	0.16	0.01
SNORD59A	-0.15	-2.78	0.00642	0.34132	0.16	0.01
MBL2	-0.14	-2.78	0.00643	0.34132	0.1	-0.04
C12orf37	-0.14	-2.78	0.00646	0.34132	0.01	-0.13
C12orf12	-0.14	-2.78	0.00646	0.34132	0.01	-0.13
EPYC	-0.14	-2.78	0.00646	0.34132	0.01	-0.13
KERA	-0.14	-2.78	0.00646	0.34132	0.01	-0.13
LUM	-0.14	-2.78	0.00646	0.34132	0.01	-0.13
DCN	-0.14	-2.78	0.00646	0.34132	0.01	-0.13
USP44	-0.14	-2.78	0.00646	0.34132	0.02	-0.12
DUSP5	-0.12	-2.78	0.00649	0.34132	-0.03	-0.15
MYF6	-0.14	-2.78	0.00652	0.34132	0.05	-0.09
MYF5	-0.14	-2.78	0.00652	0.34132	0.05	-0.09
CWF19L1	-0.13	-2.78	0.00653	0.34132	-0.03	-0.17
ATRNL1	-0.12	-2.78	0.00655	0.34132	0.01	-0.11
MYO1A	-0.14	-2.78	0.00656	0.34132	0.14	0
TMEM194A	-0.14	-2.78	0.00656	0.34132	0.14	0
NAB2	-0.14	-2.78	0.00656	0.34132	0.14	0
STAT6	-0.14	-2.78	0.00656	0.34132	0.14	0
LRP1	-0.14	-2.78	0.00656	0.34132	0.14	0
MIR1228	-0.14	-2.78	0.00656	0.34132	0.14	0
hsa-mir-1228	-0.14	-2.78	0.00656	0.34132	0.14	0
NXPH4	-0.14	-2.78	0.00656	0.34132	0.14	0
NDUFA4L2	-0.14	-2.78	0.00656	0.34132	0.14	0
SHMT2	-0.14	-2.78	0.00656	0.34132	0.14	0
STAC3	-0.14	-2.78	0.00656	0.34132	0.14	0
PITRM1	-0.14	-2.77	0.0066	0.34132	0.16	0.02
AVPI1	-0.14	-2.77	0.0066	0.34132	-0.02	-0.16
TAF3	-0.15	-2.77	0.00661	0.34132	0.19	0.04
LOC143188	-0.13	-2.77	0.00666	0.34132	0	-0.12
PPP1R3C	-0.14	-2.77	0.00668	0.34132	0.01	-0.13
RBM20	-0.12	-2.77	0.0067	0.34132	-0.03	-0.15
LOC282997	-0.12	-2.77	0.0067	0.34132	-0.03	-0.15
PDCD4	-0.12	-2.77	0.0067	0.34132	-0.03	-0.15
BBIP1	-0.12	-2.77	0.0067	0.34132	-0.03	-0.15
MIR4680	-0.12	-2.77	0.0067	0.34132	-0.03	-0.15
RPL13AP6	-0.12	-2.77	0.0067	0.34132	-0.03	-0.15
ATXN7L3B	-0.13	-2.77	0.00671	0.34132	0.08	-0.06
LGI1	-0.15	-2.77	0.00671	0.34132	0	-0.15
SLC35G1	-0.15	-2.77	0.00671	0.34132	0	-0.15
PPFIA2	-0.13	-2.77	0.00675	0.34132	0.04	-0.1
BLOC1S1	-0.15	-2.77	0.00675	0.34132	0.14	-0.01
BLOC1S1-RDH5	-0.15	-2.77	0.00675	0.34132	0.14	-0.01
RDH5	-0.15	-2.77	0.00675	0.34132	0.14	-0.01
PDLIM1	-0.14	-2.76	0.00679	0.34132	-0.03	-0.17
NFYB	-0.13	-2.76	0.00685	0.34132	0.01	-0.13
C9orf93	0.17	2.76	0.00688	0.34132	-0.07	0.1
FGFBP3	-0.14	-2.76	0.00688	0.34132	0.01	-0.13
BTAF1	-0.14	-2.76	0.00688	0.34132	0.01	-0.13
ZCCHC8	-0.15	-2.76	0.00689	0.34132	0.06	-0.09
RSRC2	-0.15	-2.76	0.00689	0.34132	0.06	-0.09
CPN1	-0.13	-2.76	0.00695	0.34132	-0.03	-0.17
ERLIN1	-0.13	-2.76	0.00695	0.34132	-0.03	-0.17
CHUK	-0.13	-2.76	0.00695	0.34132	-0.03	-0.17
SNORA12	-0.13	-2.76	0.00695	0.34132	-0.03	-0.17
LOC100216001	-0.15	-2.75	0.00697	0.34132	0.18	0.03
LOC338588	-0.15	-2.75	0.00697	0.34132	0.18	0.03
PDCD1LG2	0.15	2.75	0.00698	0.34132	-0.09	0.06
HHEX	-0.14	-2.75	0.00698	0.34132	0.01	-0.13
IDE	-0.14	-2.75	0.00698	0.34132	0.01	-0.13
KIF11	-0.14	-2.75	0.00698	0.34132	0.01	-0.13
MARK2P9	-0.14	-2.75	0.00698	0.34132	0.01	-0.13
MIR4295	-0.12	-2.75	0.00701	0.34132	-0.01	-0.13
hsa-mir-4295	-0.12	-2.75	0.00701	0.34132	-0.01	-0.13
RCL1	0.16	2.75	0.00701	0.34132	-0.08	0.08
MIR101-2	0.16	2.75	0.00701	0.34132	-0.08	0.08
hsa-mir-101-2	0.16	2.75	0.00701	0.34132	-0.08	0.08
SORBS1	-0.14	-2.75	0.00701	0.34132	-0.03	-0.17
LRIG3	-0.13	-2.75	0.00704	0.34132	0.12	-0.02
LIN7A	-0.14	-2.75	0.00704	0.34132	0.05	-0.09
MIR617	-0.14	-2.75	0.00704	0.34132	0.05	-0.09
hsa-mir-617	-0.14	-2.75	0.00704	0.34132	0.05	-0.09
MIR618	-0.14	-2.75	0.00704	0.34132	0.05	-0.09
hsa-mir-618	-0.14	-2.75	0.00704	0.34132	0.05	-0.09
TDG	-0.13	-2.75	0.00705	0.34132	0.01	-0.13
PRKCQ	-0.15	-2.75	0.00705	0.34132	0.18	0.04
ADRB1	-0.13	-2.75	0.00705	0.34132	0.01	-0.12
KIAA1432	0.15	2.75	0.00709	0.34242	-0.09	0.06
ITIH5	-0.14	-2.75	0.00716	0.34339	0.18	0.03
LOC282980	-0.14	-2.75	0.00716	0.34339	0.17	0.03
STAB2	-0.13	-2.75	0.00716	0.34339	0.01	-0.13
BNC2	0.18	2.74	0.00718	0.34339	-0.07	0.11
OTOGL	-0.13	-2.74	0.0072	0.34339	0.04	-0.09
ATP5C1	-0.15	-2.74	0.0072	0.34339	0.19	0.04
ERMP1	0.15	2.74	0.00723	0.3443	-0.09	0.06
KCTD10	-0.14	-2.74	0.0073	0.34668	0.02	-0.12
LIPJ	-0.14	-2.74	0.00732	0.34699	0	-0.14
C9orf123	0.15	2.74	0.00734	0.34716	-0.08	0.07
ATXN2	-0.15	-2.74	0.00736	0.34746	0.04	-0.11
KIN	-0.15	-2.73	0.00741	0.34891	0.19	0.04
VWA2	-0.13	-2.73	0.00742	0.34891	0.01	-0.12
AGAP7	-0.11	-2.73	0.00751	0.34999	0.04	-0.07
AGAP8	-0.11	-2.73	0.00751	0.34999	0.04	-0.07
LOC728407	-0.11	-2.73	0.00751	0.34999	0.04	-0.07
DNMBP	-0.13	-2.73	0.00754	0.34999	-0.03	-0.17
ACSS3	-0.13	-2.72	0.0076	0.34999	0.05	-0.09
LRRC18	-0.11	-2.72	0.00761	0.34999	0.02	-0.09
A1CF	-0.13	-2.72	0.00764	0.34999	0.06	-0.07
GLT8D2	-0.13	-2.72	0.00766	0.34999	0.01	-0.13
CCDC63	-0.15	-2.72	0.00766	0.34999	0.03	-0.11
MYL2	-0.15	-2.72	0.00766	0.34999	0.03	-0.11
LOC100131138	-0.15	-2.72	0.00766	0.34999	0.03	-0.11
CUX2	-0.15	-2.72	0.00766	0.34999	0.03	-0.11
FAM109A	-0.15	-2.72	0.00766	0.34999	0.03	-0.11
SH2B3	-0.15	-2.72	0.00766	0.34999	0.03	-0.11
DNMBP-AS1	-0.13	-2.72	0.00767	0.34999	-0.03	-0.17
PANK1	-0.14	-2.72	0.00777	0.35364	0	-0.14
MARVELD1	-0.13	-2.71	0.00785	0.35451	-0.02	-0.16
ZFYVE27	-0.13	-2.71	0.00785	0.35451	-0.02	-0.16
SFRP5	-0.13	-2.71	0.00785	0.35451	-0.02	-0.16
GOLGA7B	-0.13	-2.71	0.00785	0.35451	-0.02	-0.16
R3HDM2	-0.13	-2.71	0.00788	0.35518	0.13	0
ITGA7	-0.14	-2.71	0.00796	0.35518	0.14	-0.01
NACA	-0.14	-2.71	0.00799	0.35518	0.14	0
SMC3	-0.11	-2.7	0.00806	0.35518	-0.03	-0.14
CORO1C	-0.13	-2.7	0.00808	0.35518	0.01	-0.12
UBE3B	-0.14	-2.7	0.00813	0.35518	0.02	-0.12
MMAB	-0.14	-2.7	0.00813	0.35518	0.02	-0.12
LOC399708	-0.14	-2.7	0.00815	0.35518	0.17	0.03
FICD	-0.13	-2.7	0.00815	0.35518	0.01	-0.12
SART3	-0.13	-2.7	0.00815	0.35518	0.01	-0.12
ISCU	-0.13	-2.7	0.00815	0.35518	0.01	-0.12
TMEM119	-0.13	-2.7	0.00815	0.35518	0.01	-0.12
SELPLG	-0.13	-2.7	0.00815	0.35518	0.01	-0.12
AK3	0.16	2.7	0.00816	0.35518	-0.08	0.08
KNTC1	-0.14	-2.7	0.00818	0.35518	0.06	-0.09
WDFY4	-0.11	-2.7	0.00821	0.35518	0.02	-0.09
C10orf76	-0.13	-2.7	0.00823	0.35518	-0.03	-0.16
C12orf26	-0.13	-2.7	0.00823	0.35518	0.04	-0.09
MAPKAPK5	-0.15	-2.69	0.00826	0.35518	0.04	-0.11
NT5DC3	-0.13	-2.69	0.00828	0.35518	0.01	-0.13
GNN	-0.13	-2.69	0.00828	0.35518	0.01	-0.13
HSP90B1	-0.13	-2.69	0.00828	0.35518	0.01	-0.13
MIR3652	-0.13	-2.69	0.00828	0.35518	0.01	-0.13
C12orf73	-0.13	-2.69	0.00828	0.35518	0.01	-0.13
HCFC2	-0.13	-2.69	0.00828	0.35518	0.01	-0.13
LOC283392	-0.14	-2.69	0.00829	0.35518	0.1	-0.04
BRAP	-0.14	-2.69	0.00829	0.35518	0.03	-0.12
TTL	-0.12	-2.69	0.00829	0.35518	-0.1	-0.22
LOC100507034	-0.14	-2.69	0.00835	0.35703	0.16	0.02
ITIH2	-0.15	-2.69	0.0084	0.35773	0.19	0.04
UHRF1BP1L	-0.13	-2.69	0.0084	0.35773	0	-0.13
TXNRD1	-0.13	-2.69	0.00843	0.35808	0	-0.13
IL33	0.15	2.69	0.00844	0.35808	-0.09	0.06
PRKG1	-0.13	-2.69	0.00846	0.35845	0.09	-0.04
KIAA1033	-0.13	-2.68	0.00854	0.36056	0	-0.13
APPL2	-0.13	-2.68	0.00854	0.36056	0	-0.13
TCF7L2	-0.12	-2.68	0.00859	0.36172	0	-0.12
CD63	-0.14	-2.68	0.00867	0.36356	0.14	0
FAM21B	-0.11	-2.68	0.00872	0.36356	0.06	-0.05
IFNG	-0.14	-2.67	0.00873	0.36356	0.13	0
IL26	-0.14	-2.67	0.00873	0.36356	0.13	0
RFX4	-0.14	-2.67	0.00877	0.36356	0.02	-0.12
MVK	-0.14	-2.67	0.00881	0.36356	0.02	-0.12
CSTF2T	-0.13	-2.67	0.00885	0.36356	0.1	-0.04
LOC100287944	-0.13	-2.67	0.00887	0.36356	0.01	-0.12
TMEM116	-0.14	-2.67	0.00888	0.36356	0.03	-0.11
ALDH2	-0.14	-2.66	0.00897	0.36356	0.03	-0.11
C12orf47	-0.14	-2.66	0.00897	0.36356	0.03	-0.11
NHLRC2	-0.12	-2.66	0.00898	0.36356	0	-0.12
AKR1C2	-0.14	-2.66	0.00903	0.36356	0.17	0.03
AKR1C3	-0.14	-2.66	0.00903	0.36356	0.17	0.03
AKR1CL1	-0.14	-2.66	0.00903	0.36356	0.17	0.03
ADAM1	-0.15	-2.66	0.00903	0.36356	0.03	-0.11
TRHDE	-0.13	-2.66	0.00905	0.36356	0.1	-0.04
ALDH1L2	-0.13	-2.66	0.00906	0.36356	0	-0.13
CD274	0.15	2.66	0.00908	0.36356	-0.09	0.06
FLJ37201	-0.14	-2.66	0.00912	0.36356	0	-0.14
GLDC	0.15	2.66	0.00914	0.36356	-0.08	0.06
TPD52L3	0.15	2.66	0.00914	0.36356	-0.08	0.06
UHRF2	0.15	2.66	0.00914	0.36356	-0.08	0.06
FAM71C	-0.13	-2.66	0.00915	0.36356	0	-0.12
INHBC	-0.13	-2.65	0.00923	0.36356	0.12	-0.01
NFKB2	-0.13	-2.65	0.00927	0.36356	-0.03	-0.15
PSD	-0.13	-2.65	0.00927	0.36356	-0.03	-0.15
CUEDC2	-0.13	-2.65	0.00927	0.36356	-0.03	-0.15
FBXL15	-0.13	-2.65	0.00927	0.36356	-0.03	-0.15
MIR146B	-0.13	-2.65	0.00927	0.36356	-0.03	-0.15
hsa-mir-146b	-0.13	-2.65	0.00927	0.36356	-0.03	-0.15
C10orf95	-0.13	-2.65	0.00927	0.36356	-0.03	-0.15
LOC100505761	-0.13	-2.65	0.00927	0.36356	-0.03	-0.15
TMEM180	-0.13	-2.65	0.00927	0.36356	-0.03	-0.15
ACTR1A	-0.13	-2.65	0.00927	0.36356	-0.03	-0.15
SUFU	-0.13	-2.65	0.00927	0.36356	-0.03	-0.15
TRIM8	-0.13	-2.65	0.00927	0.36356	-0.03	-0.15
LOC100507066	-0.14	-2.65	0.00933	0.36356	0.06	-0.08
MIR4699	-0.13	-2.65	0.00936	0.36356	0.05	-0.09
AKR1C4	-0.14	-2.65	0.00937	0.36356	0.17	0.03
MLANA	0.15	2.65	0.00939	0.36356	-0.09	0.06
KIAA2026	0.15	2.65	0.00939	0.36356	-0.09	0.06
MIR4665	0.15	2.65	0.00939	0.36356	-0.09	0.06
RANBP6	0.15	2.65	0.00939	0.36356	-0.09	0.06
CHST11	-0.13	-2.65	0.00939	0.36356	0	-0.13
MIR3922	-0.13	-2.65	0.00939	0.36356	0	-0.13
SLC41A2	-0.13	-2.65	0.00939	0.36356	0	-0.13
C12orf45	-0.13	-2.65	0.00939	0.36356	0	-0.13
C12orf75	-0.13	-2.64	0.00955	0.36416	0	-0.13
EID3	-0.13	-2.64	0.00966	0.36416	0	-0.13
CLIP1	-0.14	-2.64	0.00969	0.36416	0.06	-0.08
SUCLA2	-0.13	-2.64	0.00969	0.36416	-0.16	-0.28
NUDT15	-0.13	-2.64	0.00969	0.36416	-0.16	-0.28
MED4	-0.13	-2.64	0.00969	0.36416	-0.16	-0.28
TMEM120B	-0.14	-2.64	0.00971	0.36416	0.05	-0.09
PTGES3	-0.14	-2.64	0.00971	0.36416	0.15	0.01
PFKP	-0.14	-2.64	0.00972	0.36416	0.16	0.03
AKR1E2	-0.14	-2.63	0.00983	0.36416	0.17	0.03
tAKR	-0.14	-2.63	0.00983	0.36416	0.17	0.03
ERP29	-0.13	-2.63	0.00984	0.36416	0.02	-0.11
NAA25	-0.13	-2.63	0.00984	0.36416	0.02	-0.11
TRAFD1	-0.13	-2.63	0.00984	0.36416	0.02	-0.11
HPD	-0.14	-2.63	0.00984	0.36416	0.05	-0.09
PSMD9	-0.14	-2.63	0.00984	0.36416	0.05	-0.09
WDR66	-0.14	-2.63	0.00984	0.36416	0.05	-0.09
GBF1	-0.13	-2.63	0.0099	0.36416	-0.03	-0.15
PRIM1	-0.13	-2.63	0.00995	0.36416	0.13	0
SETD1B	-0.14	-2.63	0.00997	0.36416	0.05	-0.09
AGAP6	-0.12	-2.63	0.00997	0.36416	0.05	-0.07
ASAH2	-0.12	-2.63	0.00997	0.36416	0.05	-0.07
FAM21A	-0.12	-2.63	0.00997	0.36416	0.05	-0.07
FLJ31813	-0.12	-2.63	0.00997	0.36416	0.05	-0.07
SGMS1	-0.12	-2.63	0.00997	0.36416	0.05	-0.07
TIMM23	-0.12	-2.63	0.00997	0.36416	0.05	-0.07
RHOF	-0.14	-2.62	0.01003	0.36416	0.05	-0.09
LOC338799	-0.14	-2.62	0.01003	0.36416	0.05	-0.09
KDM4C	0.15	2.62	0.01008	0.36416	-0.08	0.07
ACAD10	-0.14	-2.62	0.01009	0.36416	0.03	-0.11
NUAK1	-0.12	-2.62	0.01017	0.36416	0	-0.13
CKAP4	-0.12	-2.62	0.01017	0.36416	0	-0.13
TCP11L2	-0.12	-2.62	0.01017	0.36416	0	-0.13
POLR3B	-0.12	-2.62	0.01017	0.36416	0	-0.13
IFIT1B	-0.14	-2.62	0.01021	0.36416	0	-0.14
IFIT1	-0.14	-2.62	0.01021	0.36416	0	-0.14
IFIT5	-0.14	-2.62	0.01021	0.36416	0	-0.14
SLC16A12	-0.14	-2.62	0.01021	0.36416	0	-0.14
MIR107	-0.14	-2.62	0.01021	0.36416	0	-0.14
hsa-mir-107	-0.14	-2.62	0.01021	0.36416	0	-0.14
LOC100505978	-0.14	-2.62	0.01022	0.36416	0.02	-0.12
DPY19L2	-0.13	-2.62	0.01024	0.36416	0.13	0
CCDC59	-0.13	-2.62	0.01025	0.36416	0.03	-0.09
BMS1P1	-0.1	-2.62	0.01025	0.36416	0.05	-0.04
BMS1P5	-0.1	-2.62	0.01025	0.36416	0.05	-0.04
FAM25B	-0.1	-2.62	0.01025	0.36416	0.05	-0.04
FAM25C	-0.1	-2.62	0.01025	0.36416	0.05	-0.04
FAM25G	-0.1	-2.62	0.01025	0.36416	0.05	-0.04
PTPN20A	-0.1	-2.62	0.01025	0.36416	0.05	-0.04
PTPN20B	-0.1	-2.62	0.01025	0.36416	0.05	-0.04
PI4K2A	-0.13	-2.61	0.01029	0.36416	-0.02	-0.15
GDF11	-0.14	-2.61	0.01031	0.36416	0.14	0
METTL7B	-0.14	-2.61	0.01044	0.36416	0.13	-0.01
NAP1L1	-0.14	-2.61	0.01046	0.36416	0.07	-0.06
KLF6	-0.14	-2.6	0.01061	0.36416	0.16	0.03
NCOA4	-0.1	-2.6	0.01061	0.36416	0.04	-0.06
SARNP	-0.14	-2.6	0.01062	0.36416	0.14	0
ASAH2B	-0.12	-2.6	0.01066	0.36416	0.04	-0.08
C12orf51	-0.13	-2.6	0.01085	0.36416	0.02	-0.11
HPS6	-0.12	-2.59	0.01088	0.36416	-0.03	-0.15
LDB1	-0.12	-2.59	0.01088	0.36416	-0.03	-0.15
PPRC1	-0.12	-2.59	0.01088	0.36416	-0.03	-0.15
NOLC1	-0.12	-2.59	0.01088	0.36416	-0.03	-0.15
ELOVL3	-0.12	-2.59	0.01088	0.36416	-0.03	-0.15
PITX3	-0.12	-2.59	0.01088	0.36416	-0.03	-0.15
ANKS1B	-0.12	-2.59	0.01091	0.36416	0	-0.12
AGAP4	-0.1	-2.59	0.01092	0.36416	0.07	-0.03
AGAP9	-0.1	-2.59	0.01092	0.36416	0.07	-0.03
ANTXRL	-0.1	-2.59	0.01092	0.36416	0.07	-0.03
ANXA8	-0.1	-2.59	0.01092	0.36416	0.07	-0.03
ANXA8L1	-0.1	-2.59	0.01092	0.36416	0.07	-0.03
ANXA8L2	-0.1	-2.59	0.01092	0.36416	0.07	-0.03
CTSL1P2	-0.1	-2.59	0.01092	0.36416	0.07	-0.03
FAM21C	-0.1	-2.59	0.01092	0.36416	0.07	-0.03
FAM35B	-0.1	-2.59	0.01092	0.36416	0.07	-0.03
FAM35B2	-0.1	-2.59	0.01092	0.36416	0.07	-0.03
GPRIN2	-0.1	-2.59	0.01092	0.36416	0.07	-0.03
LOC642826	-0.1	-2.59	0.01092	0.36416	0.07	-0.03
LOC643650	-0.1	-2.59	0.01092	0.36416	0.07	-0.03
LOC728643	-0.1	-2.59	0.01092	0.36416	0.07	-0.03
PPYR1	-0.1	-2.59	0.01092	0.36416	0.07	-0.03
RBP3	-0.1	-2.59	0.01092	0.36416	0.07	-0.03
SYT15	-0.1	-2.59	0.01092	0.36416	0.07	-0.03
ZNF488	-0.1	-2.59	0.01092	0.36416	0.07	-0.03
RLN2	0.15	2.59	0.01092	0.36416	-0.08	0.06
C10orf58	-0.17	-2.59	0.01095	0.36416	0.12	-0.05
AKR1C1	-0.13	-2.59	0.01099	0.36416	0.17	0.03
SHOC2	-0.11	-2.59	0.01099	0.36416	-0.03	-0.14
UCN3	-0.14	-2.59	0.01104	0.36416	0.17	0.04
TUBAL3	-0.14	-2.59	0.01104	0.36416	0.17	0.04
NET1	-0.14	-2.59	0.01104	0.36416	0.17	0.04
CALML5	-0.14	-2.59	0.01104	0.36416	0.17	0.04
CALML3	-0.14	-2.59	0.01104	0.36416	0.17	0.04
ARHGAP17	-0.16	-2.59	0.01106	0.36416	0.05	-0.11
TMEM5	-0.13	-2.59	0.01109	0.36416	0.12	0
GPR45	-0.12	-2.59	0.01113	0.36416	0.12	0
MRPS9	-0.11	-2.58	0.01117	0.36416	0.11	-0.01
METTL1	-0.12	-2.58	0.01118	0.36416	0.12	-0.01
METTL21B	-0.12	-2.58	0.01118	0.36416	0.12	-0.01
TSFM	-0.12	-2.58	0.01118	0.36416	0.12	-0.01
AVIL	-0.12	-2.58	0.01118	0.36416	0.12	-0.01
CTDSP2	-0.12	-2.58	0.01118	0.36416	0.12	-0.01
MIR26A2	-0.12	-2.58	0.01118	0.36416	0.12	-0.01
hsa-mir-26a-2	-0.12	-2.58	0.01118	0.36416	0.12	-0.01
LOC100506844	-0.12	-2.58	0.01118	0.36416	0.12	-0.01
XRCC6BP1	-0.12	-2.58	0.01118	0.36416	0.12	-0.01
MIR4679-1	-0.13	-2.58	0.0113	0.36416	0	-0.14
MIR4679-2	-0.13	-2.58	0.0113	0.36416	0	-0.14
CH25H	-0.13	-2.58	0.0113	0.36416	0	-0.14
PTEN	-0.13	-2.58	0.01135	0.36416	-0.01	-0.14
ASB13	-0.14	-2.58	0.01142	0.36416	0.17	0.04
FAM208B	-0.14	-2.58	0.01142	0.36416	0.17	0.04
GDI2	-0.14	-2.58	0.01142	0.36416	0.17	0.04
MAP4K4	-0.12	-2.58	0.01145	0.36416	0.13	0.01
CYP27B1	-0.12	-2.58	0.01145	0.36416	0.12	-0.01
KIF20B	-0.13	-2.58	0.01147	0.36416	-0.01	-0.14
CDC37L1	0.15	2.57	0.01151	0.36416	-0.08	0.07
FRMPD2P1	-0.1	-2.57	0.01162	0.36416	0.04	-0.06
LOC399753	-0.1	-2.57	0.01162	0.36416	0.04	-0.06
PWRN2	-0.14	-2.57	0.01162	0.36416	-0.02	-0.16
INHBE	-0.12	-2.57	0.0117	0.36416	0.12	-0.01
GLI1	-0.12	-2.57	0.0117	0.36416	0.12	-0.01
ARHGAP9	-0.12	-2.57	0.0117	0.36416	0.12	-0.01
MARS	-0.12	-2.57	0.0117	0.36416	0.12	-0.01
DDIT3	-0.12	-2.57	0.0117	0.36416	0.12	-0.01
MBD6	-0.12	-2.57	0.0117	0.36416	0.12	-0.01
hsa-mir-616	-0.12	-2.57	0.0117	0.36416	0.12	-0.01
DCTN2	-0.12	-2.57	0.0117	0.36416	0.12	-0.01
KIF5A	-0.12	-2.57	0.0117	0.36416	0.12	-0.01
PIP4K2C	-0.12	-2.57	0.0117	0.36416	0.12	-0.01
DTX3	-0.12	-2.57	0.0117	0.36416	0.12	-0.01
ARHGEF25	-0.12	-2.57	0.0117	0.36416	0.12	-0.01
SLC26A10	-0.12	-2.57	0.0117	0.36416	0.12	-0.01
B4GALNT1	-0.12	-2.57	0.0117	0.36416	0.12	-0.01
OS9	-0.12	-2.57	0.0117	0.36416	0.12	-0.01
AGAP2	-0.12	-2.57	0.0117	0.36416	0.12	-0.01
LOC100130776	-0.12	-2.57	0.0117	0.36416	0.12	-0.01
CDK4	-0.12	-2.57	0.0117	0.36416	0.12	-0.01
TSPAN31	-0.12	-2.57	0.0117	0.36416	0.12	-0.01
2015-03-09	-0.12	-2.57	0.0117	0.36416	0.12	-0.01
MSMB	-0.1	-2.57	0.01171	0.36416	0.04	-0.06
LOC100507377	-0.13	-2.57	0.01175	0.36416	0.09	-0.04
RLN1	0.15	2.57	0.01175	0.36416	-0.08	0.06
LIPF	-0.13	-2.56	0.0118	0.36416	0	-0.13
LIPK	-0.13	-2.56	0.0118	0.36416	0	-0.13
LIPN	-0.13	-2.56	0.0118	0.36416	0	-0.13
LIPM	-0.13	-2.56	0.0118	0.36416	0	-0.13
ANKRD22	-0.13	-2.56	0.0118	0.36416	0	-0.13
STAMBPL1	-0.13	-2.56	0.0118	0.36416	0	-0.13
ACTA2	-0.13	-2.56	0.0118	0.36416	0	-0.13
FAS	-0.13	-2.56	0.0118	0.36416	0	-0.13
FAS-AS1	-0.13	-2.56	0.0118	0.36416	0	-0.13
FRMPD2	-0.11	-2.56	0.01194	0.36768	0.03	-0.08
PDHA2	-0.13	-2.56	0.01196	0.36768	-0.11	-0.24
LOC100188947	-0.13	-2.56	0.01196	0.36768	0	-0.13
OR6C65	-0.13	-2.56	0.01207	0.36898	0.12	-0.01
OR6C76	-0.13	-2.56	0.01207	0.36898	0.12	-0.01
OR6C2	-0.13	-2.56	0.01207	0.36898	0.12	-0.01
OR6C70	-0.13	-2.56	0.01207	0.36898	0.12	-0.01
GRIP1	-0.13	-2.55	0.01212	0.37006	0.13	0
IFIT3	-0.13	-2.55	0.01237	0.37722	0	-0.14
HSD17B6	-0.13	-2.55	0.01239	0.37722	0.13	0
BCL7A	-0.13	-2.54	0.01251	0.38038	0.05	-0.09
LOC284998	-0.11	-2.54	0.01256	0.38161	0.11	0
HECTD2	-0.13	-2.54	0.01275	0.38672	0	-0.13
RPS26	-0.13	-2.53	0.01279	0.38702	0.14	0.01
LOC643529	-0.13	-2.53	0.01279	0.38702	-0.01	-0.14
MIR4509-1	-0.12	-2.53	0.01297	0.3901	-0.07	-0.19
MIR4509-2	-0.12	-2.53	0.01297	0.3901	-0.07	-0.19
MIR4509-3	-0.12	-2.53	0.01297	0.3901	-0.07	-0.19
RPL37A	-0.12	-2.53	0.01298	0.3901	0.08	-0.04
LIPA	-0.13	-2.53	0.01298	0.3901	0	-0.14
RNLS	-0.13	-2.53	0.01304	0.39144	-0.01	-0.14
WSCD2	-0.13	-2.53	0.01312	0.39339	0.01	-0.11
C9orf46	0.14	2.52	0.01318	0.39458	-0.08	0.06
LOC100506421	-0.11	-2.52	0.01321	0.39482	0.11	0
RPP30	-0.13	-2.52	0.01332	0.39737	0	-0.13
ANKRD1	-0.13	-2.52	0.01332	0.39737	0	-0.13
ATP2B1	-0.13	-2.52	0.01334	0.39741	0.02	-0.11
HS3ST4	-0.13	-2.52	0.01337	0.39767	0.02	-0.1
LOC338758	-0.12	-2.52	0.01341	0.3983	0.01	-0.12
SLC9A2	-0.12	-2.52	0.01344	0.3986	0.12	0
HTR7	-0.13	-2.51	0.01352	0.40052	0	-0.13
OR10P1	-0.13	-2.51	0.01376	0.40722	0.12	-0.01
IFIT2	-0.13	-2.51	0.01382	0.4078	-0.01	-0.14
TNP1	-0.11	-2.51	0.01384	0.4078	0.06	-0.05
SLC25A3	-0.13	-2.5	0.01387	0.4078	0.03	-0.1
SNORA53	-0.13	-2.5	0.01387	0.4078	0.03	-0.1
IKBIP	-0.13	-2.5	0.01387	0.4078	0.03	-0.1
TMPO	-0.13	-2.5	0.01391	0.40844	0.03	-0.1
EXOC6	-0.13	-2.5	0.01404	0.41185	0.01	-0.12
hsa-mir-548e	-0.11	-2.5	0.01415	0.41441	-0.03	-0.14
TGFBRAP1	-0.11	-2.49	0.01422	0.41601	0.11	0
MIR1251	-0.12	-2.49	0.01436	0.41916	0.02	-0.1
hsa-mir-1251	-0.12	-2.49	0.01436	0.41916	0.02	-0.1
MKRN9P	-0.12	-2.49	0.01442	0.42039	0.03	-0.09
DIRC3	-0.11	-2.49	0.01449	0.42156	0.06	-0.05
RMST	-0.12	-2.49	0.01453	0.42156	0.02	-0.1
LOC100128191	-0.13	-2.49	0.01453	0.42156	0.03	-0.1
TNRC6A	-0.18	-2.49	0.01454	0.42156	0.07	-0.11
ST6GAL2	-0.11	-2.49	0.01458	0.42234	0.1	-0.01
PHLDA1	-0.13	-2.48	0.01472	0.42587	0.07	-0.06
SLC9A7P1	-0.13	-2.48	0.0149	0.4294	0.03	-0.1
LOC643770	-0.13	-2.48	0.0149	0.4294	0.03	-0.1
IGFBP5	-0.11	-2.48	0.0149	0.4294	0.06	-0.05
SCNN1B	-0.12	-2.48	0.01494	0.4294	0	-0.12
CNTLN	0.15	2.47	0.01509	0.4294	-0.06	0.09
GALNT4	-0.13	-2.47	0.0152	0.4294	0.03	-0.1
POC1B-GALNT4	-0.13	-2.47	0.0152	0.4294	0.03	-0.1
LOC554206	-0.15	-2.47	0.01525	0.4294	0.04	-0.11
LCMT1	-0.15	-2.47	0.01525	0.4294	0.04	-0.11
LOC100506655	-0.15	-2.47	0.01525	0.4294	0.04	-0.11
AQP8	-0.15	-2.47	0.01525	0.4294	0.04	-0.11
ZKSCAN2	-0.15	-2.47	0.01525	0.4294	0.04	-0.11
MORN3	-0.13	-2.47	0.01533	0.4294	0.05	-0.08
MUC22	0.16	2.47	0.01537	0.4294	0.07	0.23
GTPBP4	-0.14	-2.46	0.01546	0.4294	0.18	0.03
NUDT9P1	-0.13	-2.46	0.01549	0.4294	0	-0.13
SLC24A6	-0.12	-2.46	0.01552	0.4294	0.02	-0.1
PLBD2	-0.12	-2.46	0.01552	0.4294	0.02	-0.1
SDS	-0.12	-2.46	0.01552	0.4294	0.02	-0.1
SDSL	-0.12	-2.46	0.01552	0.4294	0.02	-0.1
LHX5	-0.12	-2.46	0.01552	0.4294	0.02	-0.1
PDZD7	-0.11	-2.46	0.01552	0.4294	-0.04	-0.16
PCDH15	-0.13	-2.46	0.01554	0.4294	0.1	-0.03
PWRN1	-0.13	-2.46	0.01561	0.4294	-0.03	-0.16
COG7	-0.12	-2.46	0.01563	0.4294	0	-0.12
UBTD1	-0.12	-2.46	0.01564	0.4294	-0.02	-0.15
ANKRD2	-0.12	-2.46	0.01564	0.4294	-0.02	-0.15
HOGA1	-0.12	-2.46	0.01564	0.4294	-0.02	-0.15
C10orf62	-0.12	-2.46	0.01564	0.4294	-0.02	-0.15
MORN4	-0.12	-2.46	0.01564	0.4294	-0.02	-0.15
POC1B	-0.13	-2.46	0.01565	0.4294	0.03	-0.1
C13orf15	-0.13	-2.46	0.01569	0.4294	-0.14	-0.27
MIR4303	-0.13	-2.46	0.01572	0.4294	0.02	-0.1
hsa-mir-4303	-0.13	-2.46	0.01572	0.4294	0.02	-0.1
DNAJC14	-0.13	-2.46	0.01574	0.4294	0.14	0.01
ORMDL2	-0.13	-2.46	0.01574	0.4294	0.14	0.01
TMEM198B	-0.13	-2.46	0.01574	0.4294	0.14	0.01
MMP19	-0.13	-2.46	0.01574	0.4294	0.14	0.01
WIBG	-0.13	-2.46	0.01574	0.4294	0.14	0.01
DGKA	-0.13	-2.46	0.01574	0.4294	0.14	0.01
PMEL	-0.13	-2.46	0.01574	0.4294	0.14	0.01
CDK2	-0.13	-2.46	0.01574	0.4294	0.14	0.01
RAB5B	-0.13	-2.46	0.01574	0.4294	0.14	0.01
SUOX	-0.13	-2.46	0.01574	0.4294	0.14	0.01
IKZF4	-0.13	-2.46	0.01574	0.4294	0.14	0.01
MIR4508	-0.13	-2.46	0.01576	0.4294	-0.04	-0.17
MKRN3	-0.13	-2.46	0.01576	0.4294	-0.04	-0.17
MAGEL2	-0.13	-2.46	0.01576	0.4294	-0.04	-0.17
NDN	-0.13	-2.46	0.01576	0.4294	-0.04	-0.17
UBE2K	0.11	2.45	0.01584	0.43108	-0.15	-0.04
hsa-mir-548w	-0.12	-2.45	0.01606	0.43577	0.02	-0.1
UNC5C	-0.12	-2.45	0.01611	0.43577	-0.12	-0.24
USP31	-0.12	-2.45	0.01617	0.43577	0	-0.12
SCNN1G	-0.12	-2.45	0.01617	0.43577	0	-0.12
IDI1	-0.14	-2.45	0.01618	0.43577	0.18	0.03
IDI2	-0.14	-2.45	0.01618	0.43577	0.18	0.03
IDI2-AS1	-0.14	-2.45	0.01618	0.43577	0.18	0.03
LINC00200	-0.14	-2.45	0.01618	0.43577	0.18	0.03
WDR37	-0.14	-2.45	0.01618	0.43577	0.18	0.03
LOC399715	-0.13	-2.44	0.01632	0.439	0.17	0.04
NDFIP2	-0.14	-2.44	0.01636	0.43953	-0.07	-0.21
TBX3	-0.12	-2.44	0.01639	0.44002	0.02	-0.1
RBM19	-0.12	-2.44	0.01646	0.44134	0.02	-0.1
KCNC2	-0.12	-2.43	0.01666	0.44404	0.07	-0.05
DUSP6	-0.13	-2.43	0.01675	0.44404	0.03	-0.1
C2orf49	-0.11	-2.43	0.01681	0.44404	0.11	0
FHL2	-0.11	-2.43	0.01681	0.44404	0.11	0
IGFBP2	-0.11	-2.43	0.01681	0.44404	0.06	-0.04
PIK3R1	-0.11	-2.43	0.01689	0.44404	-0.24	-0.35
TBX5	-0.12	-2.43	0.01689	0.44404	0.02	-0.1
SLC5A11	-0.17	-2.43	0.01701	0.44404	0.06	-0.11
MIR135A2	-0.12	-2.43	0.01701	0.44404	0.02	-0.1
hsa-mir-135a-2	-0.12	-2.43	0.01701	0.44404	0.02	-0.1
SMARCAL1	-0.11	-2.43	0.01705	0.44404	0.07	-0.04
SNORD116-2	-0.15	-2.42	0.01711	0.44404	-0.02	-0.16
SNORD116-3	-0.15	-2.42	0.01711	0.44404	-0.02	-0.16
SNORD116-9	-0.15	-2.42	0.01711	0.44404	-0.02	-0.16
SNORD116-4	-0.15	-2.42	0.01711	0.44404	-0.02	-0.16
SNORD116-5	-0.15	-2.42	0.01711	0.44404	-0.02	-0.16
SNORD116-7	-0.15	-2.42	0.01711	0.44404	-0.02	-0.16
SNORD116-6	-0.15	-2.42	0.01711	0.44404	-0.02	-0.16
SNORD116-8	-0.15	-2.42	0.01711	0.44404	-0.02	-0.16
SNORD116-10	-0.15	-2.42	0.01711	0.44404	-0.02	-0.16
SNORD116-11	-0.15	-2.42	0.01711	0.44404	-0.02	-0.16
SNORD116-12	-0.15	-2.42	0.01711	0.44404	-0.02	-0.16
SNORD116-13	-0.15	-2.42	0.01711	0.44404	-0.02	-0.16
SNORD116-14	-0.15	-2.42	0.01711	0.44404	-0.02	-0.16
SNORD116-15	-0.15	-2.42	0.01711	0.44404	-0.02	-0.16
KIAA0564	-0.12	-2.42	0.01712	0.44404	-0.15	-0.27
C12orf43	-0.13	-2.42	0.01719	0.44404	0.05	-0.08
OASL	-0.13	-2.42	0.01719	0.44404	0.05	-0.08
P2RX7	-0.13	-2.42	0.01719	0.44404	0.05	-0.08
P2RX4	-0.13	-2.42	0.01732	0.44404	0.05	-0.08
C12orf34	-0.13	-2.42	0.0174	0.44404	0.01	-0.11
MGC14436	-0.13	-2.42	0.0174	0.44404	0.01	-0.11
TRPV4	-0.13	-2.42	0.0174	0.44404	0.01	-0.11
MIR4497	-0.13	-2.42	0.0174	0.44404	0.01	-0.11
GLTP	-0.13	-2.42	0.0174	0.44404	0.01	-0.11
TCHP	-0.13	-2.42	0.0174	0.44404	0.01	-0.11
GIT2	-0.13	-2.42	0.0174	0.44404	0.01	-0.11
ANKRD13A	-0.13	-2.42	0.0174	0.44404	0.01	-0.11
C12orf76	-0.13	-2.42	0.0174	0.44404	0.01	-0.11
IFT81	-0.13	-2.42	0.0174	0.44404	0.01	-0.11
SLC1A1	0.15	2.42	0.01741	0.44404	-0.07	0.07
PCGF5	-0.12	-2.42	0.01742	0.44404	0	-0.13
CAPS2	-0.12	-2.42	0.01742	0.44404	0.07	-0.05
GLIPR1L1	-0.12	-2.42	0.01742	0.44404	0.07	-0.05
POU3F3	-0.11	-2.42	0.01743	0.44404	0.11	0
GGA2	-0.12	-2.41	0.01757	0.44704	0	-0.12
EARS2	-0.12	-2.4	0.01808	0.45901	0	-0.12
UBFD1	-0.12	-2.4	0.01808	0.45901	0	-0.12
MCART1	0.12	2.4	0.0181	0.45905	-0.09	0.03
TMBIM4	-0.12	-2.4	0.0182	0.46016	0.14	0.01
IRAK3	-0.12	-2.4	0.0182	0.46016	0.14	0.01
HELB	-0.12	-2.4	0.0182	0.46016	0.14	0.01
TPCN1	-0.11	-2.4	0.01828	0.46156	0.01	-0.1
NDUFAB1	-0.12	-2.4	0.01833	0.46232	0	-0.12
PCDH7	0.12	2.4	0.01835	0.46244	-0.14	-0.02
ZEB1-AS1	-0.1	-2.4	0.01841	0.46333	0.15	0.04
OR6C75	-0.12	-2.39	0.01853	0.46546	0.11	-0.01
OR6C68	-0.13	-2.39	0.01856	0.46546	0.11	-0.01
CPB2	-0.11	-2.39	0.01865	0.46546	-0.16	-0.27
LOC100509894	-0.11	-2.39	0.01865	0.46546	-0.16	-0.27
LCP1	-0.11	-2.39	0.01865	0.46546	-0.16	-0.27
APAF1	-0.12	-2.39	0.01867	0.46546	0.02	-0.1
GFRA1	-0.11	-2.39	0.01869	0.46546	0	-0.11
LOC255480	-0.11	-2.39	0.01877	0.46546	0.02	-0.1
B3GNT4	-0.13	-2.39	0.01884	0.46546	0.05	-0.08
DIABLO	-0.13	-2.39	0.01884	0.46546	0.05	-0.08
VPS33A	-0.13	-2.39	0.01884	0.46546	0.05	-0.08
ZFAND4	-0.09	-2.39	0.01886	0.46546	0.07	-0.02
ANKRD16	-0.13	-2.38	0.01899	0.46546	0.17	0.05
FBXO18	-0.13	-2.38	0.01899	0.46546	0.17	0.05
IL15RA	-0.13	-2.38	0.01899	0.46546	0.17	0.05
IL2RA	-0.13	-2.38	0.01899	0.46546	0.17	0.05
RBM17	-0.13	-2.38	0.01899	0.46546	0.17	0.05
PFKFB3	-0.13	-2.38	0.01899	0.46546	0.17	0.05
MIR3155A	-0.13	-2.38	0.01899	0.46546	0.17	0.05
MIR3155B	-0.13	-2.38	0.01899	0.46546	0.17	0.05
hsa-mir-3155	-0.13	-2.38	0.01899	0.46546	0.17	0.05
HTR2A	-0.11	-2.38	0.01903	0.46546	-0.17	-0.28
LRRC43	-0.13	-2.38	0.01904	0.46546	0.05	-0.08
DDR1	0.15	2.38	0.01906	0.46546	0.09	0.24
MIR4640	0.15	2.38	0.01906	0.46546	0.09	0.24
GTF2H4	0.15	2.38	0.01906	0.46546	0.09	0.24
VARS2	0.15	2.38	0.01906	0.46546	0.09	0.24
SFTA2	0.15	2.38	0.01906	0.46546	0.09	0.24
C9orf68	0.14	2.38	0.01916	0.46706	-0.07	0.07
PPAPDC2	0.14	2.38	0.01916	0.46706	-0.07	0.07
ADARB2	-0.13	-2.38	0.01922	0.46803	0.16	0.03
ADARB2-AS1	-0.13	-2.38	0.0194	0.4715	0.16	0.03
MLXIP	-0.12	-2.37	0.01944	0.4715	0.04	-0.08
MLNR	-0.12	-2.37	0.01959	0.4715	-0.15	-0.27
CDADC1	-0.12	-2.37	0.01959	0.4715	-0.15	-0.27
CAB39L	-0.12	-2.37	0.01959	0.4715	-0.15	-0.27
SETDB2	-0.12	-2.37	0.01959	0.4715	-0.15	-0.27
PHF11	-0.12	-2.37	0.01959	0.4715	-0.15	-0.27
RCBTB1	-0.12	-2.37	0.01959	0.4715	-0.15	-0.27
ARL11	-0.12	-2.37	0.01959	0.4715	-0.15	-0.27
EBPL	-0.12	-2.37	0.01959	0.4715	-0.15	-0.27
KPNA3	-0.12	-2.37	0.01959	0.4715	-0.15	-0.27
CAMKK2	-0.12	-2.37	0.01966	0.47211	0.05	-0.08
ANAPC5	-0.12	-2.37	0.01966	0.47211	0.05	-0.08
RIC8B	-0.12	-2.37	0.0197	0.47267	0.02	-0.11
MBD5	-0.11	-2.37	0.01988	0.4766	0.1	-0.01
ENOX1	-0.11	-2.37	0.01991	0.47669	-0.15	-0.26
SNORD115-12	-0.14	-2.36	0.02006	0.47888	-0.02	-0.16
SNORD115-5	-0.14	-2.36	0.02006	0.47888	-0.02	-0.16
SNORD115-9	-0.14	-2.36	0.02006	0.47888	-0.02	-0.16
VTI1A	-0.11	-2.36	0.02013	0.48	0	-0.12
OR7E37P	-0.12	-2.36	0.0202	0.48118	-0.15	-0.27
LOC100506939	-0.12	-2.36	0.02025	0.4814	0.08	-0.04
DKK1	-0.12	-2.36	0.02025	0.4814	0.08	-0.04
RNF34	-0.12	-2.36	0.02037	0.48277	0.05	-0.08
KDM2B	-0.12	-2.36	0.02037	0.48277	0.05	-0.08
ORAI1	-0.12	-2.36	0.02037	0.48277	0.05	-0.08
NAA16	-0.12	-2.35	0.02052	0.48491	-0.15	-0.27
SRGAP1	-0.12	-2.35	0.02052	0.48491	0.12	0.01
LYPD6	-0.11	-2.35	0.02059	0.48491	0.1	-0.01
MMADHC	-0.11	-2.35	0.02059	0.48491	0.1	-0.01
CTAGE10P	-0.12	-2.35	0.02063	0.48491	-0.15	-0.27
SNORD115-10	-0.14	-2.35	0.02064	0.48491	-0.02	-0.16
DNAJC15	-0.11	-2.35	0.0207	0.48491	-0.15	-0.27
EPSTI1	-0.11	-2.35	0.0207	0.48491	-0.15	-0.27
SNORD115-3	-0.16	-2.35	0.02078	0.48491	-0.01	-0.16
SNORD115-4	-0.16	-2.35	0.02078	0.48491	-0.01	-0.16
SNORD115-6	-0.16	-2.35	0.02078	0.48491	-0.01	-0.16
SNORD115-7	-0.16	-2.35	0.02078	0.48491	-0.01	-0.16
SNORD115-8	-0.16	-2.35	0.02078	0.48491	-0.01	-0.16
SNORD115-2	-0.16	-2.35	0.02079	0.48491	-0.01	-0.16
IL31	-0.12	-2.35	0.02084	0.48491	0.04	-0.08
C12orf23	-0.12	-2.35	0.02088	0.48491	0.01	-0.11
MTERFD3	-0.12	-2.35	0.02088	0.48491	0.01	-0.11
SNORD115-11	-0.14	-2.35	0.0209	0.48491	-0.03	-0.16
SNORD115-29	-0.14	-2.35	0.0209	0.48491	-0.03	-0.16
SNORD115-36	-0.14	-2.35	0.0209	0.48491	-0.03	-0.16
SNORD115-43	-0.14	-2.35	0.0209	0.48491	-0.03	-0.16
FNDC3A	-0.12	-2.34	0.02121	0.48629	-0.15	-0.26
TBK1	-0.12	-2.34	0.02126	0.48629	0.13	0.01
DUSP28	-0.13	-2.34	0.02132	0.48629	0.06	-0.06
RNPEPL1	-0.13	-2.34	0.02132	0.48629	0.06	-0.06
CAPN10	-0.13	-2.34	0.02132	0.48629	0.06	-0.06
GPR35	-0.13	-2.34	0.02132	0.48629	0.06	-0.06
AQP12A	-0.13	-2.34	0.02132	0.48629	0.06	-0.06
AQP12B	-0.13	-2.34	0.02132	0.48629	0.06	-0.06
KIF1A	-0.13	-2.34	0.02132	0.48629	0.06	-0.06
AGXT	-0.13	-2.34	0.02132	0.48629	0.06	-0.06
C2orf54	-0.13	-2.34	0.02132	0.48629	0.06	-0.06
LOC200772	-0.13	-2.34	0.02132	0.48629	0.06	-0.06
SNED1	-0.13	-2.34	0.02132	0.48629	0.06	-0.06
MTERFD2	-0.13	-2.34	0.02132	0.48629	0.06	-0.06
PASK	-0.13	-2.34	0.02132	0.48629	0.06	-0.06
PPP1R7	-0.13	-2.34	0.02132	0.48629	0.06	-0.06
ANO7	-0.13	-2.34	0.02132	0.48629	0.06	-0.06
IQCD	-0.11	-2.34	0.02137	0.48684	0.01	-0.1
TNS1	-0.1	-2.34	0.02141	0.4874	0.06	-0.04
ANKMY1	-0.13	-2.34	0.02149	0.48866	0.06	-0.06
SERPINE2	-0.11	-2.33	0.02166	0.49084	0.02	-0.08
OPN4	-0.13	-2.33	0.02181	0.49084	0.01	-0.12
LDB3	-0.13	-2.33	0.02181	0.49084	0.01	-0.12
BMPR1A	-0.13	-2.33	0.02181	0.49084	0.01	-0.12
MMRN2	-0.13	-2.33	0.02181	0.49084	0.01	-0.12
SNCG	-0.13	-2.33	0.02181	0.49084	0.01	-0.12
AGAP11	-0.13	-2.33	0.02181	0.49084	0.01	-0.12
C10orf116	-0.13	-2.33	0.02181	0.49084	0.01	-0.12
FAM25A	-0.13	-2.33	0.02181	0.49084	0.01	-0.12
GLUD1	-0.13	-2.33	0.02181	0.49084	0.01	-0.12
ACVR1B	-0.11	-2.33	0.02184	0.49084	0.11	0
PALB2	-0.12	-2.33	0.02186	0.49084	0	-0.11
DCTN5	-0.12	-2.33	0.02186	0.49084	0	-0.11
TSPAN14	-0.16	-2.33	0.02194	0.49204	0.11	-0.05
CYP26C1	-0.13	-2.33	0.02202	0.49282	0.01	-0.12
CYP26A1	-0.13	-2.33	0.02202	0.49282	0.01	-0.12
C12orf52	-0.11	-2.33	0.02203	0.49282	0.01	-0.1
SPRYD7	-0.12	-2.32	0.02209	0.49349	-0.15	-0.26
ITM2B	-0.12	-2.32	0.02211	0.49363	-0.16	-0.27
CYSLTR2	-0.12	-2.32	0.02216	0.49412	-0.15	-0.26
WDFY1	-0.11	-2.32	0.02222	0.49412	0.02	-0.08
MRPL44	-0.11	-2.32	0.02222	0.49412	0.02	-0.08
C2orf40	-0.1	-2.32	0.02228	0.49412	0.1	0
UXS1	-0.1	-2.32	0.02228	0.49412	0.1	0
LOC100507240	-0.11	-2.32	0.02239	0.49412	-0.16	-0.27
MREG	-0.11	-2.32	0.02241	0.49412	0.06	-0.05
XPOT	-0.12	-2.31	0.02264	0.49412	0.13	0.01
DBX1	-0.1	-2.31	0.02273	0.49412	-0.08	-0.18
HTATIP2	-0.1	-2.31	0.02273	0.49412	-0.08	-0.18
PECR	-0.11	-2.31	0.02275	0.49412	0.06	-0.05
TMEM169	-0.11	-2.31	0.02275	0.49412	0.06	-0.05
XRCC5	-0.11	-2.31	0.02275	0.49412	0.06	-0.05
PKI55	-0.11	-2.31	0.02275	0.49412	0.06	-0.05
2015-03-04	-0.11	-2.31	0.02275	0.49412	0.06	-0.05
FAM35A	-0.13	-2.31	0.02283	0.49412	0.01	-0.12
C12orf50	-0.12	-2.31	0.02285	0.49412	0.03	-0.09
LINC00330	-0.12	-2.31	0.02302	0.49412	-0.14	-0.25
NUFIP1	-0.12	-2.31	0.02302	0.49412	-0.14	-0.25
KIAA1704	-0.12	-2.31	0.02302	0.49412	-0.14	-0.25
SLC28A2	-0.11	-2.31	0.02304	0.49412	-0.11	-0.22
DTX1	-0.11	-2.31	0.02315	0.49412	0.01	-0.1
RASAL1	-0.11	-2.31	0.02315	0.49412	0.01	-0.1
CCDC42B	-0.11	-2.31	0.02315	0.49412	0.01	-0.1
DDX54	-0.11	-2.31	0.02315	0.49412	0.01	-0.1
KLLN	-0.12	-2.31	0.02316	0.49412	-0.01	-0.13
KIAA0226L	-0.11	-2.3	0.02326	0.49412	-0.17	-0.27
LRCH1	-0.11	-2.3	0.02326	0.49412	-0.17	-0.27
ESD	-0.11	-2.3	0.02326	0.49412	-0.17	-0.27
LOC285000	-0.1	-2.3	0.02337	0.49412	0.1	0
NCK2	-0.1	-2.3	0.02337	0.49412	0.1	0
PPM1K	-0.1	-2.3	0.02352	0.49412	-0.16	-0.26
ORC4	-0.11	-2.3	0.02354	0.49412	0.1	0
CHP2	-0.12	-2.3	0.02355	0.49412	0	-0.11
CCDC122	-0.11	-2.3	0.02357	0.49412	-0.15	-0.26
LACC1	-0.11	-2.3	0.02357	0.49412	-0.15	-0.26
LINC00284	-0.11	-2.3	0.02357	0.49412	-0.15	-0.26
SNORD115-13	-0.13	-2.3	0.02366	0.49412	-0.03	-0.16
SNORD115-14	-0.13	-2.3	0.02366	0.49412	-0.03	-0.16
SNORD115-16	-0.13	-2.3	0.02366	0.49412	-0.03	-0.16
SNORD115-17	-0.13	-2.3	0.02366	0.49412	-0.03	-0.16
SNORD115-18	-0.13	-2.3	0.02366	0.49412	-0.03	-0.16
SNORD115-19	-0.13	-2.3	0.02366	0.49412	-0.03	-0.16
SNORD115-15	-0.13	-2.3	0.02366	0.49412	-0.03	-0.16
SNORD115-20	-0.13	-2.3	0.02366	0.49412	-0.03	-0.16
SNORD115-21	-0.13	-2.3	0.02366	0.49412	-0.03	-0.16
SNORD115-22	-0.13	-2.3	0.02366	0.49412	-0.03	-0.16
PAR4	-0.13	-2.3	0.02366	0.49412	-0.03	-0.16
SNORD115-23	-0.13	-2.3	0.02366	0.49412	-0.03	-0.16
SNORD115-24	-0.13	-2.3	0.02366	0.49412	-0.03	-0.16
SNORD115-25	-0.13	-2.3	0.02366	0.49412	-0.03	-0.16
SNORD115-26	-0.13	-2.3	0.02366	0.49412	-0.03	-0.16
SNORD115-27	-0.13	-2.3	0.02366	0.49412	-0.03	-0.16
SNORD115-28	-0.13	-2.3	0.02366	0.49412	-0.03	-0.16
SNORD115-30	-0.13	-2.3	0.02366	0.49412	-0.03	-0.16
SNORD115-31	-0.13	-2.3	0.02366	0.49412	-0.03	-0.16
SNORD115-32	-0.13	-2.3	0.02366	0.49412	-0.03	-0.16
SNORD115-33	-0.13	-2.3	0.02366	0.49412	-0.03	-0.16
SNORD115-34	-0.13	-2.3	0.02366	0.49412	-0.03	-0.16
SNORD115-35	-0.13	-2.3	0.02366	0.49412	-0.03	-0.16
SNORD115-37	-0.13	-2.3	0.02366	0.49412	-0.03	-0.16
SNORD115-38	-0.13	-2.3	0.02366	0.49412	-0.03	-0.16
SNORD115-39	-0.13	-2.3	0.02366	0.49412	-0.03	-0.16
SNORD115-40	-0.13	-2.3	0.02366	0.49412	-0.03	-0.16
SNORD115-41	-0.13	-2.3	0.02366	0.49412	-0.03	-0.16
SNORD115-42	-0.13	-2.3	0.02366	0.49412	-0.03	-0.16
SNORD115-44	-0.13	-2.3	0.02366	0.49412	-0.03	-0.16
DPCR1	0.15	2.29	0.02386	0.49412	0.09	0.24
C12orf29	-0.12	-2.29	0.02391	0.49412	0.03	-0.09
CEP290	-0.12	-2.29	0.02391	0.49412	0.03	-0.09
TMTC3	-0.12	-2.29	0.02391	0.49412	0.03	-0.09
C2orf29	-0.1	-2.29	0.02394	0.49412	0.12	0.01
MIR1297	-0.12	-2.29	0.02398	0.49412	-0.11	-0.22
hsa-mir-1297	-0.12	-2.29	0.02398	0.49412	-0.11	-0.22
C4orf34	0.11	2.29	0.02402	0.49412	-0.15	-0.05
SHB	0.11	2.29	0.02404	0.49412	-0.09	0.02
DGKH	-0.11	-2.29	0.0242	0.49412	-0.16	-0.27
AKAP11	-0.11	-2.29	0.0242	0.49412	-0.16	-0.27
TNFSF11	-0.11	-2.29	0.0242	0.49412	-0.16	-0.27
FAM216B	-0.11	-2.29	0.0242	0.49412	-0.16	-0.27
MSGN1	-0.12	-2.29	0.02431	0.49412	0.18	0.06
RAB35	-0.13	-2.29	0.02435	0.49412	0.06	-0.08
GCN1L1	-0.13	-2.29	0.02435	0.49412	0.06	-0.08
MIR4498	-0.13	-2.29	0.02435	0.49412	0.06	-0.08
RPLP0	-0.13	-2.29	0.02435	0.49412	0.06	-0.08
LOC100506649	-0.13	-2.29	0.02435	0.49412	0.06	-0.08
PXN	-0.13	-2.29	0.02435	0.49412	0.06	-0.08
SIRT4	-0.13	-2.29	0.02435	0.49412	0.06	-0.08
PLA2G1B	-0.13	-2.29	0.02435	0.49412	0.06	-0.08
MSI1	-0.13	-2.29	0.02435	0.49412	0.06	-0.08
COX6A1	-0.13	-2.29	0.02435	0.49412	0.06	-0.08
GATC	-0.13	-2.29	0.02435	0.49412	0.06	-0.08
TRIAP1	-0.13	-2.29	0.02435	0.49412	0.06	-0.08
SRSF9	-0.13	-2.29	0.02435	0.49412	0.06	-0.08
DYNLL1	-0.13	-2.29	0.02435	0.49412	0.06	-0.08
LOC100506668	-0.13	-2.29	0.02435	0.49412	0.06	-0.08
COQ5	-0.13	-2.29	0.02435	0.49412	0.06	-0.08
DLEU1	-0.12	-2.28	0.02455	0.49412	-0.15	-0.26
DLEU2	-0.12	-2.28	0.02455	0.49412	-0.15	-0.26
DLEU7	-0.12	-2.28	0.02455	0.49412	-0.15	-0.26
KCNRG	-0.12	-2.28	0.02455	0.49412	-0.15	-0.26
MIR15A	-0.12	-2.28	0.02455	0.49412	-0.15	-0.26
MIR16-1	-0.12	-2.28	0.02455	0.49412	-0.15	-0.26
MIR3613	-0.12	-2.28	0.02455	0.49412	-0.15	-0.26
RNASEH2B	-0.12	-2.28	0.02455	0.49412	-0.15	-0.26
ST13P4	-0.12	-2.28	0.02455	0.49412	-0.15	-0.26
TRIM13	-0.12	-2.28	0.02455	0.49412	-0.15	-0.26
hsa-mir-15a	-0.12	-2.28	0.02455	0.49412	-0.15	-0.26
hsa-mir-16-1	-0.12	-2.28	0.02455	0.49412	-0.15	-0.26
HNF1A	-0.12	-2.28	0.0246	0.49412	0.04	-0.08
FAM22A	-0.13	-2.28	0.02464	0.49412	0.01	-0.12
FAM22D	-0.13	-2.28	0.02464	0.49412	0.01	-0.12
LOC439994	-0.13	-2.28	0.02464	0.49412	0.01	-0.12
LOC728190	-0.13	-2.28	0.02464	0.49412	0.01	-0.12
SPG20	-0.12	-2.28	0.02464	0.49412	-0.11	-0.23
SPG20OS	-0.12	-2.28	0.02464	0.49412	-0.11	-0.23
MRGPRX2	-0.1	-2.28	0.02468	0.49412	-0.07	-0.18
ZDHHC13	-0.1	-2.28	0.02468	0.49412	-0.07	-0.18
CSRP3	-0.1	-2.28	0.02468	0.49412	-0.07	-0.18
SH2D4B	-0.16	-2.28	0.02477	0.49517	0.1	-0.05
ZEB1	-0.1	-2.28	0.02478	0.49517	0.15	0.05
MUC21	0.15	2.28	0.02492	0.49761	0.09	0.23
LOC728084	-0.12	-2.27	0.02503	0.4993	0.02	-0.1
STOX1	-0.1	-2.27	0.02506	0.49958	0.05	-0.05
GLIPR1L2	-0.11	-2.27	0.02517	0.50128	0.07	-0.04
LOC283089	-0.11	-2.27	0.02525	0.50252	0.01	-0.09
CCNB1	-0.1	-2.27	0.02541	0.50314	-0.25	-0.35
CENPH	-0.1	-2.27	0.02541	0.50314	-0.25	-0.35
MRPS36	-0.1	-2.27	0.02541	0.50314	-0.25	-0.35
CDK7	-0.1	-2.27	0.02541	0.50314	-0.25	-0.35
MIR3665	-0.13	-2.27	0.02544	0.50314	-0.07	-0.2
SLAIN1	-0.13	-2.27	0.02544	0.50314	-0.07	-0.2
EDNRB	-0.13	-2.27	0.02544	0.50314	-0.07	-0.2
LOC728218	-0.12	-2.26	0.02578	0.50558	0.01	-0.12
C10orf96	-0.11	-2.26	0.0258	0.50558	0	-0.11
PNLIPRP3	-0.11	-2.26	0.0258	0.50558	0	-0.11
PNLIP	-0.11	-2.26	0.0258	0.50558	0	-0.11
PNLIPRP1	-0.11	-2.26	0.0258	0.50558	0	-0.11
PNLIPRP2	-0.11	-2.26	0.0258	0.50558	0	-0.11
C10orf82	-0.11	-2.26	0.0258	0.50558	0	-0.11
HSPA12A	-0.11	-2.26	0.0258	0.50558	0	-0.11
ENO4	-0.11	-2.26	0.0258	0.50558	0	-0.11
KIAA1598	-0.11	-2.26	0.0258	0.50558	0	-0.11
PLK1	-0.11	-2.26	0.02585	0.50558	0	-0.11
RBBP6	-0.12	-2.26	0.02594	0.50558	-0.01	-0.12
PAX2	-0.12	-2.26	0.02596	0.50558	-0.02	-0.15
PRR20A	-0.12	-2.26	0.02598	0.50558	-0.09	-0.21
PRR20B	-0.12	-2.26	0.02598	0.50558	-0.09	-0.21
PRR20C	-0.12	-2.26	0.02598	0.50558	-0.09	-0.21
PRR20D	-0.12	-2.26	0.02598	0.50558	-0.09	-0.21
PRR20E	-0.12	-2.26	0.02598	0.50558	-0.09	-0.21
MIR1265	-0.13	-2.26	0.026	0.50558	0.2	0.07
hsa-mir-1265	-0.13	-2.26	0.026	0.50558	0.2	0.07
LINC00548	-0.12	-2.26	0.02605	0.50569	-0.15	-0.27
SNORD115-1	-0.12	-2.26	0.02605	0.50569	-0.04	-0.16
SNORD89	-0.1	-2.26	0.02613	0.50655	0.12	0.02
ACVR2A	-0.1	-2.26	0.02614	0.50655	0.1	0
WAPAL	-0.13	-2.26	0.02617	0.50655	0.01	-0.11
GLIPR1	-0.11	-2.26	0.0262	0.50655	0.07	-0.04
KRR1	-0.11	-2.26	0.0262	0.50655	0.07	-0.04
KITLG	-0.11	-2.25	0.02649	0.51002	0.02	-0.1
RPL21	-0.1	-2.25	0.02652	0.51002	-0.14	-0.24
RPL21P28	-0.1	-2.25	0.02652	0.51002	-0.14	-0.24
SNORD102	-0.1	-2.25	0.02652	0.51002	-0.14	-0.24
SNORA27	-0.1	-2.25	0.02652	0.51002	-0.14	-0.24
RASL11A	-0.1	-2.25	0.02652	0.51002	-0.14	-0.24
ERN2	-0.11	-2.25	0.02667	0.51097	0	-0.11
POU4F1	-0.13	-2.25	0.0267	0.51097	-0.07	-0.2
RNF219	-0.13	-2.25	0.0267	0.51097	-0.07	-0.2
RBM26	-0.13	-2.25	0.0267	0.51097	-0.07	-0.2
RBM26-AS1	-0.13	-2.25	0.0267	0.51097	-0.07	-0.2
GCNT4	-0.1	-2.25	0.02673	0.51097	-0.25	-0.36
MIR4483	-0.11	-2.25	0.02674	0.51097	0	-0.1
DCLRE1A	-0.11	-2.25	0.02674	0.51097	0	-0.1
OR9K2	-0.11	-2.25	0.02677	0.51116	0.1	-0.02
SVIP	-0.1	-2.25	0.02683	0.51141	-0.07	-0.17
LOC100500938	-0.1	-2.25	0.02683	0.51141	-0.07	-0.17
CCDC64	-0.12	-2.24	0.02718	0.51449	0.05	-0.08
NELL1	-0.1	-2.24	0.02725	0.51449	-0.08	-0.18
MIR759	-0.11	-2.24	0.02727	0.51449	-0.13	-0.24
hsa-mir-759	-0.11	-2.24	0.02727	0.51449	-0.13	-0.24
PCDH8	-0.11	-2.24	0.02727	0.51449	-0.13	-0.24
EMX2OS	-0.11	-2.24	0.02729	0.51449	0.01	-0.1
EMX2	-0.11	-2.24	0.02729	0.51449	0.01	-0.1
OLFM4	-0.11	-2.24	0.02735	0.51449	-0.13	-0.24
RNF149	-0.1	-2.24	0.02737	0.51449	0.11	0.02
FOXO1	-0.11	-2.24	0.02743	0.51449	-0.16	-0.27
MIR320D1	-0.11	-2.24	0.02743	0.51449	-0.16	-0.27
hsa-mir-320d-1	-0.11	-2.24	0.02743	0.51449	-0.16	-0.27
MRPS31	-0.11	-2.24	0.02743	0.51449	-0.16	-0.27
SLC25A15	-0.11	-2.24	0.02743	0.51449	-0.16	-0.27
LOC100616668	-0.11	-2.24	0.02743	0.51449	-0.16	-0.27
MIR621	-0.11	-2.24	0.02743	0.51449	-0.16	-0.27
hsa-mir-621	-0.11	-2.24	0.02743	0.51449	-0.16	-0.27
SUGT1P3	-0.11	-2.24	0.02743	0.51449	-0.16	-0.27
NRG3	-0.15	-2.24	0.02747	0.51449	0.09	-0.06
RASSF9	-0.11	-2.24	0.02748	0.51449	0.02	-0.09
NTS	-0.11	-2.24	0.02748	0.51449	0.02	-0.09
HCG22	0.14	2.24	0.02748	0.51449	0.08	0.23
PCDH9	-0.11	-2.24	0.02761	0.51495	-0.09	-0.2
NMI	-0.1	-2.23	0.02764	0.51495	0.11	0.01
TNFAIP6	-0.1	-2.23	0.02764	0.51495	0.11	0.01
MIR4773-1	-0.1	-2.23	0.02764	0.51495	0.11	0.01
MIR4773-2	-0.1	-2.23	0.02764	0.51495	0.11	0.01
RIF1	-0.1	-2.23	0.02764	0.51495	0.11	0.01
MIR620	-0.11	-2.23	0.02785	0.51771	0.02	-0.1
hsa-mir-620	-0.11	-2.23	0.02785	0.51771	0.02	-0.1
PCDH20	-0.12	-2.23	0.02786	0.51771	-0.08	-0.2
PRKCB	-0.11	-2.23	0.02792	0.51843	0	-0.12
SPRY2	-0.13	-2.23	0.02807	0.52067	-0.07	-0.19
KCNS3	-0.12	-2.23	0.02808	0.52067	0.18	0.06
PRMT3	-0.1	-2.23	0.02814	0.52126	-0.08	-0.18
SLITRK1	-0.12	-2.23	0.02826	0.52302	-0.05	-0.17
RNF10	-0.12	-2.22	0.02851	0.52729	0.04	-0.08
LUZP2	-0.1	-2.22	0.02859	0.52739	-0.06	-0.16
PDZD8	-0.11	-2.22	0.02871	0.52739	0	-0.1
GUCY1B2	-0.11	-2.22	0.02887	0.52739	-0.14	-0.26
GTF2F2	-0.11	-2.22	0.02894	0.52739	-0.14	-0.25
VPS37B	-0.13	-2.21	0.02901	0.52739	0.05	-0.08
GSX1	-0.1	-2.21	0.02901	0.52739	-0.14	-0.24
PDX1	-0.1	-2.21	0.02901	0.52739	-0.14	-0.24
ATP5EP2	-0.1	-2.21	0.02901	0.52739	-0.14	-0.24
CDX2	-0.1	-2.21	0.02901	0.52739	-0.14	-0.24
PRHOXNB	-0.1	-2.21	0.02901	0.52739	-0.14	-0.24
PAPSS2	-0.12	-2.21	0.02901	0.52739	-0.01	-0.13
ATAD1	-0.12	-2.21	0.02901	0.52739	-0.01	-0.13
CFL1P1	-0.12	-2.21	0.02901	0.52739	-0.01	-0.13
GPC1	-0.12	-2.21	0.02909	0.52739	0.06	-0.06
PP14571	-0.12	-2.21	0.02909	0.52739	0.06	-0.06
MIR149	-0.12	-2.21	0.02909	0.52739	0.06	-0.06
hsa-mir-149	-0.12	-2.21	0.02909	0.52739	0.06	-0.06
IL18RAP	-0.1	-2.21	0.0291	0.52739	0.12	0.01
MIR4772	-0.1	-2.21	0.0291	0.52739	0.12	0.01
SLC9A4	-0.1	-2.21	0.0291	0.52739	0.12	0.01
SFTA1P	-0.13	-2.21	0.02915	0.52739	0.17	0.04
MIR346	-0.12	-2.21	0.02926	0.52739	0.01	-0.11
hsa-mir-346	-0.12	-2.21	0.02926	0.52739	0.01	-0.11
hsa-mir-1302-1	-0.1	-2.21	0.02939	0.52739	0.01	-0.09
RPH3A	-0.1	-2.21	0.02939	0.52739	0.01	-0.09
OAS1	-0.1	-2.21	0.02939	0.52739	0.01	-0.09
OAS3	-0.1	-2.21	0.02939	0.52739	0.01	-0.09
OAS2	-0.1	-2.21	0.02939	0.52739	0.01	-0.09
MIR4439	-0.1	-2.21	0.02944	0.52739	0.02	-0.08
OR6B2	-0.12	-2.21	0.02949	0.52739	0.06	-0.06
PRR21	-0.12	-2.21	0.02949	0.52739	0.06	-0.06
OR6B3	-0.12	-2.21	0.02949	0.52739	0.06	-0.06
MYEOV2	-0.12	-2.21	0.02949	0.52739	0.06	-0.06
OTOS	-0.12	-2.21	0.02949	0.52739	0.06	-0.06
OR6C4	-0.12	-2.21	0.02951	0.52739	0.11	-0.01
WDR11	-0.1	-2.21	0.02953	0.52739	0.01	-0.09
ALDH1B1	0.11	2.21	0.02959	0.52739	-0.09	0.02
IGFBPL1	0.11	2.21	0.02959	0.52739	-0.09	0.02
MRPS18B	0.14	2.21	0.02961	0.52739	0.09	0.23
ATAT1	0.14	2.21	0.02961	0.52739	0.09	0.23
C6orf136	0.14	2.21	0.02961	0.52739	0.09	0.23
DHX16	0.14	2.21	0.02961	0.52739	0.09	0.23
NRM	0.14	2.21	0.02961	0.52739	0.09	0.23
PPP1R18	0.14	2.21	0.02961	0.52739	0.09	0.23
MDC1	0.14	2.21	0.02961	0.52739	0.09	0.23
TUBB	0.14	2.21	0.02961	0.52739	0.09	0.23
FLOT1	0.14	2.21	0.02961	0.52739	0.09	0.23
IER3	0.14	2.21	0.02961	0.52739	0.09	0.23
LYPD6B	-0.11	-2.21	0.02967	0.52758	0.1	0
HABP2	-0.1	-2.21	0.02968	0.52758	0	-0.11
LOC84931	-0.12	-2.21	0.02969	0.52758	0.09	-0.02
LLPH	-0.11	-2.2	0.02972	0.52771	0.14	0.02
OR10A7	-0.11	-2.2	0.02989	0.5279	0.1	-0.01
OR6C74	-0.11	-2.2	0.02989	0.5279	0.1	-0.01
OR6C6	-0.11	-2.2	0.02989	0.5279	0.1	-0.01
OR6C1	-0.11	-2.2	0.02989	0.5279	0.1	-0.01
OR6C3	-0.11	-2.2	0.02989	0.5279	0.1	-0.01
CD180	-0.1	-2.2	0.02989	0.5279	-0.25	-0.35
SLITRK6	-0.12	-2.2	0.02992	0.5279	-0.04	-0.16
RASSF3	-0.11	-2.2	0.03003	0.5279	0.12	0.01
MIR548C	-0.11	-2.2	0.03003	0.5279	0.12	0.01
MIR548Z	-0.11	-2.2	0.03003	0.5279	0.12	0.01
hsa-mir-548c	-0.11	-2.2	0.03003	0.5279	0.12	0.01
GNS	-0.11	-2.2	0.03003	0.5279	0.12	0.01
TBC1D30	-0.11	-2.2	0.03003	0.5279	0.12	0.01
hsa-mir-548f-1	-0.12	-2.2	0.03005	0.5279	0.1	-0.02
HDLBP	-0.12	-2.2	0.03014	0.52912	0.05	-0.06
MAP2	-0.11	-2.2	0.03027	0.53088	0.09	-0.02
POP5	-0.12	-2.2	0.03043	0.53089	0.04	-0.08
CABP1	-0.12	-2.2	0.03043	0.53089	0.04	-0.08
MLEC	-0.12	-2.2	0.03043	0.53089	0.04	-0.08
UNC119B	-0.12	-2.2	0.03043	0.53089	0.04	-0.08
MIR4700	-0.12	-2.2	0.03043	0.53089	0.04	-0.08
ACADS	-0.12	-2.2	0.03043	0.53089	0.04	-0.08
SPPL3	-0.12	-2.2	0.03043	0.53089	0.04	-0.08
SH3GL2	0.13	2.19	0.03049	0.53159	-0.07	0.06
SNORD116-1	-0.11	-2.19	0.03081	0.53668	-0.05	-0.16
GPR12	-0.1	-2.19	0.03084	0.53682	-0.14	-0.24
C10orf81	-0.11	-2.19	0.03088	0.53682	0	-0.1
ELF1	-0.11	-2.19	0.03089	0.53682	-0.16	-0.27
DDX21	-0.1	-2.19	0.03109	0.53994	0.05	-0.05
NRAP	-0.1	-2.18	0.03144	0.54562	0	-0.1
GRASP	-0.1	-2.18	0.0315	0.54586	0.11	0
FLJ41278	-0.11	-2.18	0.03151	0.54586	0.12	0.01
DCAF10	0.11	2.18	0.03152	0.54586	-0.1	0.02
DOCK10	-0.1	-2.18	0.03159	0.54621	0.02	-0.08
SOWAHC	-0.1	-2.18	0.03161	0.54621	0.09	-0.02
FAM204A	-0.1	-2.18	0.03162	0.54621	0	-0.1
BTBD11	-0.11	-2.18	0.03168	0.54695	0.01	-0.1
RHOH	0.1	2.18	0.03176	0.54798	-0.14	-0.04
PDS5A	0.1	2.17	0.03197	0.5496	-0.15	-0.05
CCDC169	-0.11	-2.17	0.032	0.5496	-0.12	-0.23
SLC6A5	-0.1	-2.17	0.03209	0.5496	-0.08	-0.18
C6orf15	0.13	2.17	0.03215	0.5496	0.08	0.22
CDSN	0.13	2.17	0.03215	0.5496	0.08	0.22
PSORS1C1	0.13	2.17	0.03215	0.5496	0.08	0.22
PSORS1C2	0.13	2.17	0.03215	0.5496	0.08	0.22
CCHCR1	0.13	2.17	0.03215	0.5496	0.08	0.22
TCF19	0.13	2.17	0.03215	0.5496	0.08	0.22
POU5F1	0.13	2.17	0.03215	0.5496	0.08	0.22
PSORS1C3	0.13	2.17	0.03215	0.5496	0.08	0.22
HCG27	0.13	2.17	0.03215	0.5496	0.08	0.22
INPP5F	-0.1	-2.17	0.03217	0.5496	0	-0.1
E2F8	-0.1	-2.17	0.03221	0.54992	-0.08	-0.18
MIR4694	-0.1	-2.17	0.03227	0.55059	-0.08	-0.18
CRY1	-0.11	-2.17	0.03231	0.55083	0.01	-0.1
FAM124B	-0.1	-2.17	0.03234	0.55083	0.02	-0.08
FLT3	-0.1	-2.17	0.03256	0.55277	-0.14	-0.23
KCTD4	-0.1	-2.17	0.03271	0.55277	-0.15	-0.25
TPT1	-0.1	-2.17	0.03271	0.55277	-0.15	-0.25
SNORA31	-0.1	-2.17	0.03271	0.55277	-0.15	-0.25
TPT1-AS1	-0.1	-2.17	0.03271	0.55277	-0.15	-0.25
SLC25A30	-0.1	-2.17	0.03271	0.55277	-0.15	-0.25
C15orf43	-0.1	-2.16	0.03291	0.55277	-0.12	-0.22
SORD	-0.1	-2.16	0.03291	0.55277	-0.12	-0.22
DUOX2	-0.1	-2.16	0.03291	0.55277	-0.12	-0.22
DUOXA2	-0.1	-2.16	0.03291	0.55277	-0.12	-0.22
DUOXA1	-0.1	-2.16	0.03291	0.55277	-0.12	-0.22
DUOX1	-0.1	-2.16	0.03291	0.55277	-0.12	-0.22
SHF	-0.1	-2.16	0.03291	0.55277	-0.12	-0.22
MGAT4C	-0.11	-2.16	0.03296	0.55277	0.03	-0.08
GATM	-0.1	-2.16	0.03313	0.55277	-0.12	-0.22
LOC145663	-0.1	-2.16	0.03313	0.55277	-0.12	-0.22
SPATA5L1	-0.1	-2.16	0.03313	0.55277	-0.12	-0.22
C15orf48	-0.1	-2.16	0.03313	0.55277	-0.12	-0.22
MIR147B	-0.1	-2.16	0.03313	0.55277	-0.12	-0.22
hsa-mir-147b	-0.1	-2.16	0.03313	0.55277	-0.12	-0.22
RGPD5	-0.1	-2.16	0.03314	0.55277	0.08	-0.02
CCNA1	-0.12	-2.16	0.03329	0.55277	-0.12	-0.23
MIR4783	-0.1	-2.16	0.03338	0.55277	0.04	-0.06
PROC	-0.1	-2.16	0.03338	0.55277	0.04	-0.06
IWS1	-0.1	-2.16	0.03338	0.55277	0.04	-0.06
MYO7B	-0.1	-2.16	0.03338	0.55277	0.04	-0.06
LIMS2	-0.1	-2.16	0.03338	0.55277	0.04	-0.06
GPR17	-0.1	-2.16	0.03338	0.55277	0.04	-0.06
SFT2D3	-0.1	-2.16	0.03338	0.55277	0.04	-0.06
WDR33	-0.1	-2.16	0.03338	0.55277	0.04	-0.06
POLR2D	-0.1	-2.16	0.03338	0.55277	0.04	-0.06
AMMECR1L	-0.1	-2.16	0.03338	0.55277	0.04	-0.06
SAP130	-0.1	-2.16	0.03338	0.55277	0.04	-0.06
RGPD8	-0.1	-2.16	0.03338	0.55277	0.08	-0.02
CASC4	-0.1	-2.16	0.03345	0.55277	-0.12	-0.22
CTDSPL2	-0.1	-2.16	0.03345	0.55277	-0.12	-0.22
EIF3J	-0.1	-2.16	0.03345	0.55277	-0.12	-0.22
LOC645212	-0.1	-2.16	0.03345	0.55277	-0.12	-0.22
SPG11	-0.1	-2.16	0.03345	0.55277	-0.12	-0.22
PATL2	-0.1	-2.16	0.03345	0.55277	-0.12	-0.22
B2M	-0.1	-2.16	0.03345	0.55277	-0.12	-0.22
TRIM69	-0.1	-2.16	0.03346	0.55277	-0.12	-0.22
MIR4682	-0.1	-2.16	0.03349	0.55291	0.01	-0.09
RG9MTD3	0.11	2.15	0.0336	0.55393	-0.1	0.01
EXOSC3	0.11	2.15	0.0336	0.55393	-0.1	0.01
FAM107B	-0.12	-2.15	0.03369	0.5551	0.18	0.07
MED13L	-0.11	-2.15	0.03376	0.55577	0.02	-0.09
SRGN	-0.09	-2.15	0.03384	0.5567	0.04	-0.06
CUL3	-0.1	-2.15	0.03388	0.55705	0.02	-0.07
TMEM233	-0.12	-2.15	0.03398	0.55819	0.03	-0.08
ACVRL1	-0.1	-2.15	0.03424	0.56189	0.09	-0.01
MCMBP	-0.1	-2.14	0.03438	0.56189	0	-0.1
ICOS	-0.1	-2.14	0.03446	0.56189	0.07	-0.03
HCAR2	-0.11	-2.14	0.03447	0.56189	0.03	-0.08
HCAR3	-0.11	-2.14	0.03447	0.56189	0.03	-0.08
HCAR1	-0.11	-2.14	0.03447	0.56189	0.03	-0.08
NAV2	-0.09	-2.14	0.0345	0.56189	-0.08	-0.18
LOC644936	-0.1	-2.14	0.03454	0.56189	-0.25	-0.35
SPZ1	-0.1	-2.14	0.03454	0.56189	-0.25	-0.35
CRSP8P	-0.1	-2.14	0.03454	0.56189	-0.25	-0.35
UEVLD	-0.1	-2.14	0.03458	0.56189	-0.09	-0.18
LOC100506540	-0.1	-2.14	0.03458	0.56189	-0.09	-0.18
SPTY2D1	-0.1	-2.14	0.03458	0.56189	-0.09	-0.18
PWP1	-0.11	-2.14	0.03459	0.56189	0.01	-0.1
PRDM4	-0.11	-2.14	0.03459	0.56189	0.01	-0.1
ASCL4	-0.11	-2.14	0.03459	0.56189	0.01	-0.1
RND3	-0.1	-2.14	0.03475	0.56378	0.09	-0.01
CCDC169-SOHLH2	-0.11	-2.14	0.03476	0.56378	-0.12	-0.23
HIP1R	-0.13	-2.14	0.03483	0.56427	0.05	-0.08
VPS26A	-0.09	-2.14	0.03484	0.56427	0.04	-0.06
PCDH17	-0.11	-2.14	0.03513	0.56691	-0.1	-0.21
INO80D	-0.1	-2.14	0.03517	0.56691	0.07	-0.04
LOC100329109	-0.1	-2.14	0.03517	0.56691	0.07	-0.04
NDUFS1	-0.1	-2.14	0.03517	0.56691	0.07	-0.04
EEF1B2	-0.1	-2.14	0.03517	0.56691	0.07	-0.04
SNORA41	-0.1	-2.14	0.03517	0.56691	0.07	-0.04
SNORD51	-0.1	-2.14	0.03517	0.56691	0.07	-0.04
CCDC125	-0.1	-2.13	0.0352	0.56695	-0.25	-0.35
IL1R2	-0.1	-2.13	0.03524	0.56731	0.12	0.02
CASP7	-0.1	-2.13	0.03552	0.56939	0	-0.1
TIAL1	-0.1	-2.13	0.03552	0.56939	0	-0.09
MIB1	-0.13	-2.13	0.03575	0.56939	0.07	-0.06
TESC	-0.11	-2.13	0.03584	0.56939	0.02	-0.09
FBXO21	-0.11	-2.13	0.03584	0.56939	0.02	-0.09
THSD1	-0.11	-2.13	0.03585	0.56939	-0.13	-0.24
VPS36	-0.11	-2.13	0.03585	0.56939	-0.13	-0.24
CKAP2	-0.11	-2.13	0.03585	0.56939	-0.13	-0.24
TPTE2P3	-0.11	-2.13	0.03585	0.56939	-0.13	-0.24
HNRNPA1L2	-0.11	-2.13	0.03585	0.56939	-0.13	-0.24
SUGT1	-0.11	-2.13	0.03585	0.56939	-0.13	-0.24
LECT1	-0.11	-2.13	0.03585	0.56939	-0.13	-0.24
NEUROD4	-0.11	-2.13	0.03587	0.56939	0.09	-0.02
2015-03-08	-0.08	-2.13	0.03593	0.56939	0.06	-0.02
CIT	-0.11	-2.13	0.03594	0.56939	0.03	-0.08
JMJD5	-0.11	-2.13	0.03596	0.56939	0.02	-0.09
GEN1	-0.11	-2.13	0.036	0.56939	0.18	0.06
PRKAB1	-0.11	-2.12	0.03604	0.56939	0.03	-0.08
MIR1178	-0.11	-2.12	0.03604	0.56939	0.03	-0.08
hsa-mir-1178	-0.11	-2.12	0.03604	0.56939	0.03	-0.08
GTF3A	-0.09	-2.12	0.03605	0.56939	-0.14	-0.24
MTIF3	-0.09	-2.12	0.03605	0.56939	-0.14	-0.24
LNX2	-0.09	-2.12	0.03605	0.56939	-0.14	-0.24
POLR1D	-0.09	-2.12	0.03605	0.56939	-0.14	-0.24
ADRA2A	-0.09	-2.12	0.03613	0.56939	-0.03	-0.12
TUBGCP4	-0.1	-2.12	0.03624	0.56939	-0.13	-0.23
FBXW8	-0.11	-2.12	0.03624	0.56939	0.02	-0.09
THSD1P1	-0.11	-2.12	0.03628	0.56939	-0.13	-0.24
CCAR1	-0.09	-2.12	0.03636	0.56939	0.05	-0.04
VAX1	-0.1	-2.12	0.03638	0.56939	0	-0.1
MIR3663	-0.1	-2.12	0.03638	0.56939	0	-0.1
KCNK18	-0.1	-2.12	0.03638	0.56939	0	-0.1
SLC18A2	-0.1	-2.12	0.03638	0.56939	0	-0.1
GRID1	-0.12	-2.12	0.0364	0.56939	0.01	-0.1
C9orf66	0.13	2.12	0.03644	0.56939	-0.06	0.07
CBWD1	0.13	2.12	0.03644	0.56939	-0.06	0.07
DOCK8	0.13	2.12	0.03644	0.56939	-0.06	0.07
FAM138C	0.13	2.12	0.03644	0.56939	-0.06	0.07
FOXD4	0.13	2.12	0.03644	0.56939	-0.06	0.07
KANK1	0.13	2.12	0.03644	0.56939	-0.06	0.07
WASH1	0.13	2.12	0.03644	0.56939	-0.06	0.07
hsa-mir-1302-9	0.13	2.12	0.03644	0.56939	-0.06	0.07
PPAPDC1A	-0.1	-2.12	0.03644	0.56939	0.01	-0.09
RFX8	-0.1	-2.12	0.03646	0.56939	0.12	0.02
ATXN8OS	-0.11	-2.12	0.03649	0.56949	-0.08	-0.18
POLR1B	-0.1	-2.12	0.03653	0.56955	0.08	-0.02
NSMCE1	-0.11	-2.12	0.03654	0.56955	0.02	-0.09
HNF1A-AS1	-0.11	-2.12	0.03659	0.56991	0.04	-0.08
PTH2R	-0.1	-2.12	0.03669	0.57113	0.07	-0.03
ZC3H6	-0.1	-2.12	0.03675	0.57156	0.08	-0.02
KIAA1279	-0.09	-2.12	0.03678	0.57168	0.04	-0.05
LRRIQ1	-0.11	-2.12	0.03681	0.57174	0.02	-0.08
SLC30A4	-0.1	-2.11	0.03696	0.57353	-0.12	-0.22
NDUFA10	-0.11	-2.11	0.03697	0.57353	0.05	-0.06
C16orf82	-0.11	-2.11	0.03702	0.57392	0.02	-0.09
C12orf66	-0.11	-2.11	0.03747	0.58001	0.12	0.01
AP1S3	-0.1	-2.11	0.03751	0.58001	0.02	-0.07
UNC80	-0.1	-2.11	0.03752	0.58001	0.09	-0.02
PRLHR	-0.1	-2.11	0.03754	0.58001	0	-0.09
C10orf46	-0.1	-2.11	0.03754	0.58001	0	-0.09
LOC646324	-0.1	-2.11	0.03762	0.58054	0.07	-0.03
hsa-mir-1255b-1	0.1	2.11	0.03763	0.58054	-0.16	-0.06
EPC2	-0.1	-2.11	0.03769	0.58054	0.1	0
KIF5C	-0.1	-2.11	0.03769	0.58054	0.1	0
GAS2	-0.09	-2.11	0.0377	0.58054	-0.08	-0.17
USP12	-0.09	-2.11	0.03773	0.58061	-0.14	-0.24
CCDC62	-0.12	-2.11	0.03776	0.5807	0.04	-0.08
C10orf108	-0.12	-2.1	0.03812	0.58584	0.16	0.04
CREG2	-0.09	-2.1	0.03818	0.5863	0.12	0.02
NXPH2	-0.11	-2.1	0.03825	0.58662	0.06	-0.04
CD28	-0.1	-2.1	0.03834	0.58662	0.08	-0.02
DCLK1	-0.11	-2.1	0.03846	0.58662	-0.13	-0.23
LOC100126784	-0.09	-2.1	0.03846	0.58662	-0.09	-0.18
TOMM5	0.11	2.1	0.03852	0.58662	-0.1	0.01
2015-09-02	-0.11	-2.1	0.03855	0.58662	0.05	-0.06
CHCHD5	-0.1	-2.1	0.03856	0.58662	0.08	-0.02
FLJ42351	-0.1	-2.1	0.03856	0.58662	0.08	-0.02
SLC20A1	-0.1	-2.1	0.03856	0.58662	0.08	-0.02
GPR1	-0.1	-2.1	0.03867	0.58662	0.07	-0.04
SNORD98	-0.09	-2.09	0.03876	0.58662	0.05	-0.04
hsa-mir-1254	-0.09	-2.09	0.03876	0.58662	0.05	-0.04
SERP2	-0.1	-2.09	0.03877	0.58662	-0.14	-0.24
TSC22D1	-0.1	-2.09	0.03877	0.58662	-0.14	-0.24
TSC22D1-AS1	-0.1	-2.09	0.03877	0.58662	-0.14	-0.24
PDLIM5	-0.11	-2.09	0.03877	0.58662	-0.11	-0.22
DDX50	-0.09	-2.09	0.03877	0.58662	0.05	-0.04
LOC100861402	-0.1	-2.09	0.03891	0.58662	0.15	0.05
LARP4B	-0.12	-2.09	0.03893	0.58662	0.16	0.04
LIMS3	-0.1	-2.09	0.03906	0.58662	0.08	-0.01
LIMS3-LOC440895	-0.1	-2.09	0.03906	0.58662	0.08	-0.01
LIMS3L	-0.1	-2.09	0.03906	0.58662	0.08	-0.01
LINC00116	-0.1	-2.09	0.03906	0.58662	0.08	-0.01
LOC100288570	-0.1	-2.09	0.03906	0.58662	0.08	-0.01
LOC100507334	-0.1	-2.09	0.03906	0.58662	0.08	-0.01
LOC151009	-0.1	-2.09	0.03906	0.58662	0.08	-0.01
LOC440894	-0.1	-2.09	0.03906	0.58662	0.08	-0.01
LOC440895	-0.1	-2.09	0.03906	0.58662	0.08	-0.01
MALL	-0.1	-2.09	0.03906	0.58662	0.08	-0.01
MIR4267	-0.1	-2.09	0.03906	0.58662	0.08	-0.01
MIR4436B1	-0.1	-2.09	0.03906	0.58662	0.08	-0.01
NPHP1	-0.1	-2.09	0.03906	0.58662	0.08	-0.01
RGPD6	-0.1	-2.09	0.03906	0.58662	0.08	-0.01
hsa-mir-4267	-0.1	-2.09	0.03906	0.58662	0.08	-0.01
PTPN5	-0.09	-2.09	0.03921	0.58848	-0.09	-0.18
SOHLH2	-0.11	-2.09	0.03945	0.59102	-0.13	-0.23
BARD1	-0.11	-2.09	0.03948	0.59102	0.07	-0.04
CCDC11	-0.14	-2.09	0.03953	0.59102	-0.07	-0.2
MBD1	-0.14	-2.09	0.03953	0.59102	-0.07	-0.2
CXXC1	-0.14	-2.09	0.03953	0.59102	-0.07	-0.2
SKA1	-0.14	-2.09	0.03953	0.59102	-0.07	-0.2
SLC17A6	-0.09	-2.08	0.03971	0.59293	-0.08	-0.17
FANCF	-0.09	-2.08	0.03971	0.59293	-0.08	-0.17
HERC6	-0.09	-2.08	0.03983	0.59425	-0.17	-0.26
UGGT1	-0.09	-2.08	0.03989	0.59482	0.04	-0.06
SMARCA2	0.12	2.08	0.04011	0.59772	-0.06	0.06
LOC254312	-0.12	-2.08	0.04021	0.59877	0.17	0.05
LHFP	-0.11	-2.08	0.04026	0.59915	-0.15	-0.26
NSA2	-0.09	-2.08	0.0404	0.60043	-0.25	-0.35
FAM169A	-0.09	-2.08	0.0404	0.60043	-0.25	-0.35
RBM43	-0.09	-2.07	0.0407	0.60387	0.1	0.01
ALX1	-0.11	-2.07	0.0408	0.60387	0.02	-0.08
hsa-mir-4293	-0.12	-2.07	0.04083	0.60387	0.18	0.07
MAP3K2	-0.09	-2.07	0.04086	0.60387	0.04	-0.06
SLC6A15	-0.1	-2.07	0.04087	0.60387	0.02	-0.08
RPSAP52	-0.11	-2.07	0.04088	0.60387	0.13	0.02
HMGA2	-0.11	-2.07	0.04088	0.60387	0.13	0.02
FLJ35024	0.12	2.07	0.04096	0.60387	-0.07	0.05
ADAM23	-0.1	-2.07	0.04098	0.60387	0.06	-0.03
IGSF22	-0.09	-2.07	0.04105	0.60387	-0.09	-0.18
NEK3	-0.1	-2.07	0.04115	0.60387	-0.13	-0.24
CREB1	-0.1	-2.07	0.04119	0.60387	0.07	-0.03
METTL21A	-0.1	-2.07	0.04119	0.60387	0.07	-0.03
CCNYL1	-0.1	-2.07	0.04119	0.60387	0.07	-0.03
MIR4775	-0.1	-2.07	0.04119	0.60387	0.07	-0.03
FZD5	-0.1	-2.07	0.04119	0.60387	0.07	-0.03
ALOX5	-0.08	-2.07	0.0413	0.60387	0.06	-0.02
ANO5	-0.09	-2.07	0.04131	0.60387	-0.08	-0.17
ZFYVE16	-0.09	-2.07	0.04135	0.60387	-0.26	-0.35
FAM151B	-0.09	-2.07	0.04135	0.60387	-0.26	-0.35
ANKRD34B	-0.09	-2.07	0.04135	0.60387	-0.26	-0.35
DHFR	-0.09	-2.07	0.04135	0.60387	-0.26	-0.35
MTRNR2L2	-0.09	-2.07	0.04135	0.60387	-0.26	-0.35
SERGEF	-0.09	-2.07	0.04136	0.60387	-0.1	-0.19
TPH1	-0.09	-2.07	0.04136	0.60387	-0.1	-0.19
SAAL1	-0.09	-2.07	0.04136	0.60387	-0.1	-0.19
SAA3P	-0.09	-2.07	0.04136	0.60387	-0.1	-0.19
MRGPRX3	-0.09	-2.07	0.04136	0.60387	-0.1	-0.19
UBR3	-0.1	-2.06	0.04173	0.6089	0.14	0.04
MRGPRX1	-0.09	-2.06	0.04179	0.60919	-0.09	-0.18
MAP3K1	-0.1	-2.06	0.04181	0.60919	-0.23	-0.33
NEB	-0.09	-2.06	0.04183	0.60919	0.1	0.01
ZSWIM6	-0.1	-2.06	0.04191	0.60976	-0.22	-0.32
ANKRD20A9P	-0.11	-2.06	0.04192	0.60976	-0.06	-0.16
DIAPH3	-0.11	-2.06	0.04206	0.61063	-0.08	-0.19
BAG3	-0.1	-2.06	0.04209	0.61063	0	-0.09
MIR3169	-0.11	-2.06	0.04211	0.61063	-0.09	-0.2
hsa-mir-3169	-0.11	-2.06	0.04211	0.61063	-0.09	-0.2
TPTE2	-0.11	-2.06	0.04214	0.61063	-0.08	-0.19
FBXO10	0.11	2.06	0.04218	0.61063	-0.09	0.01
UCMA	-0.11	-2.06	0.04225	0.61063	0.19	0.07
PHYH	-0.11	-2.06	0.04225	0.61063	0.19	0.07
SEPHS1	-0.11	-2.06	0.04225	0.61063	0.19	0.07
BEND7	-0.11	-2.06	0.04225	0.61063	0.19	0.07
LMO7	-0.11	-2.06	0.04232	0.61072	-0.09	-0.2
MIR4500HG	-0.11	-2.06	0.04236	0.61072	-0.05	-0.16
NAV2-AS4	-0.09	-2.06	0.04236	0.61072	-0.09	-0.18
MIR4486	-0.09	-2.06	0.04236	0.61072	-0.09	-0.18
PAN3-AS1	-0.09	-2.05	0.04247	0.6119	-0.14	-0.23
MCM10	-0.11	-2.05	0.04257	0.61294	0.19	0.07
COG6	-0.11	-2.05	0.04298	0.61774	-0.16	-0.26
MIR4305	-0.11	-2.05	0.04298	0.61774	-0.16	-0.26
hsa-mir-4305	-0.11	-2.05	0.04298	0.61774	-0.16	-0.26
PIKFYVE	-0.09	-2.05	0.04309	0.61869	0.07	-0.03
SNORD109A	-0.1	-2.05	0.04345	0.61869	-0.06	-0.16
SNORD109B	-0.1	-2.05	0.04345	0.61869	-0.06	-0.16
PRPF18	-0.11	-2.04	0.04346	0.61869	0.18	0.07
STAR	-0.15	-2.04	0.04349	0.61869	0.04	-0.12
C5orf64	-0.1	-2.04	0.04363	0.61869	-0.22	-0.32
IL1RL2	-0.1	-2.04	0.04368	0.61869	0.12	0.02
C12orf56	-0.11	-2.04	0.04383	0.61869	0.11	0.01
FAM190A	-0.09	-2.04	0.04385	0.61869	-0.17	-0.26
RAD51AP2	-0.11	-2.04	0.04389	0.61869	0.17	0.06
VSNL1	-0.11	-2.04	0.04389	0.61869	0.17	0.06
SMC6	-0.11	-2.04	0.04389	0.61869	0.17	0.06
CCDC60	-0.11	-2.04	0.04391	0.61869	0.03	-0.08
MSRB3	-0.1	-2.04	0.04403	0.61869	0.12	0.02
BICC1	-0.09	-2.04	0.04404	0.61869	0.05	-0.04
CACNG3	-0.1	-2.04	0.04407	0.61869	-0.01	-0.12
2015-09-10	-0.09	-2.04	0.04407	0.61869	0.09	-0.01
C18orf32	-0.12	-2.04	0.04409	0.61869	-0.07	-0.19
RPL17-C18ORF32	-0.12	-2.04	0.04409	0.61869	-0.07	-0.19
MIR1539	-0.12	-2.04	0.04409	0.61869	-0.07	-0.19
RPL17	-0.12	-2.04	0.04409	0.61869	-0.07	-0.19
SNORD58C	-0.12	-2.04	0.04409	0.61869	-0.07	-0.19
hsa-mir-1539	-0.12	-2.04	0.04409	0.61869	-0.07	-0.19
SNORD58A	-0.12	-2.04	0.04409	0.61869	-0.07	-0.19
SNORD58B	-0.12	-2.04	0.04409	0.61869	-0.07	-0.19
LPAR6	-0.11	-2.04	0.04411	0.61869	-0.16	-0.28
SV2C	-0.09	-2.04	0.04411	0.61869	-0.25	-0.34
IQGAP2	-0.09	-2.04	0.04411	0.61869	-0.25	-0.34
F2RL2	-0.09	-2.04	0.04411	0.61869	-0.25	-0.34
NCRUPAR	-0.09	-2.04	0.04411	0.61869	-0.25	-0.34
F2R	-0.09	-2.04	0.04411	0.61869	-0.25	-0.34
F2RL1	-0.09	-2.04	0.04411	0.61869	-0.25	-0.34
S100Z	-0.09	-2.04	0.04411	0.61869	-0.25	-0.34
CRHBP	-0.09	-2.04	0.04411	0.61869	-0.25	-0.34
IL18R1	-0.1	-2.04	0.04414	0.61869	0.12	0.02
NEK5	-0.1	-2.04	0.04417	0.61869	-0.13	-0.24
ATIC	-0.11	-2.04	0.04424	0.61869	0.08	-0.03
FN1	-0.11	-2.04	0.04424	0.61869	0.08	-0.03
VLDLR	0.12	2.04	0.04426	0.61869	-0.07	0.05
SERTM1	-0.11	-2.04	0.04428	0.61869	-0.13	-0.24
RFXAP	-0.11	-2.04	0.04428	0.61869	-0.13	-0.24
SMAD9	-0.11	-2.04	0.04428	0.61869	-0.13	-0.24
ALG5	-0.11	-2.04	0.04428	0.61869	-0.13	-0.24
EXOSC8	-0.11	-2.04	0.04428	0.61869	-0.13	-0.24
FAM48A	-0.11	-2.04	0.04428	0.61869	-0.13	-0.24
CSNK1A1L	-0.11	-2.04	0.04428	0.61869	-0.13	-0.24
MFSD9	-0.1	-2.04	0.04444	0.62054	0.11	0.01
PPIG	-0.1	-2.03	0.04449	0.62085	0.14	0.04
RB1	-0.11	-2.03	0.04455	0.62135	-0.17	-0.27
TMEM72	-0.08	-2.03	0.0447	0.62299	0.08	-0.01
RPL6	-0.09	-2.03	0.0449	0.62467	0.01	-0.09
DENR	-0.11	-2.03	0.04498	0.62467	0.03	-0.08
ARL5A	-0.09	-2.03	0.04503	0.62467	0.1	0.01
SP7	-0.11	-2.03	0.0451	0.62467	0.11	0
TDRD3	-0.11	-2.03	0.04514	0.62467	-0.09	-0.19
SNORD53	-0.11	-2.03	0.04514	0.62467	0.2	0.09
SNORD92	-0.11	-2.03	0.04514	0.62467	0.2	0.09
SPDYA	-0.11	-2.03	0.04514	0.62467	0.2	0.09
TRMT61B	-0.11	-2.03	0.04514	0.62467	0.2	0.09
WDR43	-0.11	-2.03	0.04514	0.62467	0.2	0.09
ATP7B	-0.1	-2.03	0.04514	0.62467	-0.13	-0.24
GABBR1	0.12	2.03	0.04522	0.62467	0.09	0.21
MOG	0.12	2.03	0.04522	0.62467	0.09	0.21
ZFP57	0.12	2.03	0.04522	0.62467	0.09	0.21
RAPH1	-0.1	-2.03	0.04522	0.62467	0.08	-0.02
WASF3	-0.09	-2.03	0.04525	0.62469	-0.14	-0.23
NOSTRIN	-0.1	-2.03	0.04528	0.62477	0.15	0.05
DDX1	-0.11	-2.03	0.04539	0.62576	0.19	0.08
ABHD3	-0.13	-2.03	0.04544	0.62576	0.07	-0.06
ANKRD18A	0.1	2.03	0.04546	0.62576	-0.08	0.02
FAM201A	0.1	2.03	0.04546	0.62576	-0.08	0.02
NOS1	-0.11	-2.02	0.04553	0.62627	0.02	-0.09
PPP1R10	0.12	2.02	0.04565	0.62633	0.09	0.21
hsa-mir-3168	-0.1	-2.02	0.04571	0.62633	-0.17	-0.27
KBTBD6	-0.1	-2.02	0.04571	0.62633	-0.17	-0.27
KBTBD7	-0.1	-2.02	0.04571	0.62633	-0.17	-0.27
MTRF1	-0.1	-2.02	0.04571	0.62633	-0.17	-0.27
ALG11	-0.1	-2.02	0.04572	0.62633	-0.13	-0.24
UTP14C	-0.1	-2.02	0.04572	0.62633	-0.13	-0.24
MIR548F2	-0.1	-2.02	0.04589	0.62789	0.07	-0.04
hsa-mir-548f-2	-0.1	-2.02	0.04589	0.62789	0.07	-0.04
CTLA4	-0.1	-2.02	0.04603	0.62939	0.08	-0.02
SULT1C2P1	-0.09	-2.02	0.0463	0.63236	0.09	0
SULT1C4	-0.09	-2.02	0.0463	0.63236	0.09	0
TMEM72-AS1	-0.08	-2.02	0.04641	0.63236	0.08	-0.01
MKI67IP	-0.1	-2.02	0.04643	0.63236	0.06	-0.04
TSN	-0.1	-2.02	0.04643	0.63236	0.06	-0.04
ERCC3	-0.09	-2.01	0.04682	0.63236	0.04	-0.05
WIF1	-0.1	-2.01	0.04698	0.63236	0.12	0.02
HMGN2P46	-0.1	-2.01	0.047	0.63236	-0.12	-0.22
BCL7C	-0.11	-2.01	0.04702	0.63236	0.06	-0.05
MIR762	-0.11	-2.01	0.04702	0.63236	0.06	-0.05
hsa-mir-762	-0.11	-2.01	0.04702	0.63236	0.06	-0.05
CTF1	-0.11	-2.01	0.04702	0.63236	0.06	-0.05
FBXL19-AS1	-0.11	-2.01	0.04702	0.63236	0.06	-0.05
FBXL19	-0.11	-2.01	0.04702	0.63236	0.06	-0.05
ORAI3	-0.11	-2.01	0.04702	0.63236	0.06	-0.05
SETD1A	-0.11	-2.01	0.04702	0.63236	0.06	-0.05
HSD3B7	-0.11	-2.01	0.04702	0.63236	0.06	-0.05
STX1B	-0.11	-2.01	0.04702	0.63236	0.06	-0.05
STX4	-0.11	-2.01	0.04702	0.63236	0.06	-0.05
COG3	-0.1	-2.01	0.04704	0.63236	-0.15	-0.25
FASTKD1	-0.09	-2.01	0.04723	0.63236	0.14	0.04
MIR4472-2	-0.1	-2.01	0.04726	0.63236	0.02	-0.09
MSH6	-0.09	-2.01	0.04729	0.63236	0.16	0.07
FBXO11	-0.09	-2.01	0.04729	0.63236	0.16	0.07
LOC144742	-0.11	-2.01	0.04735	0.63236	0.03	-0.08
RBFOX1	-0.11	-2.01	0.04736	0.63236	0	-0.11
PAN3	-0.09	-2.01	0.04745	0.63236	-0.14	-0.23
FREM2	-0.1	-2.01	0.04749	0.63236	-0.14	-0.24
ZNF668	-0.11	-2.01	0.04753	0.63236	0.06	-0.05
NYAP2	-0.09	-2.01	0.04753	0.63236	0.02	-0.07
ABCA12	-0.12	-2.01	0.0476	0.63236	0.09	-0.03
MIR548F5	-0.1	-2.01	0.04763	0.63236	-0.13	-0.23
MAT1A	-0.13	-2	0.04766	0.63236	0.11	-0.03
ANKRD33	-0.09	-2	0.04777	0.63236	0.08	-0.01
SUPV3L1	-0.09	-2	0.04785	0.63236	0.03	-0.06
ANKRD31	-0.09	-2	0.04786	0.63236	-0.25	-0.34
OPTN	-0.11	-2	0.04789	0.63236	0.19	0.08
ZSCAN29	-0.09	-2	0.04796	0.63236	-0.13	-0.22
TMEM156	0.09	2	0.04801	0.63236	-0.16	-0.06
KLHL5	0.09	2	0.04801	0.63236	-0.16	-0.06
SCEL	-0.11	-2	0.04809	0.63236	-0.09	-0.2
FAM19A1	0.11	2	0.04816	0.63236	-0.05	0.05
SEC23IP	-0.09	-2	0.04831	0.63236	0	-0.09
VWC2L	-0.1	-2	0.04849	0.63236	0.07	-0.03
DCTPP1	-0.11	-2	0.04851	0.63236	0.08	-0.04
SEPHS2	-0.11	-2	0.04851	0.63236	0.08	-0.04
MIR4500	-0.11	-2	0.04858	0.63236	-0.05	-0.16
SLITRK5	-0.11	-2	0.04858	0.63236	-0.05	-0.16
PARP4	-0.09	-2	0.04863	0.63236	-0.16	-0.25
TP53BP1	-0.09	-2	0.0487	0.63236	-0.13	-0.22
MAP1A	-0.09	-2	0.0487	0.63236	-0.13	-0.22
IFITM4P	0.12	1.99	0.04882	0.63236	0.08	0.21
HCG4	0.12	1.99	0.04882	0.63236	0.08	0.21
LOC554223	0.12	1.99	0.04882	0.63236	0.08	0.21
LOC344967	0.09	1.99	0.04883	0.63236	-0.14	-0.05
SNURF	-0.09	-1.99	0.04885	0.63236	-0.08	-0.17
SNORD107	-0.09	-1.99	0.04885	0.63236	-0.08	-0.17
RUFY4	-0.09	-1.99	0.04897	0.63236	0.05	-0.04
CXCR2P1	-0.09	-1.99	0.04897	0.63236	0.05	-0.04
CXCR2	-0.09	-1.99	0.04897	0.63236	0.05	-0.04
CXCR1	-0.09	-1.99	0.04897	0.63236	0.05	-0.04
ABI2	-0.09	-1.99	0.04904	0.63236	0.08	-0.02
KLHL1	-0.1	-1.99	0.04907	0.63236	-0.08	-0.18
HLA-G	0.12	1.99	0.04909	0.63236	0.08	0.2
HPGDS	-0.11	-1.99	0.04909	0.63236	-0.12	-0.22
SCG2	-0.09	-1.99	0.04914	0.63236	0.02	-0.07
ZDHHC20	-0.09	-1.99	0.04923	0.63236	-0.11	-0.19
MIR4266	-0.09	-1.99	0.04927	0.63236	0.09	-0.01
hsa-mir-4266	-0.09	-1.99	0.04927	0.63236	0.09	-0.01
LEMD3	-0.1	-1.99	0.04932	0.63236	0.12	0.02
FIGNL2	-0.09	-1.99	0.04932	0.63236	0.08	-0.01
GFM2	-0.09	-1.99	0.04952	0.63236	-0.25	-0.34
SLC5A7	-0.09	-1.99	0.0496	0.63236	0.08	0
ZNF646	-0.1	-1.99	0.04969	0.63236	0.06	-0.05
IL12A	-0.13	-1.99	0.04969	0.63236	0.35	0.22
C3orf80	-0.13	-1.99	0.04969	0.63236	0.35	0.22
LOC728739	-0.11	-1.99	0.04973	0.63236	0.01	-0.09
MIR3919	-0.13	-1.99	0.0498	0.63236	0.35	0.22
IFT80	-0.13	-1.98	0.0499	0.63236	0.35	0.22
FAM179A	-0.1	-1.98	0.04993	0.63236	0.18	0.08
SCN8A	-0.09	-1.98	0.05	0.63236	0.08	-0.01
MIR4476	0.11	1.98	0.05	0.63236	-0.09	0.02
SLC46A3	-0.09	-1.98	0.05006	0.63236	-0.13	-0.23
LOC150935	-0.11	-1.98	0.05026	0.63236	0.04	-0.06
MIR4786	-0.11	-1.98	0.05026	0.63236	0.04	-0.06
DTHD1	0.1	1.98	0.05036	0.63236	-0.16	-0.06
CERS6	-0.09	-1.98	0.05036	0.63236	0.14	0.05
PABPC3	-0.09	-1.98	0.05046	0.63236	-0.15	-0.24
FAM123A	-0.09	-1.98	0.05046	0.63236	-0.15	-0.24
MTMR6	-0.09	-1.98	0.05046	0.63236	-0.15	-0.24
NUPL1	-0.09	-1.98	0.05046	0.63236	-0.15	-0.24
PDE1B	-0.1	-1.98	0.05054	0.63236	0.09	-0.01
PPP1R1A	-0.1	-1.98	0.05054	0.63236	0.09	-0.01
KIAA0748	-0.1	-1.98	0.05055	0.63236	0.09	-0.01
GCC2	-0.09	-1.98	0.05055	0.63236	0.09	0
CHRNA9	0.09	1.98	0.05067	0.63236	-0.14	-0.05
PRSS53	-0.1	-1.98	0.05069	0.63236	0.06	-0.05
ZC3H13	-0.09	-1.98	0.05071	0.63236	-0.16	-0.25
HRK	-0.1	-1.98	0.05081	0.63236	0.02	-0.08
MIR320C1	-0.12	-1.97	0.05104	0.63236	0.06	-0.06
hsa-mir-320c-1	-0.12	-1.97	0.05104	0.63236	0.06	-0.06
MTRNR2L5	-0.11	-1.97	0.05107	0.63236	0.1	-0.01
HLA-F-AS1	0.12	1.97	0.0511	0.63236	0.09	0.21
LOC439950	-0.11	-1.97	0.05111	0.63236	0.16	0.05
MAB21L1	-0.1	-1.97	0.05124	0.63236	-0.13	-0.23
N4BP2	0.09	1.97	0.05125	0.63236	-0.14	-0.05
SPOPL	-0.1	-1.97	0.05139	0.63236	0.05	-0.04
OR7E156P	-0.1	-1.97	0.05145	0.63236	-0.09	-0.19
KRT80	-0.11	-1.97	0.05157	0.63236	0.12	0.01
LOC283403	-0.11	-1.97	0.05157	0.63236	0.12	0.01
LOC283404	-0.11	-1.97	0.05157	0.63236	0.12	0.01
KRT7	-0.11	-1.97	0.05157	0.63236	0.12	0.01
SCHIP1	-0.13	-1.97	0.05157	0.63236	0.35	0.22
PPM1L	-0.13	-1.97	0.05163	0.63236	0.37	0.24
UGDH	0.09	1.97	0.05167	0.63236	-0.15	-0.06
IKZF2	-0.1	-1.97	0.05169	0.63236	0.06	-0.04
LOC100130451	-0.1	-1.97	0.05169	0.63236	0.06	-0.04
FOXD3	0.11	1.97	0.0517	0.63236	0.03	0.14
KCNV2	0.12	1.97	0.05173	0.63236	-0.06	0.05
KIAA0020	0.12	1.97	0.05173	0.63236	-0.06	0.05
CDK8	-0.09	-1.97	0.05173	0.63236	-0.14	-0.23
SPAG16	-0.1	-1.97	0.05176	0.63236	0.06	-0.04
LOC200726	-0.09	-1.97	0.0518	0.63236	0.06	-0.03
DYTN	-0.09	-1.97	0.0518	0.63236	0.06	-0.03
ZNF771	-0.11	-1.97	0.05188	0.63236	0.08	-0.03
TPTE2P1	-0.09	-1.97	0.05198	0.63236	-0.15	-0.24
POLK	-0.09	-1.97	0.05199	0.63236	-0.25	-0.34
POC5	-0.09	-1.97	0.05199	0.63236	-0.25	-0.34
MIR4776-1	-0.1	-1.97	0.052	0.63236	0.07	-0.03
MIR4776-2	-0.1	-1.97	0.052	0.63236	0.07	-0.03
COL4A3BP	-0.09	-1.97	0.05213	0.63236	-0.25	-0.34
PPP1CB	-0.11	-1.97	0.05213	0.63236	0.2	0.1
ENC1	-0.09	-1.96	0.05218	0.63236	-0.25	-0.34
HEXB	-0.09	-1.96	0.05218	0.63236	-0.25	-0.34
SNRPN	-0.09	-1.96	0.05234	0.63236	-0.07	-0.17
LINC00421	-0.1	-1.96	0.05234	0.63236	-0.08	-0.19
HCG4B	0.12	1.96	0.05236	0.63236	0.09	0.21
HCG9	0.12	1.96	0.05236	0.63236	0.09	0.21
HLA-A	0.12	1.96	0.05236	0.63236	0.09	0.21
HLA-H	0.12	1.96	0.05236	0.63236	0.09	0.21
HLA-J	0.12	1.96	0.05236	0.63236	0.09	0.21
NBAS	-0.1	-1.96	0.05239	0.63236	0.18	0.07
FAM175B	-0.1	-1.96	0.05247	0.63236	0.03	-0.08
ASH2L	-0.15	-1.96	0.05249	0.63236	0.03	-0.12
COMMD6	-0.11	-1.96	0.05261	0.63236	-0.09	-0.2
UCHL3	-0.11	-1.96	0.05261	0.63236	-0.09	-0.2
FRMPD1	0.1	1.96	0.05273	0.63236	-0.1	0.01
KRT82	-0.1	-1.96	0.05274	0.63236	0.11	0.01
VKORC1	-0.1	-1.96	0.05275	0.63236	0.05	-0.05
BCKDK	-0.1	-1.96	0.05275	0.63236	0.05	-0.05
KAT8	-0.1	-1.96	0.05275	0.63236	0.05	-0.05
PRSS8	-0.1	-1.96	0.05275	0.63236	0.05	-0.05
PRSS36	-0.1	-1.96	0.05275	0.63236	0.05	-0.05
FUS	-0.1	-1.96	0.05275	0.63236	0.05	-0.05
PYCARD	-0.1	-1.96	0.05275	0.63236	0.05	-0.05
PYDC1	-0.1	-1.96	0.05275	0.63236	0.05	-0.05
TRIM72	-0.1	-1.96	0.05275	0.63236	0.05	-0.05
ITGAM	-0.1	-1.96	0.05275	0.63236	0.05	-0.05
ANKRD26P3	-0.1	-1.96	0.0528	0.63236	-0.08	-0.19
GREB1L	-0.12	-1.96	0.05285	0.63236	0.06	-0.06
TSPAN19	-0.1	-1.96	0.05289	0.63236	0.02	-0.08
HMGCR	-0.09	-1.96	0.05311	0.63236	-0.25	-0.34
KCNC1	-0.09	-1.95	0.0534	0.63236	-0.1	-0.19
SH3RF3	-0.09	-1.95	0.05341	0.63236	0.08	-0.01
RRAGA	0.11	1.95	0.05342	0.63236	-0.07	0.04
HAUS6	0.11	1.95	0.05342	0.63236	-0.07	0.04
SCARNA8	0.11	1.95	0.05342	0.63236	-0.07	0.04
PLIN2	0.11	1.95	0.05342	0.63236	-0.07	0.04
LYN	0.16	1.95	0.05348	0.63236	0.15	0.3
EIF3A	-0.09	-1.95	0.05356	0.63236	0	-0.09
NANOS1	-0.09	-1.95	0.05356	0.63236	0	-0.09
SNORA19	-0.09	-1.95	0.05356	0.63236	0	-0.09
FAM45A	-0.09	-1.95	0.05356	0.63236	0	-0.09
FAM45B	-0.09	-1.95	0.05356	0.63236	0	-0.09
SFXN4	-0.09	-1.95	0.05356	0.63236	0	-0.09
PRDX3	-0.09	-1.95	0.05356	0.63236	0	-0.09
GRK5	-0.09	-1.95	0.05356	0.63236	0	-0.09
MIR4681	-0.09	-1.95	0.05356	0.63236	0	-0.09
RGS10	-0.09	-1.95	0.05356	0.63236	0	-0.09
LOC254128	-0.1	-1.95	0.05358	0.63236	0.06	-0.04
TSG101	-0.09	-1.95	0.05359	0.63236	-0.1	-0.18
MIR133A1	-0.13	-1.95	0.0536	0.63236	0.07	-0.06
hsa-mir-133a-1	-0.13	-1.95	0.0536	0.63236	0.07	-0.06
RALB	-0.09	-1.95	0.05364	0.63236	0.06	-0.03
MIR4802	0.09	1.95	0.05369	0.63236	-0.14	-0.05
IQCJ-SCHIP1	-0.13	-1.95	0.05374	0.63236	0.35	0.22
ANAPC1	-0.09	-1.95	0.05379	0.63236	0.08	-0.02
GLIS3	0.12	1.95	0.05383	0.63236	-0.06	0.07
MIR4678	-0.11	-1.95	0.05389	0.63236	-0.01	-0.13
MINPP1	-0.11	-1.95	0.05389	0.63236	-0.01	-0.13
PABPC1P2	-0.09	-1.95	0.05402	0.63236	0.09	0.01
NBEA	-0.1	-1.95	0.05404	0.63236	-0.13	-0.23
ATP5G2	-0.1	-1.95	0.05406	0.63236	0.08	-0.01
CALCOCO1	-0.1	-1.95	0.05406	0.63236	0.08	-0.01
GLI2	-0.09	-1.95	0.05422	0.63236	0.07	-0.02
PRKCE	-0.09	-1.95	0.05428	0.63236	0.15	0.07
TMEM86A	-0.09	-1.95	0.05431	0.63236	-0.09	-0.18
ABHD16A	0.12	1.95	0.05433	0.63236	0.08	0.19
AGER	0.12	1.95	0.05433	0.63236	0.08	0.19
AGPAT1	0.12	1.95	0.05433	0.63236	0.08	0.19
AIF1	0.12	1.95	0.05433	0.63236	0.08	0.19
APOM	0.12	1.95	0.05433	0.63236	0.08	0.19
ATF6B	0.12	1.95	0.05433	0.63236	0.08	0.19
ATP6V1G2	0.12	1.95	0.05433	0.63236	0.08	0.19
ATP6V1G2-DDX39B	0.12	1.95	0.05433	0.63236	0.08	0.19
BAG6	0.12	1.95	0.05433	0.63236	0.08	0.19
BTNL2	0.12	1.95	0.05433	0.63236	0.08	0.19
C2	0.12	1.95	0.05433	0.63236	0.08	0.19
C4A	0.12	1.95	0.05433	0.63236	0.08	0.19
C4B	0.12	1.95	0.05433	0.63236	0.08	0.19
C6orf10	0.12	1.95	0.05433	0.63236	0.08	0.19
C6orf25	0.12	1.95	0.05433	0.63236	0.08	0.19
C6orf47	0.12	1.95	0.05433	0.63236	0.08	0.19
C6orf48	0.12	1.95	0.05433	0.63236	0.08	0.19
CFB	0.12	1.95	0.05433	0.63236	0.08	0.19
CLIC1	0.12	1.95	0.05433	0.63236	0.08	0.19
CSNK2B	0.12	1.95	0.05433	0.63236	0.08	0.19
CYP21A1P	0.12	1.95	0.05433	0.63236	0.08	0.19
CYP21A2	0.12	1.95	0.05433	0.63236	0.08	0.19
DDAH2	0.12	1.95	0.05433	0.63236	0.08	0.19
DDX39B	0.12	1.95	0.05433	0.63236	0.08	0.19
DOM3Z	0.12	1.95	0.05433	0.63236	0.08	0.19
EGFL8	0.12	1.95	0.05433	0.63236	0.08	0.19
EHMT2	0.12	1.95	0.05433	0.63236	0.08	0.19
FKBPL	0.12	1.95	0.05433	0.63236	0.08	0.19
GPANK1	0.12	1.95	0.05433	0.63236	0.08	0.19
GPSM3	0.12	1.95	0.05433	0.63236	0.08	0.19
HCG23	0.12	1.95	0.05433	0.63236	0.08	0.19
HCG26	0.12	1.95	0.05433	0.63236	0.08	0.19
HCP5	0.12	1.95	0.05433	0.63236	0.08	0.19
HLA-B	0.12	1.95	0.05433	0.63236	0.08	0.19
HLA-C	0.12	1.95	0.05433	0.63236	0.08	0.19
HLA-DOB	0.12	1.95	0.05433	0.63236	0.08	0.19
HLA-DQA1	0.12	1.95	0.05433	0.63236	0.08	0.19
HLA-DQA2	0.12	1.95	0.05433	0.63236	0.08	0.19
HLA-DQB1	0.12	1.95	0.05433	0.63236	0.08	0.19
HLA-DQB2	0.12	1.95	0.05433	0.63236	0.08	0.19
HLA-DRA	0.12	1.95	0.05433	0.63236	0.08	0.19
HLA-DRB1	0.12	1.95	0.05433	0.63236	0.08	0.19
HLA-DRB5	0.12	1.95	0.05433	0.63236	0.08	0.19
HLA-DRB6	0.12	1.95	0.05433	0.63236	0.08	0.19
HSPA1A	0.12	1.95	0.05433	0.63236	0.08	0.19
HSPA1B	0.12	1.95	0.05433	0.63236	0.08	0.19
HSPA1L	0.12	1.95	0.05433	0.63236	0.08	0.19
LOC100293534	0.12	1.95	0.05433	0.63236	0.08	0.19
LOC100507463	0.12	1.95	0.05433	0.63236	0.08	0.19
LOC100507547	0.12	1.95	0.05433	0.63236	0.08	0.19
LSM2	0.12	1.95	0.05433	0.63236	0.08	0.19
LST1	0.12	1.95	0.05433	0.63236	0.08	0.19
LTA	0.12	1.95	0.05433	0.63236	0.08	0.19
LTB	0.12	1.95	0.05433	0.63236	0.08	0.19
LY6G5B	0.12	1.95	0.05433	0.63236	0.08	0.19
LY6G5C	0.12	1.95	0.05433	0.63236	0.08	0.19
LY6G6C	0.12	1.95	0.05433	0.63236	0.08	0.19
LY6G6D	0.12	1.95	0.05433	0.63236	0.08	0.19
LY6G6E	0.12	1.95	0.05433	0.63236	0.08	0.19
LY6G6F	0.12	1.95	0.05433	0.63236	0.08	0.19
MCCD1	0.12	1.95	0.05433	0.63236	0.08	0.19
MICA	0.12	1.95	0.05433	0.63236	0.08	0.19
MICB	0.12	1.95	0.05433	0.63236	0.08	0.19
MIR1236	0.12	1.95	0.05433	0.63236	0.08	0.19
MIR4646	0.12	1.95	0.05433	0.63236	0.08	0.19
MSH5	0.12	1.95	0.05433	0.63236	0.08	0.19
MSH5-SAPCD1	0.12	1.95	0.05433	0.63236	0.08	0.19
NCR3	0.12	1.95	0.05433	0.63236	0.08	0.19
NEU1	0.12	1.95	0.05433	0.63236	0.08	0.19
NFKBIL1	0.12	1.95	0.05433	0.63236	0.08	0.19
NOTCH4	0.12	1.95	0.05433	0.63236	0.08	0.19
PBX2	0.12	1.95	0.05433	0.63236	0.08	0.19
PPT2	0.12	1.95	0.05433	0.63236	0.08	0.19
PPT2-EGFL8	0.12	1.95	0.05433	0.63236	0.08	0.19
PRRC2A	0.12	1.95	0.05433	0.63236	0.08	0.19
PRRT1	0.12	1.95	0.05433	0.63236	0.08	0.19
PSMB8	0.12	1.95	0.05433	0.63236	0.08	0.19
PSMB9	0.12	1.95	0.05433	0.63236	0.08	0.19
RDBP	0.12	1.95	0.05433	0.63236	0.08	0.19
RNF5	0.12	1.95	0.05433	0.63236	0.08	0.19
SAPCD1	0.12	1.95	0.05433	0.63236	0.08	0.19
SKIV2L	0.12	1.95	0.05433	0.63236	0.08	0.19
SLC44A4	0.12	1.95	0.05433	0.63236	0.08	0.19
SNORA38	0.12	1.95	0.05433	0.63236	0.08	0.19
SNORD117	0.12	1.95	0.05433	0.63236	0.08	0.19
SNORD48	0.12	1.95	0.05433	0.63236	0.08	0.19
SNORD52	0.12	1.95	0.05433	0.63236	0.08	0.19
SNORD84	0.12	1.95	0.05433	0.63236	0.08	0.19
STK19	0.12	1.95	0.05433	0.63236	0.08	0.19
TAP1	0.12	1.95	0.05433	0.63236	0.08	0.19
TAP2	0.12	1.95	0.05433	0.63236	0.08	0.19
TNF	0.12	1.95	0.05433	0.63236	0.08	0.19
TNXA	0.12	1.95	0.05433	0.63236	0.08	0.19
TNXB	0.12	1.95	0.05433	0.63236	0.08	0.19
VARS	0.12	1.95	0.05433	0.63236	0.08	0.19
VWA7	0.12	1.95	0.05433	0.63236	0.08	0.19
ZBTB12	0.12	1.95	0.05433	0.63236	0.08	0.19
hsa-mir-1236	0.12	1.95	0.05433	0.63236	0.08	0.19
C2orf77	-0.09	-1.95	0.05438	0.63269	0.14	0.05
IMPAD1	0.13	1.95	0.05444	0.63301	0.14	0.27
HLA-F	0.12	1.94	0.05459	0.63448	0.09	0.21
PAR-SN	-0.09	-1.94	0.05476	0.63609	-0.08	-0.17
LINC00547	-0.1	-1.94	0.05486	0.63696	-0.13	-0.23
KCTD12	-0.11	-1.94	0.05517	0.63696	-0.09	-0.2
BTF3P11	-0.11	-1.94	0.05517	0.63696	-0.09	-0.2
CLN5	-0.11	-1.94	0.05517	0.63696	-0.09	-0.2
FBXL3	-0.11	-1.94	0.05517	0.63696	-0.09	-0.2
MYCBP2	-0.11	-1.94	0.05517	0.63696	-0.09	-0.2
OR10C1	0.12	1.94	0.05517	0.63696	0.09	0.21
OR2H1	0.12	1.94	0.05517	0.63696	0.09	0.21
MAS1L	0.12	1.94	0.05517	0.63696	0.09	0.21
LOC100507362	0.12	1.94	0.05517	0.63696	0.09	0.21
CARTPT	-0.09	-1.94	0.05523	0.63696	-0.24	-0.33
[truncated: 21,084 more rows]
