# Supplementary material for: Molecular analysis of high-grade serous ovarian carcinoma with and without associated serous tubal intra-epithelial carcinoma
Source: Nat Commun. 2017 Oct 17;8:990. doi: 10.1038/s41467-017-01217-9 (PMC5645359; doi:10.1038/s41467-017-01217-9)
Supplement: Supplementary file 6 — Supplementary Data 4 [file 41467_2017_1217_MOESM6_ESM.xls]

## Sheet: RNAseqDifVoomExprBySticTable.tx
Supplementary Data 4. Class comparison of mRNA expression between samples with and without STIC lesions.
ensembl_gene_id	hgnc_symbol	description	STICmeans	NOSTICmeans	logFC	t	P.Value	adj.P.Val
ENSG00000216866	RPS2P55	ribosomal protein S2 pseudogene 55 [Source:HGNC Symbol;Acc:HGNC:36140]	-0.31	-1.18	0.92	4.14	8e-05	0.70995
ENSG00000241370	RPP21	ribonuclease P/MRP 21kDa subunit [Source:HGNC Symbol;Acc:HGNC:21300]	0.23	0.74	-0.53	-4.06	0.0001	0.70995
ENSG00000113361	CDH6	cadherin 6, type 2, K-cadherin (fetal kidney) [Source:HGNC Symbol;Acc:HGNC:1765]	8.25	6.58	1.67	3.98	0.00014	0.70995
ENSG00000229111	MED4-AS1	MED4 antisense RNA 1 [Source:HGNC Symbol;Acc:HGNC:39213]	-2.03	-3.61	1.67	3.9	0.00018	0.70995
ENSG00000259321			-1.84	-1.1	-0.75	-3.91	0.00018	0.70995
ENSG00000178568	ERBB4	erb-b2 receptor tyrosine kinase 4 [Source:HGNC Symbol;Acc:HGNC:3432]	7	5.73	1.27	3.88	0.0002	0.70995
ENSG00000170558	CDH2	cadherin 2, type 1, N-cadherin (neuronal) [Source:HGNC Symbol;Acc:HGNC:1759]	6.26	4.72	1.55	3.87	0.00021	0.70995
ENSG00000187714	SLC18A3	solute carrier family 18 (vesicular acetylcholine transporter), member 3 [Source:HGNC Symbol;Acc:HGNC:10936]	-2.83	-4.74	1.99	3.84	0.00023	0.70995
ENSG00000259678			-3.27	-4.41	1.13	3.84	0.00023	0.70995
ENSG00000221782	MIR548F2	microRNA 548f-2 [Source:HGNC Symbol;Acc:HGNC:35306]	-0.68	-2.24	1.59	3.8	0.00027	0.74093
ENSG00000182489	XKRX	XK, Kell blood group complex subunit-related, X-linked [Source:HGNC Symbol;Acc:HGNC:29845]	-0.3	0.46	-0.78	-3.71	0.00036	0.84193
ENSG00000230383			-1.04	-1.88	0.84	3.71	0.00036	0.84193
ENSG00000066032	CTNNA2	catenin (cadherin-associated protein), alpha 2 [Source:HGNC Symbol;Acc:HGNC:2510]	3.24	1.83	1.52	3.69	0.00039	0.84385
ENSG00000139364	TMEM132B	transmembrane protein 132B [Source:HGNC Symbol;Acc:HGNC:29397]	3.38	2.15	1.27	3.66	0.00042	0.84385
ENSG00000182263	FIGN	fidgetin [Source:HGNC Symbol;Acc:HGNC:13285]	4.32	3.4	0.93	3.65	0.00044	0.84385
ENSG00000185686	PRAME	preferentially expressed antigen in melanoma [Source:HGNC Symbol;Acc:HGNC:9336]	6.25	4.85	1.45	3.62	0.00049	0.88867
ENSG00000268309			-3.16	-4.29	1.18	3.6	0.00053	0.90327
ENSG00000197149			-1.35	-2.01	0.69	3.57	0.00058	0.90532
ENSG00000171243	SOSTDC1	sclerostin domain containing 1 [Source:HGNC Symbol;Acc:HGNC:21748]	1.62	-0.24	1.9	3.56	0.00059	0.90532
ENSG00000248664			-2.31	-3.26	0.97	3.53	0.00066	0.95373
ENSG00000197415	VEPH1	ventricular zone expressed PH domain-containing 1 [Source:HGNC Symbol;Acc:HGNC:25735]	3.38	2.62	0.76	3.52	0.00068	0.95373
ENSG00000135253	KCP	kielin/chordin-like protein [Source:HGNC Symbol;Acc:HGNC:17585]	1.65	0.73	0.96	3.46	0.00082	0.99999
ENSG00000213561			-5.69	-4.5	-1.22	-3.46	0.00084	0.99999
ENSG00000235552	RPL6P27	ribosomal protein L6 pseudogene 27 [Source:HGNC Symbol;Acc:HGNC:36133]	3.24	2.64	0.61	3.44	0.00089	0.99999
ENSG00000134072	CAMK1	calcium/calmodulin-dependent protein kinase I [Source:HGNC Symbol;Acc:HGNC:1459]	2.55	2.99	-0.44	-3.43	0.00091	0.99999
ENSG00000262410			-2.5	-1.67	-0.83	-3.4	0.001	0.99999
ENSG00000068885	IFT80	intraflagellar transport 80 [Source:HGNC Symbol;Acc:HGNC:29262]	5.01	4.62	0.38	3.39	0.00104	0.99999
ENSG00000147027	TMEM47	transmembrane protein 47 [Source:HGNC Symbol;Acc:HGNC:18515]	5.11	4.19	0.91	3.37	0.00113	0.99999
ENSG00000261684			-2.3	-3.22	0.97	3.35	0.0012	0.99999
ENSG00000177144	NUDT4P1	nudix (nucleoside diphosphate linked moiety X)-type motif 4 pseudogene 1 [Source:HGNC Symbol;Acc:HGNC:18012]	-1.2	-1.85	0.64	3.31	0.00135	0.99999
ENSG00000233406			-2.38	-3.36	0.99	3.31	0.00136	0.99999
ENSG00000254873			-1.41	-2.54	1.14	3.28	0.00147	0.99999
ENSG00000249784	SCARNA22	small Cajal body-specific RNA 22 [Source:HGNC Symbol;Acc:HGNC:32580]	0.84	1.77	-0.94	-3.28	0.00149	0.99999
ENSG00000164197	RNF180	ring finger protein 180 [Source:HGNC Symbol;Acc:HGNC:27752]	3.67	2.96	0.69	3.27	0.00154	0.99999
ENSG00000173227	SYT12	synaptotagmin XII [Source:HGNC Symbol;Acc:HGNC:18381]	2.07	2.92	-0.9	-3.24	0.00166	0.99999
ENSG00000176049	JAKMIP2	janus kinase and microtubule interacting protein 2 [Source:HGNC Symbol;Acc:HGNC:29067]	1.39	0.46	0.96	3.23	0.00175	0.99999
ENSG00000230207	RPL4P5	ribosomal protein L4 pseudogene 5 [Source:HGNC Symbol;Acc:HGNC:35699]	1.01	0.43	0.6	3.22	0.00179	0.99999
ENSG00000198146	ZNF770	zinc finger protein 770 [Source:HGNC Symbol;Acc:HGNC:26061]	7.4	6.98	0.44	3.22	0.00179	0.99999
ENSG00000214262	ANKRD36BP1	ankyrin repeat domain 36B pseudogene 1 [Source:HGNC Symbol;Acc:HGNC:28169]	-1.91	-3.29	1.38	3.21	0.00184	0.99999
ENSG00000234073			-2.88	-1.98	-0.97	-3.2	0.00188	0.99999
ENSG00000156414	TDRD9	tudor domain containing 9 [Source:HGNC Symbol;Acc:HGNC:20122]	1.72	0.25	1.51	3.2	0.0019	0.99999
ENSG00000100558	PLEK2	pleckstrin 2 [Source:HGNC Symbol;Acc:HGNC:19238]	1.72	2.33	-0.6	-3.2	0.00191	0.99999
ENSG00000180209	MYLPF	myosin light chain, phosphorylatable, fast skeletal muscle [Source:HGNC Symbol;Acc:HGNC:29824]	0.76	-0.05	0.87	3.19	0.00197	0.99999
ENSG00000272533	SNORA28	small nucleolar RNA, H/ACA box 28 [Source:HGNC Symbol;Acc:HGNC:32618]	1.2	1.84	-0.64	-3.17	0.0021	0.99999
ENSG00000252577	SCARNA20	small Cajal body-specific RNA 20 [Source:HGNC Symbol;Acc:HGNC:32578]	-3.36	-2.38	-1.06	-3.16	0.00212	0.99999
ENSG00000251898	SCARNA11	small Cajal body-specific RNA 11 [Source:HGNC Symbol;Acc:HGNC:32568]	-0.78	-0.04	-0.76	-3.13	0.00236	0.99999
ENSG00000257151	PWAR6	Prader Willi/Angelman region RNA 6 [Source:HGNC Symbol;Acc:HGNC:49129]	3.61	2.57	1.03	3.13	0.00237	0.99999
ENSG00000260966			2.52	1.93	0.6	3.13	0.00237	0.99999
ENSG00000224093			-1.14	-0.43	-0.7	-3.1	0.00259	0.99999
ENSG00000070961	ATP2B1	ATPase, Ca++ transporting, plasma membrane 1 [Source:HGNC Symbol;Acc:HGNC:814]	7.45	6.96	0.48	3.1	0.0026	0.99999
ENSG00000165462	PHOX2A	paired-like homeobox 2a [Source:HGNC Symbol;Acc:HGNC:691]	0.36	-1.39	1.78	3.09	0.00266	0.99999
ENSG00000229047			-3.05	-4.37	1.34	3.09	0.00268	0.99999
ENSG00000222346	RNA5SP237	RNA, 5S ribosomal pseudogene 237 [Source:HGNC Symbol;Acc:HGNC:43137]	-3.73	-4.65	0.94	3.09	0.00269	0.99999
ENSG00000071909	MYO3B	myosin IIIB [Source:HGNC Symbol;Acc:HGNC:15576]	3.44	2.48	1.01	3.08	0.00272	0.99999
ENSG00000180211			-0.78	-1.36	0.6	3.08	0.00272	0.99999
ENSG00000218208			-1.12	-1.76	0.67	3.08	0.00277	0.99999
ENSG00000249286	AMD1P3	adenosylmethionine decarboxylase 1 pseudogene 3 [Source:HGNC Symbol;Acc:HGNC:51608]	-1.48	-0.89	-0.58	-3.08	0.00279	0.99999
ENSG00000173451	THAP2	THAP domain containing, apoptosis associated protein 2 [Source:HGNC Symbol;Acc:HGNC:20854]	3.67	3.27	0.4	3.07	0.00281	0.99999
ENSG00000127129	EDN2	endothelin 2 [Source:HGNC Symbol;Acc:HGNC:3177]	1.47	0.3	1.19	3.07	0.00282	0.99999
ENSG00000243015	RN7SL737P	RNA, 7SL, cytoplasmic 737, pseudogene [Source:HGNC Symbol;Acc:HGNC:46753]	0.13	-0.41	0.55	3.07	0.00284	0.99999
ENSG00000260686			1.61	1.03	0.59	3.07	0.00285	0.99999
ENSG00000243403			-2.08	-2.74	0.68	3.06	0.00289	0.99999
ENSG00000254893		Ras-related protein Rap-1b-like protein [Source:UniProtKB/Swiss-Prot;Acc:A6NIZ1]	-0.3	-0.77	0.49	3.06	0.0029	0.99999
ENSG00000115457	IGFBP2	insulin-like growth factor binding protein 2, 36kDa [Source:HGNC Symbol;Acc:HGNC:5471]	8.31	7.42	0.89	3.05	0.003	0.99999
ENSG00000254307			-3.46	-4.67	1.19	3.05	0.003	0.99999
ENSG00000144057	ST6GAL2	ST6 beta-galactosamide alpha-2,6-sialyltranferase 2 [Source:HGNC Symbol;Acc:HGNC:10861]	3.7	2.52	1.2	3.05	0.00301	0.99999
ENSG00000177425	PAWR	PRKC, apoptosis, WT1, regulator [Source:HGNC Symbol;Acc:HGNC:8614]	7	6.59	0.4	3.05	0.00304	0.99999
ENSG00000170382	LRRN2	leucine rich repeat neuronal 2 [Source:HGNC Symbol;Acc:HGNC:16914]	5.56	4.74	0.81	3.04	0.00308	0.99999
ENSG00000224078	SNHG14	small nucleolar RNA host gene 14 [Source:HGNC Symbol;Acc:HGNC:37462]	5.54	4.65	0.89	3.04	0.00308	0.99999
ENSG00000102854	MSLN	mesothelin [Source:HGNC Symbol;Acc:HGNC:7371]	8.45	7.43	1.03	3.03	0.00317	0.99999
ENSG00000156384	SFR1	SWI5-dependent homologous recombination repair protein 1 [Source:HGNC Symbol;Acc:HGNC:29574]	3.11	2.68	0.45	3.03	0.00317	0.99999
ENSG00000201512	SNORA71C	small nucleolar RNA, H/ACA box 71C [Source:HGNC Symbol;Acc:HGNC:32656]	0.34	1.2	-0.89	-3.03	0.00318	0.99999
ENSG00000270704			0.67	-0.34	1.01	3.03	0.00318	0.99999
ENSG00000131650	KREMEN2	kringle containing transmembrane protein 2 [Source:HGNC Symbol;Acc:HGNC:18797]	1.64	0.5	1.2	3.02	0.00334	0.99999
ENSG00000116106	EPHA4	EPH receptor A4 [Source:HGNC Symbol;Acc:HGNC:3388]	4.9	4.16	0.74	3.01	0.00341	0.99999
ENSG00000172922	RNASEH2C	ribonuclease H2, subunit C [Source:HGNC Symbol;Acc:HGNC:24116]	3.96	4.4	-0.44	-3	0.00353	0.99999
ENSG00000234093	RPS15AP11	ribosomal protein S15a pseudogene 11 [Source:HGNC Symbol;Acc:HGNC:36707]	-1.66	-2.38	0.75	2.99	0.00357	0.99999
ENSG00000183199	HSP90AB3P	heat shock protein 90kDa alpha (cytosolic), class B member 3, pseudogene [Source:HGNC Symbol;Acc:HGNC:5259]	1.41	1	0.4	2.97	0.00379	0.99999
ENSG00000234782	TPT1P9	tumor protein, translationally-controlled 1 pseudogene 9 [Source:HGNC Symbol;Acc:HGNC:49299]	-0.63	-1.2	0.59	2.97	0.00382	0.99999
ENSG00000272426			-3.77	-2.82	-0.93	-2.97	0.00388	0.99999
ENSG00000236562			-3.12	-3.98	0.87	2.96	0.00398	0.99999
ENSG00000250378			-4.45	-5.59	1.14	2.95	0.00405	0.99999
ENSG00000170381	SEMA3E	sema domain, immunoglobulin domain (Ig), short basic domain, secreted, (semaphorin) 3E [Source:HGNC Symbol;Acc:HGNC:10727]	3.32	1.73	1.62	2.95	0.00406	0.99999
ENSG00000267576			-2.78	-3.9	1.14	2.95	0.00407	0.99999
ENSG00000259185			-2.96	-4.02	1.07	2.94	0.00415	0.99999
ENSG00000267311			-4.78	-3.74	-1.05	-2.94	0.00416	0.99999
ENSG00000270168			-3.77	-4.96	1.29	2.93	0.00426	0.99999
ENSG00000230521	HCG4P7	HLA complex group 4 pseudogene 7 [Source:HGNC Symbol;Acc:HGNC:22926]	-1.42	-0.53	-0.93	-2.93	0.00428	0.99999
ENSG00000240418			-2.9	-4	1.1	2.92	0.00445	0.99999
ENSG00000138182	KIF20B	kinesin family member 20B [Source:HGNC Symbol;Acc:HGNC:7212]	5.75	5.29	0.46	2.92	0.00448	0.99999
ENSG00000136146	MED4	mediator complex subunit 4 [Source:HGNC Symbol;Acc:HGNC:17903]	5.1	4.78	0.32	2.91	0.00456	0.99999
ENSG00000107560	RAB11FIP2	RAB11 family interacting protein 2 (class I) [Source:HGNC Symbol;Acc:HGNC:29152]	5.84	5.42	0.43	2.91	0.00457	0.99999
ENSG00000134058	CDK7	cyclin-dependent kinase 7 [Source:HGNC Symbol;Acc:HGNC:1778]	4.53	4.16	0.37	2.9	0.00466	0.99999
ENSG00000203797	DDO	D-aspartate oxidase [Source:HGNC Symbol;Acc:HGNC:2727]	0.67	1.3	-0.64	-2.9	0.00466	0.99999
ENSG00000237614			-3.65	-2.65	-1.07	-2.89	0.00477	0.99999
ENSG00000232134	RPS15AP12	ribosomal protein S15a pseudogene 12 [Source:HGNC Symbol;Acc:HGNC:36759]	0.9	0.26	0.66	2.89	0.00479	0.99999
ENSG00000256229	ZNF486	zinc finger protein 486 [Source:HGNC Symbol;Acc:HGNC:20807]	3.28	4.44	-1.14	-2.89	0.0048	0.99999
ENSG00000213928	IRF9	interferon regulatory factor 9 [Source:HGNC Symbol;Acc:HGNC:6131]	1.23	1.78	-0.54	-2.89	0.00483	0.99999
ENSG00000162951	LRRTM1	leucine rich repeat transmembrane neuronal 1 [Source:HGNC Symbol;Acc:HGNC:19408]	4.4	3	1.5	2.89	0.00484	0.99999
ENSG00000272501			0	0.52	-0.54	-2.89	0.0049	0.99999
ENSG00000124092	CTCFL	CCCTC-binding factor (zinc finger protein)-like [Source:HGNC Symbol;Acc:HGNC:16234]	4.42	2.72	1.75	2.88	0.00491	0.99999
ENSG00000229119			0.35	-0.28	0.64	2.88	0.00492	0.99999
ENSG00000248763			0.51	-1.11	1.68	2.87	0.00512	0.99999
ENSG00000224713			-3.77	-4.87	1.12	2.87	0.00517	0.99999
ENSG00000196950	SLC39A10	solute carrier family 39 (zinc transporter), member 10 [Source:HGNC Symbol;Acc:HGNC:20861]	7.18	6.77	0.42	2.86	0.00533	0.99999
ENSG00000270096			0.46	0	0.48	2.86	0.00533	0.99999
ENSG00000139687	RB1	retinoblastoma 1 [Source:HGNC Symbol;Acc:HGNC:9884]	6.49	6.1	0.4	2.85	0.00536	0.99999
ENSG00000262202			4.29	3.67	0.62	2.85	0.00536	0.99999
ENSG00000210077	MT-TV	mitochondrially encoded tRNA valine [Source:HGNC Symbol;Acc:HGNC:7500]	-1.38	-0.67	-0.75	-2.85	0.00546	0.99999
ENSG00000196859	KRT39	keratin 39, type I [Source:HGNC Symbol;Acc:HGNC:32971]	-4.41	-3.33	-1.11	-2.85	0.00548	0.99999
ENSG00000196735	HLA-DQA1	major histocompatibility complex, class II, DQ alpha 1 [Source:HGNC Symbol;Acc:HGNC:4942]	4.87	5.85	-0.97	-2.85	0.00549	0.99999
ENSG00000047936	ROS1	ROS proto-oncogene 1 , receptor tyrosine kinase [Source:HGNC Symbol;Acc:HGNC:10261]	2.33	0.89	1.51	2.84	0.00551	0.99999
ENSG00000145721	LIX1	limb and CNS expressed 1 [Source:HGNC Symbol;Acc:HGNC:18581]	3.03	1.26	1.8	2.84	0.00556	0.99999
ENSG00000225518			-1.57	-0.94	-0.65	-2.84	0.00557	0.99999
ENSG00000130584	ZBTB46	zinc finger and BTB domain containing 46 [Source:HGNC Symbol;Acc:HGNC:16094]	5.11	4.58	0.55	2.84	0.00561	0.99999
ENSG00000235408	SNORA71B	small nucleolar RNA, H/ACA box 71B [Source:HGNC Symbol;Acc:HGNC:10233]	1.45	2.27	-0.81	-2.83	0.00569	0.99999
ENSG00000185585	OLFML2A	olfactomedin-like 2A [Source:HGNC Symbol;Acc:HGNC:27270]	4.51	3.67	0.87	2.83	0.00572	0.99999
ENSG00000243199			1.79	1.32	0.48	2.82	0.00594	0.99999
ENSG00000235576			-3.38	-2.38	-1.01	-2.82	0.00595	0.99999
ENSG00000240342	RPS2P5	ribosomal protein S2 pseudogene 5 [Source:HGNC Symbol;Acc:HGNC:31386]	3.4	2.88	0.56	2.81	0.00601	0.99999
ENSG00000270246			0.36	-0.61	0.97	2.81	0.00603	0.99999
ENSG00000254704			-4.52	-3.35	-1.17	-2.81	0.00603	0.99999
ENSG00000187634	SAMD11	sterile alpha motif domain containing 11 [Source:HGNC Symbol;Acc:HGNC:28706]	2.26	0.84	1.44	2.81	0.0061	0.99999
ENSG00000005421	PON1	paraoxonase 1 [Source:HGNC Symbol;Acc:HGNC:9204]	-0.56	-1.83	1.39	2.8	0.00622	0.99999
ENSG00000269973			2.42	2.08	0.35	2.8	0.00623	0.99999
ENSG00000053918	KCNQ1	potassium channel, voltage gated KQT-like subfamily Q, member 1 [Source:HGNC Symbol;Acc:HGNC:6294]	1.93	2.6	-0.68	-2.79	0.00642	0.99999
ENSG00000102683	SGCG	sarcoglycan, gamma (35kDa dystrophin-associated glycoprotein) [Source:HGNC Symbol;Acc:HGNC:10809]	0.2	-1.03	1.3	2.78	0.00655	0.99999
ENSG00000058272	PPP1R12A	protein phosphatase 1, regulatory subunit 12A [Source:HGNC Symbol;Acc:HGNC:7618]	6.99	6.68	0.3	2.78	0.00656	0.99999
ENSG00000138398	PPIG	peptidylprolyl isomerase G (cyclophilin G) [Source:HGNC Symbol;Acc:HGNC:14650]	6.62	6.36	0.26	2.78	0.0066	0.99999
ENSG00000164300	SERINC5	serine incorporator 5 [Source:HGNC Symbol;Acc:HGNC:18825]	5.31	4.88	0.42	2.77	0.00677	0.99999
ENSG00000168081	PNOC	prepronociceptin [Source:HGNC Symbol;Acc:HGNC:9163]	3.64	2.17	1.54	2.77	0.00678	0.99999
ENSG00000212588	SNORA26	small nucleolar RNA, H/ACA box 26 [Source:HGNC Symbol;Acc:HGNC:32616]	1.45	2.08	-0.63	-2.77	0.00682	0.99999
ENSG00000152931	PART1	prostate androgen-regulated transcript 1 (non-protein coding) [Source:HGNC Symbol;Acc:HGNC:17263]	4.12	3.21	0.94	2.77	0.00683	0.99999
ENSG00000177350	RPL13AP3	ribosomal protein L13a pseudogene 3 [Source:HGNC Symbol;Acc:HGNC:23539]	-1.32	-1.99	0.71	2.77	0.00683	0.99999
ENSG00000225298	LINC00113	long intergenic non-protein coding RNA 113 [Source:HGNC Symbol;Acc:HGNC:1264]	-2.49	-3.4	0.98	2.77	0.00684	0.99999
ENSG00000153956	CACNA2D1	calcium channel, voltage-dependent, alpha 2/delta subunit 1 [Source:HGNC Symbol;Acc:HGNC:1399]	4.53	3.8	0.71	2.76	0.00692	0.99999
ENSG00000213468	FIRRE	firre intergenic repeating RNA element [Source:HGNC Symbol;Acc:HGNC:49627]	3.29	2.27	1.11	2.76	0.00692	0.99999
ENSG00000083454	P2RX5	purinergic receptor P2X, ligand gated ion channel, 5 [Source:HGNC Symbol;Acc:HGNC:8536]	-1.19	-2.05	0.89	2.76	0.00692	0.99999
ENSG00000163347	CLDN1	claudin 1 [Source:HGNC Symbol;Acc:HGNC:2032]	6.84	6.18	0.67	2.76	0.00693	0.99999
ENSG00000174628	IQCK	IQ motif containing K [Source:HGNC Symbol;Acc:HGNC:28556]	4.16	3.74	0.42	2.76	0.00694	0.99999
ENSG00000089009	RPL6	ribosomal protein L6 [Source:HGNC Symbol;Acc:HGNC:10362]	9.06	8.66	0.4	2.76	0.00699	0.99999
ENSG00000118308	LRMP	lymphoid-restricted membrane protein [Source:HGNC Symbol;Acc:HGNC:6690]	1.72	2.29	-0.55	-2.76	0.00703	0.99999
ENSG00000183098	GPC6	glypican 6 [Source:HGNC Symbol;Acc:HGNC:4454]	4.27	3.41	0.89	2.76	0.00706	0.99999
ENSG00000214265		SNRPN upstream reading frame protein [Source:UniProtKB/Swiss-Prot;Acc:Q9Y675]	2.68	1.89	0.8	2.76	0.00707	0.99999
ENSG00000229638	RPL4P4	ribosomal protein L4 pseudogene 4 [Source:HGNC Symbol;Acc:HGNC:36179]	2.19	1.75	0.46	2.76	0.00711	0.99999
ENSG00000256364			-2.62	-3.7	1.06	2.75	0.00721	0.99999
ENSG00000207008	SNORA54	small nucleolar RNA, H/ACA box 54 [Source:HGNC Symbol;Acc:HGNC:32647]	2.85	3.74	-0.91	-2.75	0.0073	0.99999
ENSG00000253348			-3.08	-2.17	-0.94	-2.74	0.00732	0.99999
ENSG00000167377	ZNF23	zinc finger protein 23 [Source:HGNC Symbol;Acc:HGNC:13023]	-0.77	-0.31	-0.45	-2.74	0.00733	0.99999
ENSG00000072832	CRMP1	collapsin response mediator protein 1 [Source:HGNC Symbol;Acc:HGNC:2365]	2.06	1.29	0.78	2.74	0.00736	0.99999
ENSG00000159217	IGF2BP1	insulin-like growth factor 2 mRNA binding protein 1 [Source:HGNC Symbol;Acc:HGNC:28866]	0.67	-0.5	1.27	2.74	0.00736	0.99999
ENSG00000144278	GALNT13	polypeptide N-acetylgalactosaminyltransferase 13 [Source:HGNC Symbol;Acc:HGNC:23242]	1.65	0.66	1.04	2.74	0.00738	0.99999
ENSG00000255125			-2.31	-3.64	1.42	2.74	0.00739	0.99999
ENSG00000180929	GPR62	G protein-coupled receptor 62 [Source:HGNC Symbol;Acc:HGNC:13301]	-3.63	-2.64	-1.05	-2.74	0.00752	0.99999
ENSG00000164088	PPM1M	protein phosphatase, Mg2+/Mn2+ dependent, 1M [Source:HGNC Symbol;Acc:HGNC:26506]	3.27	3.61	-0.32	-2.73	0.00758	0.99999
ENSG00000267165			-2.95	-4.09	1.15	2.73	0.00761	0.99999
ENSG00000225137	DYNC1I2P1	dynein, cytoplasmic 1, intermediate chain 2 pseudogene 1 [Source:HGNC Symbol;Acc:HGNC:45012]	-0.04	-0.39	0.37	2.73	0.00763	0.99999
ENSG00000221946	FXYD7	FXYD domain containing ion transport regulator 7 [Source:HGNC Symbol;Acc:HGNC:4034]	-1.5	-2.87	1.45	2.73	0.00765	0.99999
ENSG00000219451			-2.19	-3.04	0.86	2.73	0.00765	0.99999
ENSG00000196604	POTEF	POTE ankyrin domain family, member F [Source:HGNC Symbol;Acc:HGNC:33905]	1.69	0.27	1.43	2.72	0.00777	0.99999
ENSG00000150630	VEGFC	vascular endothelial growth factor C [Source:HGNC Symbol;Acc:HGNC:12682]	2.43	1.85	0.59	2.72	0.00777	0.99999
ENSG00000223040	RN7SKP144	RNA, 7SK small nuclear pseudogene 144 [Source:HGNC Symbol;Acc:HGNC:45868]	-3.42	-4.3	0.91	2.71	0.00796	0.99999
ENSG00000175544	CABP4	calcium binding protein 4 [Source:HGNC Symbol;Acc:HGNC:1386]	0.15	0.75	-0.66	-2.71	0.00805	0.99999
ENSG00000165832	TRUB1	TruB pseudouridine (psi) synthase family member 1 [Source:HGNC Symbol;Acc:HGNC:16060]	6.02	5.66	0.37	2.71	0.00805	0.99999
ENSG00000271646			1.14	1.65	-0.51	-2.71	0.00805	0.99999
ENSG00000061918	GUCY1B3	guanylate cyclase 1, soluble, beta 3 [Source:HGNC Symbol;Acc:HGNC:4687]	5.42	4.73	0.7	2.71	0.00813	0.99999
ENSG00000199932	RNU1-18P	RNA, U1 small nuclear 18, pseudogene [Source:HGNC Symbol;Acc:HGNC:41944]	-2.76	-2.08	-0.69	-2.71	0.00813	0.99999
ENSG00000181085	MAPK15	mitogen-activated protein kinase 15 [Source:HGNC Symbol;Acc:HGNC:24667]	4.41	3.69	0.73	2.71	0.00814	0.99999
ENSG00000236617			-3.07	-2.39	-0.69	-2.71	0.00816	0.99999
ENSG00000243566	UPK3B	uroplakin 3B [Source:HGNC Symbol;Acc:HGNC:21444]	4.28	3.17	1.11	2.71	0.00818	0.99999
ENSG00000256745			-1.4	-1.88	0.48	2.69	0.00842	0.99999
ENSG00000088543	C3orf18	chromosome 3 open reading frame 18 [Source:HGNC Symbol;Acc:HGNC:24837]	2.27	2.7	-0.44	-2.69	0.00844	0.99999
ENSG00000108018	SORCS1	sortilin-related VPS10 domain containing receptor 1 [Source:HGNC Symbol;Acc:HGNC:16697]	0.95	-0.61	1.66	2.69	0.00854	0.99999
ENSG00000240747	KRBOX1	KRAB box domain containing 1 [Source:HGNC Symbol;Acc:HGNC:38708]	0.56	1.63	-1.12	-2.69	0.00856	0.99999
ENSG00000251869	SCARNA23	small Cajal body-specific RNA 23 [Source:HGNC Symbol;Acc:HGNC:32581]	-2.25	-1.49	-0.81	-2.69	0.00858	0.99999
ENSG00000137872	SEMA6D	sema domain, transmembrane domain (TM), and cytoplasmic domain, (semaphorin) 6D [Source:HGNC Symbol;Acc:HGNC:16770]	4.7	4.13	0.58	2.68	0.00866	0.99999
ENSG00000216624	GAPDHP72	glyceraldehyde-3-phosphate dehydrogenase pseudogene 72 [Source:HGNC Symbol;Acc:HGNC:22955]	-2.53	-3.16	0.7	2.68	0.00868	0.99999
ENSG00000260473			-3.48	-2.59	-0.94	-2.68	0.00878	0.99999
ENSG00000263677			-4.51	-5.43	0.96	2.68	0.0088	0.99999
ENSG00000205359	SLCO6A1	solute carrier organic anion transporter family, member 6A1 [Source:HGNC Symbol;Acc:HGNC:23613]	0.12	-0.96	1.12	2.67	0.0089	0.99999
ENSG00000237682			-0.63	-1.13	0.52	2.67	0.00903	0.99999
ENSG00000183317	EPHA10	EPH receptor A10 [Source:HGNC Symbol;Acc:HGNC:19987]	0.08	0.99	-1.04	-2.67	0.00905	0.99999
ENSG00000254332			0.36	-0.05	0.42	2.67	0.00912	0.99999
ENSG00000099769	IGFALS	insulin-like growth factor binding protein, acid labile subunit [Source:HGNC Symbol;Acc:HGNC:5468]	-1.44	-2.28	0.94	2.66	0.00919	0.99999
ENSG00000234161	PABPC5-AS1	PABPC5 antisense RNA 1 [Source:HGNC Symbol;Acc:HGNC:31845]	-3.68	-4.8	1.19	2.66	0.00938	0.99999
ENSG00000139269	INHBE	inhibin, beta E [Source:HGNC Symbol;Acc:HGNC:24029]	-0.48	-1.52	1.11	2.65	0.00942	0.99999
ENSG00000243479	MNX1-AS1	MNX1 antisense RNA 1 (head to head) [Source:HGNC Symbol;Acc:HGNC:48954]	-4.97	-3.71	-1.31	-2.65	0.00944	0.99999
ENSG00000128534	LSM8	LSM8 homolog, U6 small nuclear RNA associated [Source:HGNC Symbol;Acc:HGNC:20471]	5.81	5.41	0.41	2.65	0.00947	0.99999
ENSG00000250966			-2.46	-2.98	0.54	2.65	0.00954	0.99999
ENSG00000164114	MAP9	microtubule-associated protein 9 [Source:HGNC Symbol;Acc:HGNC:26118]	5.5	5.04	0.46	2.65	0.00955	0.99999
ENSG00000202354	RNY3	RNA, Ro-associated Y3 [Source:HGNC Symbol;Acc:HGNC:10243]	-0.47	0.2	-0.69	-2.65	0.00956	0.99999
ENSG00000196114			-3.62	-2.93	-0.73	-2.65	0.00964	0.99999
ENSG00000220323	HIST2H2BD	histone cluster 2, H2bd (pseudogene) [Source:HGNC Symbol;Acc:HGNC:20517]	-3.34	-4.03	0.71	2.64	0.00968	0.99999
ENSG00000142677	IL22RA1	interleukin 22 receptor, alpha 1 [Source:HGNC Symbol;Acc:HGNC:13700]	-0.24	0.5	-0.75	-2.64	0.00978	0.99999
ENSG00000154734	ADAMTS1	ADAM metallopeptidase with thrombospondin type 1 motif, 1 [Source:HGNC Symbol;Acc:HGNC:217]	7.28	6.51	0.78	2.64	0.00981	0.99999
ENSG00000218227			0.4	-0.01	0.43	2.64	0.00982	0.99999
ENSG00000139291	TMEM19	transmembrane protein 19 [Source:HGNC Symbol;Acc:HGNC:25605]	5.68	5.32	0.36	2.64	0.00983	0.99999
ENSG00000213087			-2.23	-3.15	0.86	2.64	0.00983	0.99999
ENSG00000086991	NOX4	NADPH oxidase 4 [Source:HGNC Symbol;Acc:HGNC:7891]	3.81	2.79	1.05	2.64	0.00985	0.99999
ENSG00000156395	SORCS3	sortilin-related VPS10 domain containing receptor 3 [Source:HGNC Symbol;Acc:HGNC:16699]	-1.35	-2.78	1.51	2.63	0.01003	0.99999
ENSG00000002746	HECW1	HECT, C2 and WW domain containing E3 ubiquitin protein ligase 1 [Source:HGNC Symbol;Acc:HGNC:22195]	1.34	0.72	0.64	2.63	0.01004	0.99999
ENSG00000236735	RPL31P63	ribosomal protein L31 pseudogene 63 [Source:HGNC Symbol;Acc:HGNC:35666]	-2.42	-3.04	0.64	2.63	0.01008	0.99999
ENSG00000222414	RNU2-59P	RNA, U2 small nuclear 59, pseudogene [Source:HGNC Symbol;Acc:HGNC:48552]	4.54	5.23	-0.7	-2.63	0.01016	0.99999
ENSG00000250321			-1.47	-2.02	0.62	2.63	0.01017	0.99999
ENSG00000179344	HLA-DQB1	major histocompatibility complex, class II, DQ beta 1 [Source:HGNC Symbol;Acc:HGNC:4944]	5.05	5.86	-0.82	-2.62	0.01019	0.99999
ENSG00000197329	PELI1	pellino E3 ubiquitin protein ligase 1 [Source:HGNC Symbol;Acc:HGNC:8827]	5.54	5.16	0.38	2.62	0.01025	0.99999
ENSG00000271347			0.2	-0.72	0.93	2.62	0.0103	0.99999
ENSG00000200394	SNORA38B	small nucleolar RNA, H/ACA box 38B [Source:HGNC Symbol;Acc:HGNC:33617]	0.52	1.45	-0.95	-2.62	0.01032	0.99999
ENSG00000189007	ADAT2	adenosine deaminase, tRNA-specific 2 [Source:HGNC Symbol;Acc:HGNC:21172]	3.12	2.75	0.37	2.62	0.01033	0.99999
ENSG00000198015	MRPL42	mitochondrial ribosomal protein L42 [Source:HGNC Symbol;Acc:HGNC:14493]	6.13	5.76	0.36	2.61	0.01051	0.99999
ENSG00000156298	TSPAN7	tetraspanin 7 [Source:HGNC Symbol;Acc:HGNC:11854]	3.34	2.3	1.08	2.61	0.01059	0.99999
ENSG00000167363	FN3K	fructosamine 3 kinase [Source:HGNC Symbol;Acc:HGNC:24822]	1.56	2.04	-0.5	-2.61	0.01071	0.99999
ENSG00000226360	RPL10AP6	ribosomal protein L10a pseudogene 6 [Source:HGNC Symbol;Acc:HGNC:36504]	0.82	0.34	0.51	2.6	0.01083	0.99999
ENSG00000207744	MIR10B	microRNA 10b [Source:HGNC Symbol;Acc:HGNC:31498]	-4.52	-3.6	-0.95	-2.6	0.01085	0.99999
ENSG00000181751	C5orf30	chromosome 5 open reading frame 30 [Source:HGNC Symbol;Acc:HGNC:25052]	4.41	3.97	0.45	2.6	0.0109	0.99999
ENSG00000201955	RNY3P1	RNA, Ro-associated Y3 pseudogene 1 [Source:HGNC Symbol;Acc:HGNC:42477]	-4.3	-3.4	-0.93	-2.59	0.01117	0.99999
ENSG00000198157	HMGN5	high mobility group nucleosome binding domain 5 [Source:HGNC Symbol;Acc:HGNC:8013]	1.37	0.88	0.52	2.59	0.01127	0.99999
ENSG00000146005	PSD2	pleckstrin and Sec7 domain containing 2 [Source:HGNC Symbol;Acc:HGNC:19092]	0.6	-0.27	0.9	2.59	0.01135	0.99999
ENSG00000235205	TATDN2P3	TatD DNase domain containing 2 pseudogene 3 [Source:HGNC Symbol;Acc:HGNC:39256]	-1.54	-2.48	1.01	2.58	0.0114	0.99999
ENSG00000252712	SCARNA14	small Cajal body-specific RNA 14 [Source:HGNC Symbol;Acc:HGNC:32571]	-3.84	-2.97	-0.88	-2.58	0.01141	0.99999
ENSG00000254665			-2.18	-2.81	0.63	2.58	0.01146	0.99999
ENSG00000199883	RN7SKP90	RNA, 7SK small nuclear pseudogene 90 [Source:HGNC Symbol;Acc:HGNC:45814]	0.44	-0.26	0.72	2.58	0.01148	0.99999
ENSG00000241418	FAM195CP	family with sequence similarity 195, member C, pseudogene [Source:HGNC Symbol;Acc:HGNC:49629]	-2.64	-3.61	1.02	2.58	0.01152	0.99999
ENSG00000261353			0.96	0.21	0.72	2.58	0.01152	0.99999
ENSG00000121753	ADGRB2	adhesion G protein-coupled receptor B2 [Source:HGNC Symbol;Acc:HGNC:944]	2.63	2.1	0.59	2.58	0.01155	0.99999
ENSG00000236409	NRADDP	neurotrophin receptor associated death domain, pseudogene [Source:HGNC Symbol;Acc:HGNC:19337]	-1.35	-2.21	0.91	2.58	0.01156	0.99999
ENSG00000172318	B3GALT1	UDP-Gal:betaGlcNAc beta 1,3-galactosyltransferase, polypeptide 1 [Source:HGNC Symbol;Acc:HGNC:916]	0.4	-0.69	1.12	2.58	0.01157	0.99999
ENSG00000148690	FRA10AC1	fragile site, folic acid type, rare, fra(10)(q23.3) or fra(10)(q24.2) candidate 1 [Source:HGNC Symbol;Acc:HGNC:1162]	4.19	3.79	0.4	2.58	0.01159	0.99999
ENSG00000198919	DZIP3	DAZ interacting zinc finger protein 3 [Source:HGNC Symbol;Acc:HGNC:30938]	4.91	4.61	0.31	2.58	0.01166	0.99999
ENSG00000231991	ANXA2P2	annexin A2 pseudogene 2 [Source:HGNC Symbol;Acc:HGNC:539]	2.71	2.25	0.47	2.57	0.01168	0.99999
ENSG00000241429	EEF1A1P25	eukaryotic translation elongation factor 1 alpha 1 pseudogene 25 [Source:HGNC Symbol;Acc:HGNC:37898]	-1.83	-2.4	0.59	2.57	0.01176	0.99999
ENSG00000272234			-1.34	-2.46	1.14	2.57	0.01176	0.99999
ENSG00000178295	GEN1	GEN1 Holliday junction 5' flap endonuclease [Source:HGNC Symbol;Acc:HGNC:26881]	5.18	4.86	0.33	2.57	0.01178	0.99999
ENSG00000226221	RPL26P19	ribosomal protein L26 pseudogene 19 [Source:HGNC Symbol;Acc:HGNC:36393]	0.36	-0.13	0.51	2.57	0.01181	0.99999
ENSG00000174516	PELI3	pellino E3 ubiquitin protein ligase family member 3 [Source:HGNC Symbol;Acc:HGNC:30010]	2.54	2.96	-0.41	-2.57	0.01183	0.99999
ENSG00000118733	OLFM3	olfactomedin 3 [Source:HGNC Symbol;Acc:HGNC:17990]	0.14	-1.31	1.56	2.57	0.01187	0.99999
ENSG00000135069	PSAT1	phosphoserine aminotransferase 1 [Source:HGNC Symbol;Acc:HGNC:19129]	6.93	6.33	0.61	2.57	0.01189	0.99999
ENSG00000235508	RPS2P7	ribosomal protein S2 pseudogene 7 [Source:HGNC Symbol;Acc:HGNC:15838]	-0.64	-1.06	0.45	2.57	0.01191	0.99999
ENSG00000214535	RPS15AP1	ribosomal protein S15a pseudogene 1 [Source:HGNC Symbol;Acc:HGNC:16598]	0.78	0.26	0.55	2.57	0.01192	0.99999
ENSG00000188467	SLC24A5	solute carrier family 24 (sodium/potassium/calcium exchanger), member 5 [Source:HGNC Symbol;Acc:HGNC:20611]	-2.13	-3.2	1.09	2.57	0.01194	0.99999
ENSG00000224631			2.38	1.94	0.46	2.56	0.01204	0.99999
ENSG00000236976			-3.29	-4.18	0.9	2.56	0.01215	0.99999
ENSG00000077063	CTTNBP2	cortactin binding protein 2 [Source:HGNC Symbol;Acc:HGNC:15679]	4.94	4.07	0.87	2.56	0.01216	0.99999
ENSG00000085365	SCAMP1	secretory carrier membrane protein 1 [Source:HGNC Symbol;Acc:HGNC:10563]	6.54	6.23	0.3	2.56	0.01226	0.99999
ENSG00000226781	TBCAP1	tubulin folding cofactor A pseudogene 1 [Source:HGNC Symbol;Acc:HGNC:42630]	-1.12	-1.59	0.47	2.55	0.01237	0.99999
ENSG00000207344		Small nucleolar RNA SNORA22 [Source:RFAM;Acc:RF00414]	-1.05	-0.17	-0.87	-2.55	0.01241	0.99999
ENSG00000207475	SNORA80E	small nucleolar RNA, H/ACA box 80E [Source:HGNC Symbol;Acc:HGNC:32635]	-0.22	0.43	-0.67	-2.55	0.01245	0.99999
ENSG00000236719	OVAAL	ovarian adenocarcinoma amplified long non-coding RNA [Source:HGNC Symbol;Acc:HGNC:49422]	-2.63	-3.96	1.33	2.55	0.01249	0.99999
ENSG00000227063	RPL41P1	ribosomal protein L41 pseudogene 1 [Source:HGNC Symbol;Acc:HGNC:10356]	2.52	1.74	0.8	2.55	0.01259	0.99999
ENSG00000240929	HIST2H2BB	histone cluster 2, H2bb (pseudogene) [Source:HGNC Symbol;Acc:HGNC:20654]	-0.92	-0.17	-0.71	-2.55	0.01261	0.99999
ENSG00000229167			-3.41	-2.65	-0.79	-2.55	0.01263	0.99999
ENSG00000265735	RN7SL5P	RNA, 7SL, cytoplasmic 5, pseudogene [Source:HGNC Symbol;Acc:HGNC:10040]	4.21	3.64	0.61	2.54	0.01265	0.99999
ENSG00000244245			-1.99	-2.51	0.57	2.54	0.01265	0.99999
ENSG00000236830	CBR3-AS1	CBR3 antisense RNA 1 [Source:HGNC Symbol;Acc:HGNC:43664]	0.36	0.86	-0.53	-2.54	0.01273	0.99999
ENSG00000007944	MYLIP	myosin regulatory light chain interacting protein [Source:HGNC Symbol;Acc:HGNC:21155]	5.38	5.76	-0.38	-2.54	0.01278	0.99999
ENSG00000179104	TMTC2	transmembrane and tetratricopeptide repeat containing 2 [Source:HGNC Symbol;Acc:HGNC:25440]	5.03	4.58	0.46	2.54	0.0128	0.99999
ENSG00000138798	EGF	epidermal growth factor [Source:HGNC Symbol;Acc:HGNC:3229]	-0.22	0.45	-0.69	-2.54	0.01281	0.99999
ENSG00000107669	ATE1	arginyltransferase 1 [Source:HGNC Symbol;Acc:HGNC:782]	5.44	5.19	0.25	2.54	0.01282	0.99999
ENSG00000163006	CCDC138	coiled-coil domain containing 138 [Source:HGNC Symbol;Acc:HGNC:26531]	3.98	3.63	0.36	2.54	0.01289	0.99999
ENSG00000203706	SERTAD4-AS1	SERTAD4 antisense RNA 1 [Source:HGNC Symbol;Acc:HGNC:32019]	0.59	1.26	-0.67	-2.54	0.01296	0.99999
ENSG00000100379	KCTD17	potassium channel tetramerization domain containing 17 [Source:HGNC Symbol;Acc:HGNC:25705]	1.89	2.29	-0.4	-2.54	0.01297	0.99999
ENSG00000111181	SLC6A12	solute carrier family 6 (neurotransmitter transporter), member 12 [Source:HGNC Symbol;Acc:HGNC:11045]	3.6	2.8	0.83	2.53	0.01302	0.99999
ENSG00000162444	RBP7	retinol binding protein 7, cellular [Source:HGNC Symbol;Acc:HGNC:30316]	0.09	0.68	-0.61	-2.53	0.01307	0.99999
ENSG00000164845	FAM86FP	family with sequence similarity 86, member F, pseudogene [Source:HGNC Symbol;Acc:HGNC:42357]	-1.6	-0.93	-0.64	-2.53	0.01311	0.99999
ENSG00000207805	MIR483	microRNA 483 [Source:HGNC Symbol;Acc:HGNC:32340]	-5.28	-6.1	0.83	2.53	0.01311	0.99999
ENSG00000188825	LINC00910	long intergenic non-protein coding RNA 910 [Source:HGNC Symbol;Acc:HGNC:44361]	5.28	5.8	-0.54	-2.53	0.01316	0.99999
ENSG00000256283	METTL8P1	methyltransferase like 8 pseudogene 1 [Source:HGNC Symbol;Acc:HGNC:49856]	-5.15	-4.11	-1.06	-2.53	0.01317	0.99999
ENSG00000128739	SNRPN	small nuclear ribonucleoprotein polypeptide N [Source:HGNC Symbol;Acc:HGNC:11164]	0.91	0.29	0.64	2.53	0.01317	0.99999
ENSG00000254548			-2.24	-3.09	0.83	2.53	0.01318	0.99999
ENSG00000187783	TMEM72	transmembrane protein 72 [Source:HGNC Symbol;Acc:HGNC:31658]	-1.64	-2.77	1.22	2.53	0.01319	0.99999
ENSG00000143499	SMYD2	SET and MYND domain containing 2 [Source:HGNC Symbol;Acc:HGNC:20982]	4.88	5.27	-0.39	-2.53	0.01321	0.99999
ENSG00000200708	RN7SKP93	RNA, 7SK small nuclear pseudogene 93 [Source:HGNC Symbol;Acc:HGNC:45817]	-2.22	-3.04	0.87	2.53	0.01323	0.99999
ENSG00000225101	OR52K3P	olfactory receptor, family 52, subfamily K, member 3 pseudogene [Source:HGNC Symbol;Acc:HGNC:15224]	-3.38	-2.71	-0.69	-2.53	0.0133	0.99999
ENSG00000114270	COL7A1	collagen, type VII, alpha 1 [Source:HGNC Symbol;Acc:HGNC:2214]	4.09	3.52	0.61	2.52	0.01334	0.99999
ENSG00000253395			-3.73	-3.1	-0.68	-2.52	0.01336	0.99999
ENSG00000241746			-3.24	-4.09	0.89	2.52	0.01336	0.99999
ENSG00000082497	SERTAD4	SERTA domain containing 4 [Source:HGNC Symbol;Acc:HGNC:25236]	2.72	3.45	-0.73	-2.52	0.01358	0.99999
ENSG00000180581	SRP9P1	signal recognition particle 9 pseudogene 1 [Source:HGNC Symbol;Acc:HGNC:23402]	0.15	-0.19	0.37	2.52	0.01358	0.99999
ENSG00000224899			-2.13	-3.68	1.57	2.52	0.01361	0.99999
ENSG00000171234	UGT2B7	UDP glucuronosyltransferase 2 family, polypeptide B7 [Source:HGNC Symbol;Acc:HGNC:12554]	4.44	2.84	1.66	2.51	0.01378	0.99999
ENSG00000112319	EYA4	EYA transcriptional coactivator and phosphatase 4 [Source:HGNC Symbol;Acc:HGNC:3522]	3.81	2.39	1.44	2.51	0.01385	0.99999
ENSG00000150471	ADGRL3	adhesion G protein-coupled receptor L3 [Source:HGNC Symbol;Acc:HGNC:20974]	2.93	1.97	0.95	2.51	0.0139	0.99999
ENSG00000112309	B3GAT2	beta-1,3-glucuronyltransferase 2 [Source:HGNC Symbol;Acc:HGNC:922]	-0.61	-1.32	0.76	2.5	0.01406	0.99999
ENSG00000179097	HTR1F	5-hydroxytryptamine (serotonin) receptor 1F, G protein-coupled [Source:HGNC Symbol;Acc:HGNC:5292]	0.67	0.01	0.69	2.5	0.01409	0.99999
ENSG00000135269	TES	testin LIM domain protein [Source:HGNC Symbol;Acc:HGNC:14620]	6.99	6.63	0.37	2.5	0.0141	0.99999
ENSG00000241494			-2.35	-2.93	0.62	2.5	0.01411	0.99999
ENSG00000112280	COL9A1	collagen, type IX, alpha 1 [Source:HGNC Symbol;Acc:HGNC:2217]	2.67	1.27	1.55	2.5	0.01414	0.99999
ENSG00000081479	LRP2	low density lipoprotein receptor-related protein 2 [Source:HGNC Symbol;Acc:HGNC:6694]	4.39	3.25	1.13	2.5	0.01415	0.99999
ENSG00000247596	TWF2	twinfilin actin binding protein 2 [Source:HGNC Symbol;Acc:HGNC:9621]	3.24	3.6	-0.34	-2.5	0.01422	0.99999
ENSG00000181031	RPH3AL	rabphilin 3A-like (without C2 domains) [Source:HGNC Symbol;Acc:HGNC:10296]	2.08	1.46	0.62	2.5	0.01428	0.99999
ENSG00000214860	EVPLL	envoplakin-like [Source:HGNC Symbol;Acc:HGNC:35236]	-1.05	-2.06	1.06	2.5	0.01433	0.99999
ENSG00000253203	GUSBP3	glucuronidase, beta pseudogene 3 [Source:HGNC Symbol;Acc:HGNC:37301]	0.99	0.62	0.37	2.5	0.01436	0.99999
ENSG00000247011			-2.71	-1.99	-0.77	-2.5	0.01439	0.99999
ENSG00000176204	LRRTM4	leucine rich repeat transmembrane neuronal 4 [Source:HGNC Symbol;Acc:HGNC:19411]	0.49	-0.83	1.39	2.49	0.01443	0.99999
ENSG00000204536	CCHCR1	coiled-coil alpha-helical rod protein 1 [Source:HGNC Symbol;Acc:HGNC:13930]	4.19	4.58	-0.39	-2.49	0.0145	0.99999
ENSG00000129757	CDKN1C	cyclin-dependent kinase inhibitor 1C (p57, Kip2) [Source:HGNC Symbol;Acc:HGNC:1786]	2.85	3.55	-0.69	-2.49	0.01455	0.99999
ENSG00000095713	CRTAC1	cartilage acidic protein 1 [Source:HGNC Symbol;Acc:HGNC:14882]	3.51	2.22	1.33	2.49	0.01459	0.99999
ENSG00000009950	MLXIPL	MLX interacting protein-like [Source:HGNC Symbol;Acc:HGNC:12744]	2.01	1.31	0.7	2.49	0.01459	0.99999
ENSG00000135363	LMO2	LIM domain only 2 (rhombotin-like 1) [Source:HGNC Symbol;Acc:HGNC:6642]	2.59	2.95	-0.36	-2.49	0.01461	0.99999
ENSG00000227617	CERS6-AS1	CERS6 antisense RNA 1 [Source:HGNC Symbol;Acc:HGNC:44485]	-0.81	-1.64	0.86	2.49	0.01463	0.99999
ENSG00000224568			-2.51	-3.67	1.27	2.49	0.01464	0.99999
ENSG00000213236	YWHAZP2	tyrosine 3-monooxygenase/tryptophan 5-monooxygenase activation protein, zeta pseudogene 2 [Source:HGNC Symbol;Acc:HGNC:31078]	-0.39	-0.75	0.38	2.49	0.01467	0.99999
ENSG00000204789	ZNF204P	zinc finger protein 204, pseudogene [Source:HGNC Symbol;Acc:HGNC:12995]	2.34	3	-0.65	-2.49	0.01467	0.99999
ENSG00000201457	SNORA55	small nucleolar RNA, H/ACA box 55 [Source:HGNC Symbol;Acc:HGNC:32649]	-0.25	0.23	-0.51	-2.49	0.01469	0.99999
ENSG00000234851	RPL23AP42	ribosomal protein L23a pseudogene 42 [Source:HGNC Symbol;Acc:HGNC:35942]	2.25	1.83	0.43	2.49	0.0147	0.99999
ENSG00000214041	PGAM1P4	phosphoglycerate mutase 1 pseudogene 4 [Source:HGNC Symbol;Acc:HGNC:42451]	-1.51	-2.61	1.17	2.49	0.01472	0.99999
ENSG00000238276			-0.34	-1.77	1.54	2.49	0.01473	0.99999
ENSG00000252817			-2.14	-1.69	-0.46	-2.49	0.01475	0.99999
ENSG00000217026	RPL10P1	ribosomal protein L10 pseudogene 1 [Source:HGNC Symbol;Acc:HGNC:10300]	-2.52	-3.21	0.71	2.49	0.0148	0.99999
ENSG00000267422			-1.59	-1.15	-0.49	-2.49	0.01481	0.99999
ENSG00000121068	TBX2	T-box 2 [Source:HGNC Symbol;Acc:HGNC:11597]	3.7	2.79	0.89	2.48	0.01482	0.99999
ENSG00000134371	CDC73	cell division cycle 73 [Source:HGNC Symbol;Acc:HGNC:16783]	6.43	6.19	0.25	2.48	0.01486	0.99999
ENSG00000198729	PPP1R14C	protein phosphatase 1, regulatory (inhibitor) subunit 14C [Source:HGNC Symbol;Acc:HGNC:14952]	3.09	2.28	0.82	2.48	0.0149	0.99999
ENSG00000225950	NTF4	neurotrophin 4 [Source:HGNC Symbol;Acc:HGNC:8024]	-0.43	-1.38	1.01	2.48	0.01501	0.99999
ENSG00000255408	PCDHA3	protocadherin alpha 3 [Source:HGNC Symbol;Acc:HGNC:8669]	-1.64	-0.5	-1.16	-2.48	0.01503	0.99999
ENSG00000202111	VTRNA1-2	vault RNA 1-2 [Source:HGNC Symbol;Acc:HGNC:12655]	-3.84	-2.77	-1.15	-2.48	0.01504	0.99999
ENSG00000205794			-3.31	-2.65	-0.73	-2.48	0.01508	0.99999
ENSG00000183161	FANCF	Fanconi anemia, complementation group F [Source:HGNC Symbol;Acc:HGNC:3587]	4.51	4.2	0.31	2.48	0.01511	0.99999
ENSG00000135899	SP110	SP110 nuclear body protein [Source:HGNC Symbol;Acc:HGNC:5401]	4.3	4.68	-0.38	-2.48	0.01511	0.99999
ENSG00000175161	CADM2	cell adhesion molecule 2 [Source:HGNC Symbol;Acc:HGNC:29849]	0.32	-0.95	1.26	2.48	0.01516	0.99999
ENSG00000265574	WDR45BP1	WD repeat domain 45B pseudogene 1 [Source:HGNC Symbol;Acc:HGNC:26605]	-3.75	-4.63	0.93	2.48	0.01516	0.99999
ENSG00000234380	LINC01426	long intergenic non-protein coding RNA 1426 [Source:HGNC Symbol;Acc:HGNC:50734]	-0.21	-0.81	0.62	2.48	0.01518	0.99999
ENSG00000110906	KCTD10	potassium channel tetramerization domain containing 10 [Source:HGNC Symbol;Acc:HGNC:23236]	5.78	5.47	0.31	2.48	0.01519	0.99999
ENSG00000101198	NKAIN4	Na+/K+ transporting ATPase interacting 4 [Source:HGNC Symbol;Acc:HGNC:16191]	-0.2	-1.48	1.31	2.47	0.01521	0.99999
ENSG00000236312	RPL34P34	ribosomal protein L34 pseudogene 34 [Source:HGNC Symbol;Acc:HGNC:35848]	-2.05	-2.71	0.73	2.47	0.01529	0.99999
ENSG00000257950	P2RX5-TAX1BP3	P2RX5-TAX1BP3 readthrough (NMD candidate) [Source:HGNC Symbol;Acc:HGNC:49191]	-2.6	-3.42	0.81	2.47	0.01539	0.99999
ENSG00000214975	PPIAP29	peptidylprolyl isomerase A (cyclophilin A) pseudogene 29 [Source:HGNC Symbol;Acc:HGNC:43021]	-0.25	-0.81	0.55	2.47	0.0154	0.99999
ENSG00000260349			-2.99	-3.98	0.96	2.47	0.0154	0.99999
ENSG00000259345			0.28	-0.73	1.04	2.47	0.01555	0.99999
ENSG00000241697	TMEFF1	transmembrane protein with EGF-like and two follistatin-like domains 1 [Source:HGNC Symbol;Acc:HGNC:11866]	-2.43	-3.31	0.95	2.47	0.01559	0.99999
ENSG00000219470			-0.31	-0.66	0.36	2.46	0.01567	0.99999
ENSG00000259969			-0.74	-1.5	0.78	2.46	0.01569	0.99999
ENSG00000229847	EMX2OS	EMX2 opposite strand/antisense RNA [Source:HGNC Symbol;Acc:HGNC:18511]	4.82	4.11	0.72	2.46	0.01572	0.99999
ENSG00000100055	CYTH4	cytohesin 4 [Source:HGNC Symbol;Acc:HGNC:9505]	3.35	3.79	-0.43	-2.46	0.01574	0.99999
ENSG00000171877	FRMD5	FERM domain containing 5 [Source:HGNC Symbol;Acc:HGNC:28214]	3.04	2.25	0.76	2.46	0.01576	0.99999
ENSG00000253190			-1.91	-1.17	-0.83	-2.46	0.01576	0.99999
ENSG00000222477	RNU2-23P	RNA, U2 small nuclear 23, pseudogene [Source:HGNC Symbol;Acc:HGNC:48516]	-3.51	-2.84	-0.72	-2.46	0.01581	0.99999
ENSG00000224415			-0.89	-1.39	0.52	2.46	0.01583	0.99999
ENSG00000159259	CHAF1B	chromatin assembly factor 1, subunit B (p60) [Source:HGNC Symbol;Acc:HGNC:1911]	2.99	3.43	-0.44	-2.46	0.01586	0.99999
ENSG00000224004	ATP5C1P1	ATP synthase, H+ transporting, mitochondrial F1 complex, gamma polypeptide 1 pseudogene 1 [Source:HGNC Symbol;Acc:HGNC:834]	-3.56	-4.24	0.71	2.46	0.01589	0.99999
ENSG00000267280	TBX2-AS1	TBX2 antisense RNA 1 [Source:HGNC Symbol;Acc:HGNC:50355]	-0.14	-1.02	0.88	2.46	0.01592	0.99999
ENSG00000206908	RNU1-136P	RNA, U1 small nuclear 136, pseudogene [Source:HGNC Symbol;Acc:HGNC:48478]	-3.25	-2.53	-0.72	-2.46	0.01593	0.99999
ENSG00000183307	CECR6	cat eye syndrome chromosome region, candidate 6 [Source:HGNC Symbol;Acc:HGNC:1844]	-0.51	0.03	-0.56	-2.46	0.01597	0.99999
ENSG00000223336	RNU2-6P	RNA, U2 small nuclear 6, pseudogene [Source:HGNC Symbol;Acc:HGNC:42506]	2.23	2.76	-0.55	-2.46	0.01597	0.99999
ENSG00000146410	MTFR2	mitochondrial fission regulator 2 [Source:HGNC Symbol;Acc:HGNC:21115]	2.05	1.58	0.46	2.46	0.01602	0.99999
ENSG00000145730	PAM	peptidylglycine alpha-amidating monooxygenase [Source:HGNC Symbol;Acc:HGNC:8596]	7.38	6.93	0.45	2.45	0.01603	0.99999
ENSG00000256568			-4.27	-5.24	0.99	2.45	0.01605	0.99999
ENSG00000207313	SNORA2B	small nucleolar RNA, H/ACA box 2B [Source:HGNC Symbol;Acc:HGNC:32585]	-0.44	0.05	-0.5	-2.45	0.01608	0.99999
ENSG00000225697	SLC26A6	solute carrier family 26 (anion exchanger), member 6 [Source:HGNC Symbol;Acc:HGNC:14472]	3.18	3.58	-0.4	-2.45	0.01616	0.99999
ENSG00000211696	TRGV8	T cell receptor gamma variable 8 [Source:HGNC Symbol;Acc:HGNC:12294]	-4.02	-3.25	-0.75	-2.45	0.01626	0.99999
ENSG00000204969	PCDHA2	protocadherin alpha 2 [Source:HGNC Symbol;Acc:HGNC:8668]	-2.36	-1.42	-0.96	-2.45	0.0163	0.99999
ENSG00000200816	SNORA38	small nucleolar RNA, H/ACA box 38 [Source:HGNC Symbol;Acc:HGNC:32631]	2.25	3.01	-0.77	-2.45	0.0163	0.99999
ENSG00000249532			-3.33	-4.15	0.82	2.45	0.01632	0.99999
ENSG00000225556	C2CD4D	C2 calcium-dependent domain containing 4D [Source:HGNC Symbol;Acc:HGNC:37210]	-2.66	-2.02	-0.71	-2.45	0.01638	0.99999
ENSG00000204264	PSMB8	proteasome subunit beta 8 [Source:HGNC Symbol;Acc:HGNC:9545]	5.74	6.25	-0.51	-2.45	0.01639	0.99999
ENSG00000177853	ZNF518A	zinc finger protein 518A [Source:HGNC Symbol;Acc:HGNC:29009]	6.49	6.14	0.34	2.45	0.01641	0.99999
ENSG00000231742	LINC01273	long intergenic non-protein coding RNA 1273 [Source:HGNC Symbol;Acc:HGNC:50329]	-1.74	-1.11	-0.67	-2.45	0.01642	0.99999
ENSG00000222445	RN7SKP56	RNA, 7SK small nuclear pseudogene 56 [Source:HGNC Symbol;Acc:HGNC:45780]	-3.8	-3.11	-0.74	-2.45	0.01643	0.99999
ENSG00000272463			-1.41	-0.71	-0.74	-2.45	0.01643	0.99999
ENSG00000232573	RPL3P4	ribosomal protein L3 pseudogene 4 [Source:HGNC Symbol;Acc:HGNC:19805]	2.67	2.31	0.39	2.45	0.01644	0.99999
ENSG00000232079			0.22	-1.11	1.38	2.44	0.01645	0.99999
ENSG00000145808	ADAMTS19	ADAM metallopeptidase with thrombospondin type 1 motif, 19 [Source:HGNC Symbol;Acc:HGNC:17111]	-1.25	-2.43	1.27	2.44	0.0165	0.99999
ENSG00000204963	PCDHA7	protocadherin alpha 7 [Source:HGNC Symbol;Acc:HGNC:8673]	-1.65	-0.71	-0.96	-2.44	0.01657	0.99999
ENSG00000259869			-4.04	-3.19	-0.87	-2.44	0.01659	0.99999
ENSG00000204231	RXRB	retinoid X receptor, beta [Source:HGNC Symbol;Acc:HGNC:10478]	5.26	5.53	-0.27	-2.44	0.01664	0.99999
ENSG00000135587	SMPD2	sphingomyelin phosphodiesterase 2, neutral membrane (neutral sphingomyelinase) [Source:HGNC Symbol;Acc:HGNC:11121]	2.95	3.32	-0.35	-2.44	0.01666	0.99999
ENSG00000133561	GIMAP6	GTPase, IMAP family member 6 [Source:HGNC Symbol;Acc:HGNC:21918]	3.35	3.77	-0.4	-2.44	0.01668	0.99999
ENSG00000267064	UXT-AS1	UXT antisense RNA 1 [Source:HGNC Symbol;Acc:HGNC:49239]	-1.45	-0.85	-0.61	-2.44	0.01669	0.99999
ENSG00000259994			1.58	1.21	0.37	2.44	0.01669	0.99999
ENSG00000214960	ISPD	isoprenoid synthase domain containing [Source:HGNC Symbol;Acc:HGNC:37276]	2.27	1.8	0.47	2.44	0.01675	0.99999
ENSG00000237380	HOXD-AS2	HOXD cluster antisense RNA 2 [Source:HGNC Symbol;Acc:HGNC:43756]	0.26	1.17	-0.94	-2.44	0.01677	0.99999
ENSG00000206885	SNORA75	small nucleolar RNA, H/ACA box 75 [Source:HGNC Symbol;Acc:HGNC:32661]	-0.82	-0.22	-0.62	-2.44	0.0168	0.99999
ENSG00000091129	NRCAM	neuronal cell adhesion molecule [Source:HGNC Symbol;Acc:HGNC:7994]	5.91	5.27	0.66	2.44	0.01681	0.99999
ENSG00000224950			-1.04	-0.54	-0.5	-2.44	0.01681	0.99999
ENSG00000196776	CD47	CD47 molecule [Source:HGNC Symbol;Acc:HGNC:1682]	9.02	8.64	0.38	2.44	0.01685	0.99999
ENSG00000204261	PSMB8-AS1	PSMB8 antisense RNA 1 (head to head) [Source:HGNC Symbol;Acc:HGNC:39758]	2.43	2.91	-0.48	-2.43	0.01696	0.99999
ENSG00000235358			-2.67	-1.98	-0.77	-2.43	0.01698	0.99999
ENSG00000221994	ZNF630	zinc finger protein 630 [Source:HGNC Symbol;Acc:HGNC:28855]	2.15	2.55	-0.41	-2.43	0.01702	0.99999
ENSG00000232729			-1.65	-2.57	0.96	2.43	0.01702	0.99999
ENSG00000083535	PIBF1	progesterone immunomodulatory binding factor 1 [Source:HGNC Symbol;Acc:HGNC:23352]	4.97	4.67	0.31	2.43	0.01718	0.99999
ENSG00000145526	CDH18	cadherin 18, type 2 [Source:HGNC Symbol;Acc:HGNC:1757]	0.59	-1.01	1.66	2.43	0.01722	0.99999
ENSG00000239014	SNORD108	small nucleolar RNA, C/D box 108 [Source:HGNC Symbol;Acc:HGNC:32772]	-0.66	-1.44	0.79	2.42	0.01736	0.99999
ENSG00000130005	GAMT	guanidinoacetate N-methyltransferase [Source:HGNC Symbol;Acc:HGNC:4136]	0.89	1.52	-0.62	-2.42	0.01749	0.99999
ENSG00000188580	NKAIN2	Na+/K+ transporting ATPase interacting 2 [Source:HGNC Symbol;Acc:HGNC:16443]	0.35	-0.57	1	2.42	0.01756	0.99999
ENSG00000212978			3.91	3.41	0.52	2.42	0.01756	0.99999
ENSG00000138311	ZNF365	zinc finger protein 365 [Source:HGNC Symbol;Acc:HGNC:18194]	1.32	0.79	0.55	2.42	0.01757	0.99999
ENSG00000162896	PIGR	polymeric immunoglobulin receptor [Source:HGNC Symbol;Acc:HGNC:8968]	2.24	4.01	-1.83	-2.42	0.01758	0.99999
ENSG00000238021	ARMC4P1	armadillo repeat containing 4 pseudogene 1 [Source:HGNC Symbol;Acc:HGNC:44937]	-3.95	-3.2	-0.78	-2.42	0.0176	0.99999
ENSG00000249684			-1.24	-0.6	-0.66	-2.42	0.0176	0.99999
ENSG00000106560	GIMAP2	GTPase, IMAP family member 2 [Source:HGNC Symbol;Acc:HGNC:21789]	2.38	2.82	-0.46	-2.42	0.01766	0.99999
ENSG00000101670	LIPG	lipase, endothelial [Source:HGNC Symbol;Acc:HGNC:6623]	3.09	2.39	0.71	2.42	0.01771	0.99999
ENSG00000231530			-3.23	-4.06	0.81	2.41	0.01778	0.99999
ENSG00000006704	GTF2IRD1	GTF2I repeat domain containing 1 [Source:HGNC Symbol;Acc:HGNC:4661]	5.31	4.91	0.41	2.41	0.01792	0.99999
ENSG00000241255			-2.55	-3.1	0.59	2.41	0.018	0.99999
ENSG00000146453	PNLDC1	poly(A)-specific ribonuclease (PARN)-like domain containing 1 [Source:HGNC Symbol;Acc:HGNC:21185]	-1.76	-2.65	0.93	2.41	0.0181	0.99999
ENSG00000215086	NPM1P24	nucleophosmin 1 (nucleolar phosphoprotein B23, numatrin) pseudogene 24 [Source:HGNC Symbol;Acc:HGNC:45097]	-1.76	-2.3	0.54	2.41	0.01811	0.99999
ENSG00000152422	XRCC4	X-ray repair complementing defective repair in Chinese hamster cells 4 [Source:HGNC Symbol;Acc:HGNC:12831]	3.11	2.8	0.32	2.41	0.01812	0.99999
ENSG00000200792	SNORA80A	small nucleolar RNA, H/ACA box 80A [Source:HGNC Symbol;Acc:HGNC:32666]	1.56	2.31	-0.78	-2.41	0.01815	0.99999
ENSG00000069696	DRD4	dopamine receptor D4 [Source:HGNC Symbol;Acc:HGNC:3025]	-1.65	-2.34	0.72	2.41	0.01816	0.99999
ENSG00000181649	PHLDA2	pleckstrin homology-like domain, family A, member 2 [Source:HGNC Symbol;Acc:HGNC:12385]	-0.09	0.62	-0.69	-2.41	0.01816	0.99999
ENSG00000256341			-3.81	-3.02	-0.8	-2.41	0.01816	0.99999
ENSG00000229832			-1.92	-1.46	-0.48	-2.41	0.01817	0.99999
ENSG00000251126			-2.92	-4.54	1.56	2.41	0.01821	0.99999
ENSG00000239039	SNORD13	small nucleolar RNA, C/D box 13 [Source:HGNC Symbol;Acc:HGNC:32711]	1.51	2.47	-0.97	-2.41	0.01822	0.99999
ENSG00000162931	TRIM17	tripartite motif containing 17 [Source:HGNC Symbol;Acc:HGNC:13430]	3.73	2.99	0.76	2.4	0.01824	0.99999
ENSG00000114812	VIPR1	vasoactive intestinal peptide receptor 1 [Source:HGNC Symbol;Acc:HGNC:12694]	0.72	1.38	-0.69	-2.4	0.01828	0.99999
ENSG00000270589			-0.12	-0.63	0.51	2.4	0.01828	0.99999
ENSG00000259781			2.83	2.45	0.4	2.4	0.01831	0.99999
ENSG00000263368			-4.28	-3.22	-1.09	-2.4	0.01844	0.99999
ENSG00000240936	RN7SL554P	RNA, 7SL, cytoplasmic 554, pseudogene [Source:HGNC Symbol;Acc:HGNC:46570]	-2.43	-3.14	0.74	2.4	0.01847	0.99999
ENSG00000227805			-3.54	-4.35	0.81	2.4	0.0185	0.99999
ENSG00000100979	PLTP	phospholipid transfer protein [Source:HGNC Symbol;Acc:HGNC:9093]	6.96	6.49	0.45	2.4	0.01852	0.99999
ENSG00000108958			-1.5	-1.93	0.46	2.4	0.01852	0.99999
ENSG00000258136			-2.57	-3.49	0.9	2.4	0.01858	0.99999
ENSG00000124243	BCAS4	breast carcinoma amplified sequence 4 [Source:HGNC Symbol;Acc:HGNC:14367]	2.21	2.69	-0.47	-2.4	0.01859	0.99999
ENSG00000248127			-3.56	-4.52	0.98	2.4	0.01863	0.99999
ENSG00000225091	SNORA71A	small nucleolar RNA, H/ACA box 71A [Source:HGNC Symbol;Acc:HGNC:10232]	3.07	3.88	-0.79	-2.4	0.01867	0.99999
ENSG00000149294	NCAM1	neural cell adhesion molecule 1 [Source:HGNC Symbol;Acc:HGNC:7656]	4.5	3.55	0.91	2.39	0.01876	0.99999
ENSG00000237877	LINC01473	long intergenic non-protein coding RNA 1473 [Source:HGNC Symbol;Acc:HGNC:51109]	1.5	1.03	0.46	2.39	0.01881	0.99999
ENSG00000069764	PLA2G10	phospholipase A2, group X [Source:HGNC Symbol;Acc:HGNC:9029]	-3.15	-3.88	0.76	2.39	0.01889	0.99999
ENSG00000260895			-3.64	-2.97	-0.66	-2.39	0.01896	0.99999
ENSG00000159189	C1QC	complement component 1, q subcomponent, C chain [Source:HGNC Symbol;Acc:HGNC:1245]	5.46	5.99	-0.52	-2.39	0.01899	0.99999
ENSG00000202260	RN7SKP69	RNA, 7SK small nuclear pseudogene 69 [Source:HGNC Symbol;Acc:HGNC:45793]	-2.19	-2.98	0.82	2.39	0.01903	0.99999
ENSG00000184434	LRRC19	leucine rich repeat containing 19 [Source:HGNC Symbol;Acc:HGNC:23379]	-3.42	-4.46	1.04	2.39	0.01904	0.99999
ENSG00000141431	ASXL3	additional sex combs like transcriptional regulator 3 [Source:HGNC Symbol;Acc:HGNC:29357]	1.21	0.32	0.94	2.39	0.01909	0.99999
ENSG00000079385	CEACAM1	carcinoembryonic antigen-related cell adhesion molecule 1 (biliary glycoprotein) [Source:HGNC Symbol;Acc:HGNC:1814]	1.91	2.66	-0.78	-2.39	0.0191	0.99999
ENSG00000249550	LINC01234	long intergenic non-protein coding RNA 1234 [Source:HGNC Symbol;Acc:HGNC:49757]	0.28	-1.21	1.54	2.39	0.0191	0.99999
ENSG00000176933	TOB2P1	transducer of ERBB2, 2 pseudogene 1 [Source:HGNC Symbol;Acc:HGNC:13986]	-1.65	-0.91	-0.78	-2.39	0.01914	0.99999
ENSG00000214413	BBIP1	BBSome interacting protein 1 [Source:HGNC Symbol;Acc:HGNC:28093]	3.76	3.5	0.26	2.39	0.01915	0.99999
ENSG00000252906	SCARNA3	small Cajal body-specific RNA 3 [Source:HGNC Symbol;Acc:HGNC:32577]	0.15	0.78	-0.62	-2.38	0.01921	0.99999
ENSG00000270523			-3.43	-4.31	0.88	2.38	0.01926	0.99999
ENSG00000260597			-2.1	-1.46	-0.69	-2.38	0.01931	0.99999
ENSG00000207493	SNORA46	small nucleolar RNA, H/ACA box 46 [Source:HGNC Symbol;Acc:HGNC:32639]	1.03	1.75	-0.75	-2.38	0.01942	0.99999
ENSG00000232850	PTGES2-AS1	PTGES2 antisense RNA 1 (head to head) [Source:HGNC Symbol;Acc:HGNC:48711]	-3.03	-2.26	-0.74	-2.38	0.01944	0.99999
ENSG00000221716	SNORA11	small nucleolar RNA, H/ACA box 11 [Source:HGNC Symbol;Acc:HGNC:32599]	-0.34	0.29	-0.64	-2.38	0.01949	0.99999
ENSG00000028137	TNFRSF1B	tumor necrosis factor receptor superfamily, member 1B [Source:HGNC Symbol;Acc:HGNC:11917]	4.08	4.59	-0.51	-2.38	0.01953	0.99999
ENSG00000255794	RMST	rhabdomyosarcoma 2 associated transcript (non-protein coding) [Source:HGNC Symbol;Acc:HGNC:29893]	5.25	3.96	1.35	2.38	0.01954	0.99999
ENSG00000237807			0.8	1.53	-0.74	-2.38	0.01955	0.99999
ENSG00000233860			-3.89	-4.69	0.82	2.38	0.01955	0.99999
ENSG00000227615			1.76	1.2	0.56	2.38	0.01959	0.99999
ENSG00000170522	ELOVL6	ELOVL fatty acid elongase 6 [Source:HGNC Symbol;Acc:HGNC:15829]	4.71	4.28	0.43	2.37	0.01974	0.99999
ENSG00000178464			3.01	2.57	0.46	2.37	0.01976	0.99999
ENSG00000223478			-0.75	-0.12	-0.65	-2.37	0.01978	0.99999
ENSG00000207217		Small nucleolar RNA SNORA42/SNORA80 family [Source:RFAM;Acc:RF00406]	-0.28	0.49	-0.78	-2.37	0.01978	0.99999
ENSG00000129465	RIPK3	receptor-interacting serine-threonine kinase 3 [Source:HGNC Symbol;Acc:HGNC:10021]	2.16	2.67	-0.52	-2.37	0.01979	0.99999
ENSG00000234369	TATDN1P1	TatD DNase domain containing 1 pseudogene 1 [Source:HGNC Symbol;Acc:HGNC:45058]	-1.47	-1.95	0.51	2.37	0.01983	0.99999
ENSG00000124920	MYRF	myelin regulatory factor [Source:HGNC Symbol;Acc:HGNC:1181]	4.68	3.86	0.83	2.37	0.01985	0.99999
ENSG00000136159	NUDT15	nudix (nucleoside diphosphate linked moiety X)-type motif 15 [Source:HGNC Symbol;Acc:HGNC:23063]	4.81	4.42	0.39	2.37	0.01994	0.99999
ENSG00000212122	TSSK1B	testis-specific serine kinase 1B [Source:HGNC Symbol;Acc:HGNC:14968]	-3.6	-2.74	-0.86	-2.37	0.01994	0.99999
ENSG00000175376	EIF1AD	eukaryotic translation initiation factor 1A domain containing [Source:HGNC Symbol;Acc:HGNC:28147]	4.09	4.36	-0.25	-2.37	0.01997	0.99999
ENSG00000204622	HLA-J	major histocompatibility complex, class I, J (pseudogene) [Source:HGNC Symbol;Acc:HGNC:4967]	2.42	3.03	-0.59	-2.37	0.02004	0.99999
ENSG00000137752	CASP1	caspase 1, apoptosis-related cysteine peptidase [Source:HGNC Symbol;Acc:HGNC:1499]	3.47	3.98	-0.5	-2.37	0.02005	0.99999
ENSG00000259948			-2.77	-3.35	0.61	2.37	0.02007	0.99999
ENSG00000206612	SNORA2A	small nucleolar RNA, H/ACA box 2A [Source:HGNC Symbol;Acc:HGNC:32584]	-0.41	0.21	-0.64	-2.37	0.02011	0.99999
ENSG00000169627	BOLA2B	bolA family member 2B [Source:HGNC Symbol;Acc:HGNC:32479]	-1.46	-1.99	0.54	2.37	0.02015	0.99999
ENSG00000169413	RNASE6	ribonuclease, RNase A family, k6 [Source:HGNC Symbol;Acc:HGNC:10048]	2	2.51	-0.49	-2.36	0.02021	0.99999
ENSG00000163106	HPGDS	hematopoietic prostaglandin D synthase [Source:HGNC Symbol;Acc:HGNC:17890]	-0.07	0.43	-0.53	-2.36	0.02024	0.99999
ENSG00000260142			-5.1	-4.07	-1.06	-2.36	0.02042	0.99999
ENSG00000243926	TIPARP-AS1	TIPARP antisense RNA 1 [Source:HGNC Symbol;Acc:HGNC:41028]	1.11	0.59	0.53	2.36	0.0206	0.99999
ENSG00000197302	ZNF720	zinc finger protein 720 [Source:HGNC Symbol;Acc:HGNC:26987]	4.77	4.43	0.35	2.36	0.02061	0.99999
ENSG00000207088	SNORA7B	small nucleolar RNA, H/ACA box 7B [Source:HGNC Symbol;Acc:HGNC:32593]	2.51	3.15	-0.66	-2.36	0.02065	0.99999
ENSG00000253007		Small nucleolar RNA SNORA76 [Source:RFAM;Acc:RF00598]	-0.06	0.75	-0.84	-2.36	0.02066	0.99999
ENSG00000255090	MIR100HG	mir-100-let-7a-2 cluster host gene [Source:HGNC Symbol;Acc:HGNC:39522]	0.66	-0.02	0.7	2.36	0.02069	0.99999
ENSG00000125618	PAX8	paired box 8 [Source:HGNC Symbol;Acc:HGNC:8622]	7.35	6.5	0.86	2.35	0.02076	0.99999
ENSG00000213689	TREX1	three prime repair exonuclease 1 [Source:HGNC Symbol;Acc:HGNC:12269]	3.11	3.5	-0.38	-2.35	0.02076	0.99999
ENSG00000186417	GLDN	gliomedin [Source:HGNC Symbol;Acc:HGNC:29514]	2.5	1.78	0.7	2.35	0.02077	0.99999
ENSG00000249835	VCAN-AS1	VCAN antisense RNA 1 [Source:HGNC Symbol;Acc:HGNC:40163]	-3.3	-4.36	1.08	2.35	0.02079	0.99999
ENSG00000165949	IFI27	interferon, alpha-inducible protein 27 [Source:HGNC Symbol;Acc:HGNC:5397]	7.5	8.19	-0.69	-2.35	0.02085	0.99999
ENSG00000059573	ALDH18A1	aldehyde dehydrogenase 18 family, member A1 [Source:HGNC Symbol;Acc:HGNC:9722]	7.06	6.75	0.32	2.35	0.0209	0.99999
ENSG00000173653	RCE1	Ras converting CAAX endopeptidase 1 [Source:HGNC Symbol;Acc:HGNC:13721]	3.47	3.74	-0.26	-2.35	0.02092	0.99999
ENSG00000123009	NME2P1	NME/NM23 nucleoside diphosphate kinase 2 pseudogene 1 [Source:HGNC Symbol;Acc:HGNC:31358]	-1.89	-2.44	0.55	2.35	0.02096	0.99999
ENSG00000266473			-2.85	-3.35	0.53	2.35	0.02096	0.99999
ENSG00000117154	IGSF21	immunoglobin superfamily, member 21 [Source:HGNC Symbol;Acc:HGNC:28246]	-0.36	0.18	-0.53	-2.35	0.021	0.99999
ENSG00000262198			0.27	-0.73	1.07	2.35	0.02106	0.99999
ENSG00000269834	ZNF528-AS1	ZNF528 antisense RNA 1 [Source:HGNC Symbol;Acc:HGNC:51305]	1.24	1.79	-0.56	-2.35	0.02107	0.99999
ENSG00000254087	LYN	LYN proto-oncogene, Src family tyrosine kinase [Source:HGNC Symbol;Acc:HGNC:6735]	5.31	5.71	-0.39	-2.35	0.02114	0.99999
ENSG00000068079	IFI35	interferon-induced protein 35 [Source:HGNC Symbol;Acc:HGNC:5399]	3.94	4.39	-0.45	-2.35	0.02115	0.99999
ENSG00000225471			-0.81	-1.28	0.47	2.34	0.02129	0.99999
ENSG00000254138			-3.61	-4.44	0.84	2.34	0.02132	0.99999
ENSG00000114859	CLCN2	chloride channel, voltage-sensitive 2 [Source:HGNC Symbol;Acc:HGNC:2020]	3.06	3.4	-0.34	-2.34	0.02134	0.99999
ENSG00000164406	LEAP2	liver expressed antimicrobial peptide 2 [Source:HGNC Symbol;Acc:HGNC:29571]	-0.55	0.03	-0.57	-2.34	0.02137	0.99999
ENSG00000263986			-3.39	-4.19	0.82	2.34	0.0214	0.99999
ENSG00000213406	ANXA2P1	annexin A2 pseudogene 1 [Source:HGNC Symbol;Acc:HGNC:538]	-1.97	-2.48	0.52	2.34	0.02145	0.99999
ENSG00000121895	TMEM156	transmembrane protein 156 [Source:HGNC Symbol;Acc:HGNC:26260]	-0.6	-0.06	-0.54	-2.34	0.02146	0.99999
ENSG00000224577	LINC01117	long intergenic non-protein coding RNA 1117 [Source:HGNC Symbol;Acc:HGNC:49260]	-0.92	-0.23	-0.72	-2.34	0.02147	0.99999
ENSG00000177889	UBE2N	ubiquitin-conjugating enzyme E2N [Source:HGNC Symbol;Acc:HGNC:12492]	6.51	6.18	0.33	2.34	0.02148	0.99999
ENSG00000127377	CRYGN	crystallin, gamma N [Source:HGNC Symbol;Acc:HGNC:20458]	-0.21	-0.83	0.64	2.34	0.02154	0.99999
ENSG00000112782	CLIC5	chloride intracellular channel 5 [Source:HGNC Symbol;Acc:HGNC:13517]	5.45	4.68	0.73	2.34	0.02161	0.99999
ENSG00000162980	ARL5A	ADP-ribosylation factor-like 5A [Source:HGNC Symbol;Acc:HGNC:696]	6.67	6.43	0.24	2.34	0.02168	0.99999
ENSG00000164294	GPX8	glutathione peroxidase 8 (putative) [Source:HGNC Symbol;Acc:HGNC:33100]	5.71	5.26	0.46	2.34	0.02169	0.99999
ENSG00000185909	KLHDC8B	kelch domain containing 8B [Source:HGNC Symbol;Acc:HGNC:28557]	3.73	4.11	-0.38	-2.34	0.02173	0.99999
ENSG00000271933			-0.63	-1.51	0.87	2.34	0.02176	0.99999
ENSG00000213598			-0.25	-0.67	0.44	2.33	0.02184	0.99999
ENSG00000178695	KCTD12	potassium channel tetramerization domain containing 12 [Source:HGNC Symbol;Acc:HGNC:14678]	8.3	7.87	0.43	2.33	0.02192	0.99999
ENSG00000174080	CTSF	cathepsin F [Source:HGNC Symbol;Acc:HGNC:2531]	5.8	6.24	-0.45	-2.33	0.02197	0.99999
ENSG00000267142			-3.57	-2.74	-0.91	-2.33	0.022	0.99999
ENSG00000254415	SIGLEC14	sialic acid binding Ig-like lectin 14 [Source:HGNC Symbol;Acc:HGNC:32926]	0.09	0.75	-0.64	-2.33	0.02205	0.99999
ENSG00000206621	SNORD116-14	small nucleolar RNA, C/D box 116-14 [Source:HGNC Symbol;Acc:HGNC:33080]	-1.42	-2.32	0.9	2.33	0.02207	0.99999
ENSG00000155229	MMS19	MMS19 homolog, cytosolic iron-sulfur assembly component [Source:HGNC Symbol;Acc:HGNC:13824]	5.98	5.68	0.31	2.33	0.02213	0.99999
ENSG00000077232	DNAJC10	DnaJ (Hsp40) homolog, subfamily C, member 10 [Source:HGNC Symbol;Acc:HGNC:24637]	7.7	7.39	0.32	2.33	0.02216	0.99999
ENSG00000159251	ACTC1	actin, alpha, cardiac muscle 1 [Source:HGNC Symbol;Acc:HGNC:143]	-1.63	-2.67	1.07	2.33	0.02217	0.99999
ENSG00000188873	RPL10AP2	ribosomal protein L10a pseudogene 2 [Source:HGNC Symbol;Acc:HGNC:31081]	-0.99	-1.43	0.48	2.33	0.02217	0.99999
ENSG00000020577	SAMD4A	sterile alpha motif domain containing 4A [Source:HGNC Symbol;Acc:HGNC:23023]	4.63	4.22	0.41	2.33	0.02219	0.99999
ENSG00000163563	MNDA	myeloid cell nuclear differentiation antigen [Source:HGNC Symbol;Acc:HGNC:7183]	2.52	3.02	-0.49	-2.33	0.02224	0.99999
ENSG00000213178			1.09	0.8	0.31	2.33	0.02232	0.99999
ENSG00000180178	FAR2P1	fatty acyl CoA reductase 2 pseudogene 1 [Source:HGNC Symbol;Acc:HGNC:49284]	2.17	0.95	1.24	2.33	0.02233	0.99999
ENSG00000272304			-2.35	-3.47	1.18	2.32	0.02234	0.99999
ENSG00000224316	GTF2IP5	general transcription factor IIi pseudogene 5 [Source:HGNC Symbol;Acc:HGNC:51717]	-1.34	-1.87	0.54	2.32	0.02243	0.99999
ENSG00000207181	SNORA14B	small nucleolar RNA, H/ACA box 14B [Source:HGNC Symbol;Acc:HGNC:32603]	0.77	1.36	-0.58	-2.32	0.02248	0.99999
ENSG00000173599	PC	pyruvate carboxylase [Source:HGNC Symbol;Acc:HGNC:8636]	3.46	3.89	-0.44	-2.32	0.02255	0.99999
ENSG00000261167			2.33	1.88	0.44	2.32	0.02255	0.99999
ENSG00000206633	SNORA80B	small nucleolar RNA, H/ACA box 80B [Source:HGNC Symbol;Acc:HGNC:34355]	2.85	3.57	-0.74	-2.32	0.02256	0.99999
ENSG00000136514	RTP4	receptor (chemosensory) transporter protein 4 [Source:HGNC Symbol;Acc:HGNC:23992]	3.66	4.36	-0.71	-2.32	0.02257	0.99999
ENSG00000254092			-4.35	-5.29	0.98	2.32	0.02257	0.99999
ENSG00000108798	ABI3	ABI family, member 3 [Source:HGNC Symbol;Acc:HGNC:29859]	1.72	2.15	-0.43	-2.32	0.02263	0.99999
ENSG00000010318	PHF7	PHD finger protein 7 [Source:HGNC Symbol;Acc:HGNC:18458]	1.57	1.94	-0.37	-2.32	0.02267	0.99999
ENSG00000212135	SNORD67	small nucleolar RNA, C/D box 67 [Source:HGNC Symbol;Acc:HGNC:32728]	-1.07	-0.45	-0.64	-2.32	0.02274	0.99999
ENSG00000104043	ATP8B4	ATPase, class I, type 8B, member 4 [Source:HGNC Symbol;Acc:HGNC:13536]	2.64	3.1	-0.45	-2.32	0.02284	0.99999
ENSG00000234773			0.39	0.91	-0.52	-2.32	0.02288	0.99999
ENSG00000267251			-3.09	-2.32	-0.81	-2.31	0.02295	0.99999
ENSG00000200354	SNORA71D	small nucleolar RNA, H/ACA box 71D [Source:HGNC Symbol;Acc:HGNC:32657]	3.11	3.93	-0.81	-2.31	0.02302	0.99999
ENSG00000244502	HDAC11-AS1	HDAC11 antisense RNA 1 [Source:HGNC Symbol;Acc:HGNC:40868]	-3.22	-2.64	-0.57	-2.31	0.02308	0.99999
ENSG00000101336	HCK	HCK proto-oncogene, Src family tyrosine kinase [Source:HGNC Symbol;Acc:HGNC:4840]	3.17	3.6	-0.42	-2.31	0.0231	0.99999
ENSG00000171860	C3AR1	complement component 3a receptor 1 [Source:HGNC Symbol;Acc:HGNC:1319]	3.09	3.6	-0.49	-2.31	0.02311	0.99999
ENSG00000206337	HCP5	HLA complex P5 (non-protein coding) [Source:HGNC Symbol;Acc:HGNC:21659]	4.53	5.09	-0.58	-2.31	0.02315	0.99999
ENSG00000197168	NEK5	NIMA-related kinase 5 [Source:HGNC Symbol;Acc:HGNC:7748]	1.94	1.4	0.57	2.31	0.02317	0.99999
ENSG00000125285	SOX21	SRY (sex determining region Y)-box 21 [Source:HGNC Symbol;Acc:HGNC:11197]	-4.86	-3.74	-1.18	-2.31	0.02318	0.99999
ENSG00000178662	CSRNP3	cysteine-serine-rich nuclear protein 3 [Source:HGNC Symbol;Acc:HGNC:30729]	4.72	4.19	0.54	2.31	0.02319	0.99999
ENSG00000107779	BMPR1A	bone morphogenetic protein receptor, type IA [Source:HGNC Symbol;Acc:HGNC:1076]	5.59	5.31	0.3	2.31	0.0232	0.99999
ENSG00000262211			-3.26	-4.36	1.13	2.31	0.0232	0.99999
ENSG00000229459			-3.23	-4.3	1.05	2.31	0.02322	0.99999
ENSG00000105464	GRIN2D	glutamate receptor, ionotropic, N-methyl D-aspartate 2D [Source:HGNC Symbol;Acc:HGNC:4588]	0.83	0.08	0.72	2.31	0.02328	0.99999
ENSG00000100033	PRODH	proline dehydrogenase (oxidase) 1 [Source:HGNC Symbol;Acc:HGNC:9453]	0.53	-0.41	0.98	2.31	0.02328	0.99999
ENSG00000201643	SNORA14A	small nucleolar RNA, H/ACA box 14A [Source:HGNC Symbol;Acc:HGNC:32602]	-0.47	0.28	-0.75	-2.31	0.02336	0.99999
ENSG00000222976	RN7SKP94	RNA, 7SK small nuclear pseudogene 94 [Source:HGNC Symbol;Acc:HGNC:45818]	-3	-3.83	0.84	2.31	0.02342	0.99999
ENSG00000259612	EEF1A1P22	eukaryotic translation elongation factor 1 alpha 1 pseudogene 22 [Source:HGNC Symbol;Acc:HGNC:37895]	-0.75	-1.22	0.48	2.31	0.02343	0.99999
ENSG00000214027	ARPC3P5	actin related protein 2/3 complex, subunit 3 pseudogene 5 [Source:HGNC Symbol;Acc:HGNC:39435]	-4.56	-5.35	0.8	2.3	0.02348	0.99999
ENSG00000165886	UBTD1	ubiquitin domain containing 1 [Source:HGNC Symbol;Acc:HGNC:25683]	3.8	3.39	0.44	2.3	0.02352	0.99999
ENSG00000155052	CNTNAP5	contactin associated protein-like 5 [Source:HGNC Symbol;Acc:HGNC:18748]	-1.38	-2.81	1.57	2.3	0.0236	0.99999
ENSG00000179639	FCER1A	Fc fragment of IgE, high affinity I, receptor for; alpha polypeptide [Source:HGNC Symbol;Acc:HGNC:3609]	-1.67	-0.68	-1.02	-2.3	0.02362	0.99999
ENSG00000124588	NQO2	NAD(P)H dehydrogenase, quinone 2 [Source:HGNC Symbol;Acc:HGNC:7856]	3.2	3.57	-0.38	-2.3	0.02367	0.99999
ENSG00000169908	TM4SF1	transmembrane 4 L six family member 1 [Source:HGNC Symbol;Acc:HGNC:11853]	8.22	7.72	0.49	2.3	0.02367	0.99999
ENSG00000204140	CLPSL1	colipase-like 1 [Source:HGNC Symbol;Acc:HGNC:21251]	-2.76	-1.68	-1.09	-2.3	0.0237	0.99999
ENSG00000257446	ZNF878	zinc finger protein 878 [Source:HGNC Symbol;Acc:HGNC:37246]	-1.26	-0.57	-0.71	-2.3	0.02372	0.99999
ENSG00000237187	NR2F1-AS1	NR2F1 antisense RNA 1 [Source:HGNC Symbol;Acc:HGNC:48622]	2.48	1.94	0.52	2.3	0.02375	0.99999
ENSG00000216285			-3.18	-3.85	0.73	2.3	0.02383	0.99999
ENSG00000117601	SERPINC1	serpin peptidase inhibitor, clade C (antithrombin), member 1 [Source:HGNC Symbol;Acc:HGNC:775]	-3.64	-2.9	-0.75	-2.3	0.02393	0.99999
ENSG00000213533	TMEM110	transmembrane protein 110 [Source:HGNC Symbol;Acc:HGNC:30526]	0.2	0.53	-0.34	-2.3	0.02398	0.99999
ENSG00000207460	SNORD116-19	small nucleolar RNA, C/D box 116-19 [Source:HGNC Symbol;Acc:HGNC:33085]	-0.93	-2.01	1.11	2.3	0.02402	0.99999
ENSG00000165568	AKR1E2	aldo-keto reductase family 1, member E2 [Source:HGNC Symbol;Acc:HGNC:23437]	2.13	1.32	0.83	2.3	0.02404	0.99999
ENSG00000092969	TGFB2	transforming growth factor, beta 2 [Source:HGNC Symbol;Acc:HGNC:11768]	4.85	4.06	0.75	2.3	0.02407	0.99999
ENSG00000060339	CCAR1	cell division cycle and apoptosis regulator 1 [Source:HGNC Symbol;Acc:HGNC:24236]	6.41	6.22	0.19	2.29	0.02409	0.99999
ENSG00000135452	TSPAN31	tetraspanin 31 [Source:HGNC Symbol;Acc:HGNC:10539]	5.41	5.07	0.36	2.29	0.02409	0.99999
ENSG00000146757	ZNF92	zinc finger protein 92 [Source:HGNC Symbol;Acc:HGNC:13168]	4.7	4.4	0.3	2.29	0.02411	0.99999
ENSG00000232698			-4.35	-3.56	-0.82	-2.29	0.02412	0.99999
ENSG00000260804		DKFZp434H1419 [Source:EntrezGene;Acc:150967]	2.44	1.95	0.52	2.29	0.02413	0.99999
ENSG00000215089	KRT18P11	keratin 18 pseudogene 11 [Source:HGNC Symbol;Acc:HGNC:6431]	-2.42	-3.1	0.68	2.29	0.02431	0.99999
ENSG00000174599	TRAM1L1	translocation associated membrane protein 1-like 1 [Source:HGNC Symbol;Acc:HGNC:28371]	3.07	2.59	0.52	2.29	0.02431	0.99999
ENSG00000136261	BZW2	basic leucine zipper and W2 domains 2 [Source:HGNC Symbol;Acc:HGNC:18808]	6.43	6.06	0.37	2.29	0.02437	0.99999
ENSG00000225674	IPO7P2	importin 7 pseudogene 2 [Source:HGNC Symbol;Acc:HGNC:39838]	-2.24	-2.93	0.67	2.29	0.02447	0.99999
ENSG00000141576	RNF157	ring finger protein 157 [Source:HGNC Symbol;Acc:HGNC:29402]	1.16	1.88	-0.73	-2.29	0.02454	0.99999
ENSG00000102362	SYTL4	synaptotagmin-like 4 [Source:HGNC Symbol;Acc:HGNC:15588]	2.35	2.85	-0.52	-2.29	0.02454	0.99999
ENSG00000214194	LINC00998	long intergenic non-protein coding RNA 998 [Source:HGNC Symbol;Acc:HGNC:48953]	5.06	4.74	0.34	2.29	0.02459	0.99999
ENSG00000078142	PIK3C3	phosphatidylinositol 3-kinase, catalytic subunit type 3 [Source:HGNC Symbol;Acc:HGNC:8974]	5.74	5.47	0.27	2.29	0.02459	0.99999
ENSG00000259556			-1.86	-2.42	0.6	2.28	0.0248	0.99999
ENSG00000117791	2015-03-02	mitochondrial amidoxime reducing component 2 [Source:HGNC Symbol;Acc:HGNC:26064]	1.55	2.03	-0.48	-2.28	0.02482	0.99999
ENSG00000111058	ACSS3	acyl-CoA synthetase short-chain family member 3 [Source:HGNC Symbol;Acc:HGNC:24723]	4.55	3.89	0.66	2.28	0.02488	0.99999
ENSG00000165511	C10orf25	chromosome 10 open reading frame 25 [Source:HGNC Symbol;Acc:HGNC:23509]	1.77	1.38	0.43	2.28	0.02489	0.99999
ENSG00000144821	MYH15	myosin, heavy chain 15 [Source:HGNC Symbol;Acc:HGNC:31073]	0.65	0	0.71	2.28	0.02495	0.99999
ENSG00000228203	RNF144A-AS1	RNF144A antisense RNA 1 [Source:HGNC Symbol;Acc:HGNC:30963]	1.29	0.51	0.84	2.28	0.02496	0.99999
ENSG00000163661	PTX3	pentraxin 3, long [Source:HGNC Symbol;Acc:HGNC:9692]	3.36	2.63	0.81	2.28	0.02497	0.99999
ENSG00000271780			0.39	0.77	-0.38	-2.28	0.02499	0.99999
ENSG00000174891	RSRC1	arginine/serine-rich coiled-coil 1 [Source:HGNC Symbol;Acc:HGNC:24152]	5.7	5.42	0.27	2.28	0.02503	0.99999
ENSG00000136155	SCEL	sciellin [Source:HGNC Symbol;Acc:HGNC:10573]	3.23	2.33	0.99	2.28	0.02504	0.99999
ENSG00000237973	MTCO1P12	MT-CO1 pseudogene 12 [Source:HGNC Symbol;Acc:HGNC:52014]	4.79	3.67	1.1	2.28	0.02517	0.99999
ENSG00000255046			-1.96	-1.44	-0.52	-2.28	0.02522	0.99999
ENSG00000229484			-4.11	-3.36	-0.78	-2.28	0.02522	0.99999
ENSG00000227492			-2.78	-3.44	0.66	2.28	0.02522	0.99999
ENSG00000122012	SV2C	synaptic vesicle glycoprotein 2C [Source:HGNC Symbol;Acc:HGNC:30670]	1.45	0.55	0.93	2.28	0.02527	0.99999
ENSG00000099365	STX1B	syntaxin 1B [Source:HGNC Symbol;Acc:HGNC:18539]	-0.11	-0.59	0.51	2.27	0.02538	0.99999
ENSG00000271930			-3.32	-2.53	-0.88	-2.27	0.02539	0.99999
ENSG00000207523	SNORA66	small nucleolar RNA, H/ACA box 66 [Source:HGNC Symbol;Acc:HGNC:10223]	-0.5	0.01	-0.52	-2.27	0.02542	0.99999
ENSG00000221102	SNORA11B	small nucleolar RNA, H/ACA box 11B [Source:HGNC Symbol;Acc:HGNC:33620]	-2.58	-1.9	-0.72	-2.27	0.02548	0.99999
ENSG00000041988	THAP3	THAP domain containing, apoptosis associated protein 3 [Source:HGNC Symbol;Acc:HGNC:20855]	3.02	3.33	-0.3	-2.27	0.02549	0.99999
ENSG00000150201	FXYD4	FXYD domain containing ion transport regulator 4 [Source:HGNC Symbol;Acc:HGNC:4028]	-2.44	-3.55	1.13	2.27	0.02552	0.99999
ENSG00000211803	TRAV23DV6	T cell receptor alpha variable 23/delta variable 6 [Source:HGNC Symbol;Acc:HGNC:12120]	-4.66	-3.85	-0.84	-2.27	0.02553	0.99999
ENSG00000198768	APCDD1L	adenomatosis polyposis coli down-regulated 1-like [Source:HGNC Symbol;Acc:HGNC:26892]	-0.15	-0.94	0.82	2.27	0.02558	0.99999
ENSG00000196329	GIMAP5	GTPase, IMAP family member 5 [Source:HGNC Symbol;Acc:HGNC:18005]	2.77	3.16	-0.38	-2.27	0.02561	0.99999
ENSG00000204767	FAM196B	family with sequence similarity 196, member B [Source:HGNC Symbol;Acc:HGNC:37271]	-1.42	-2.19	0.8	2.27	0.02572	0.99999
ENSG00000236333	TRHDE-AS1	TRHDE antisense RNA 1 [Source:HGNC Symbol;Acc:HGNC:27471]	0.69	-0.49	1.21	2.27	0.02574	0.99999
ENSG00000217624			0.47	0.08	0.4	2.27	0.02586	0.99999
ENSG00000140988	RPS2	ribosomal protein S2 [Source:HGNC Symbol;Acc:HGNC:10404]	9.07	8.77	0.31	2.27	0.02588	0.99999
ENSG00000247228			-2.3	-3.34	1.01	2.27	0.02589	0.99999
ENSG00000163689	C3orf67	chromosome 3 open reading frame 67 [Source:HGNC Symbol;Acc:HGNC:24763]	2.24	2.63	-0.4	-2.27	0.02593	0.99999
ENSG00000265778			-2.66	-2.01	-0.62	-2.26	0.02596	0.99999
ENSG00000134121	CHL1	cell adhesion molecule L1-like [Source:HGNC Symbol;Acc:HGNC:1939]	6.64	5.74	0.91	2.26	0.02599	0.99999
ENSG00000248592	TMEM110-MUSTN1	TMEM110-MUSTN1 readthrough [Source:HGNC Symbol;Acc:HGNC:38834]	-2.05	-1.56	-0.53	-2.26	0.02601	0.99999
ENSG00000255435			-1.17	-0.73	-0.46	-2.26	0.0261	0.99999
ENSG00000158201	ABHD3	abhydrolase domain containing 3 [Source:HGNC Symbol;Acc:HGNC:18718]	3.06	3.6	-0.54	-2.26	0.02614	0.99999
ENSG00000121741	ZMYM2	zinc finger, MYM-type 2 [Source:HGNC Symbol;Acc:HGNC:12989]	7.47	7.18	0.29	2.26	0.02614	0.99999
ENSG00000230199			-3.4	-4.03	0.65	2.26	0.02615	0.99999
ENSG00000254759	NAP1L1P1	nucleosome assembly protein 1-like 1 pseudogene 1 [Source:HGNC Symbol;Acc:HGNC:38004]	-1.68	-2.22	0.54	2.26	0.02624	0.99999
ENSG00000227869			-3.99	-4.93	0.97	2.26	0.02625	0.99999
ENSG00000267246			-4.02	-3.42	-0.62	-2.26	0.02628	0.99999
ENSG00000185615	PDIA2	protein disulfide isomerase family A, member 2 [Source:HGNC Symbol;Acc:HGNC:14180]	0.05	-0.72	0.84	2.26	0.0263	0.99999
ENSG00000217027	TPT1P4	tumor protein, translationally-controlled 1 pseudogene 4 [Source:HGNC Symbol;Acc:HGNC:49298]	-0.94	-1.31	0.39	2.26	0.0263	0.99999
ENSG00000157168	NRG1	neuregulin 1 [Source:HGNC Symbol;Acc:HGNC:7997]	0.63	-0.31	0.99	2.26	0.02631	0.99999
ENSG00000102804	TSC22D1	TSC22 domain family, member 1 [Source:HGNC Symbol;Acc:HGNC:16826]	8.08	7.73	0.35	2.26	0.02638	0.99999
ENSG00000184226	PCDH9	protocadherin 9 [Source:HGNC Symbol;Acc:HGNC:8661]	1.45	0.6	0.87	2.26	0.02639	0.99999
ENSG00000207445	SNORD15B	small nucleolar RNA, C/D box 15B [Source:HGNC Symbol;Acc:HGNC:16649]	3.42	4.1	-0.69	-2.26	0.02639	0.99999
ENSG00000261359	PYCARD-AS1	PYCARD antisense RNA 1 [Source:HGNC Symbol;Acc:HGNC:45036]	-1.98	-2.61	0.65	2.26	0.02646	0.99999
ENSG00000259780			-3.1	-3.91	0.85	2.26	0.02654	0.99999
ENSG00000181754	AMIGO1	adhesion molecule with Ig-like domain 1 [Source:HGNC Symbol;Acc:HGNC:20824]	2.46	2.88	-0.44	-2.26	0.02655	0.99999
ENSG00000113448	PDE4D	phosphodiesterase 4D, cAMP-specific [Source:HGNC Symbol;Acc:HGNC:8783]	5.15	4.63	0.52	2.26	0.02655	0.99999
ENSG00000107679	PLEKHA1	pleckstrin homology domain containing, family A (phosphoinositide binding specific) member 1 [Source:HGNC Symbol;Acc:HGNC:14335]	5.9	5.67	0.24	2.25	0.02663	0.99999
ENSG00000105722	ERF	Ets2 repressor factor [Source:HGNC Symbol;Acc:HGNC:3444]	5.26	4.92	0.34	2.25	0.02669	0.99999
ENSG00000272444			-2.46	-2	-0.46	-2.25	0.02669	0.99999
ENSG00000264044			-3.26	-4.02	0.77	2.25	0.0267	0.99999
ENSG00000167460	TPM4	tropomyosin 4 [Source:HGNC Symbol;Acc:HGNC:12013]	9.4	9.03	0.37	2.25	0.02672	0.99999
ENSG00000243101	RPS3P7	ribosomal protein S3 pseudogene 7 [Source:HGNC Symbol;Acc:HGNC:36056]	-2.8	-2.12	-0.68	-2.25	0.02675	0.99999
ENSG00000236451			-1.69	-2.53	0.87	2.25	0.02675	0.99999
ENSG00000224376			-0.53	-0.96	0.46	2.25	0.02684	0.99999
ENSG00000053108	FSTL4	follistatin-like 4 [Source:HGNC Symbol;Acc:HGNC:21389]	0.51	-0.49	1.04	2.25	0.0269	0.99999
ENSG00000262619	LINC00621	long intergenic non-protein coding RNA 621 [Source:HGNC Symbol;Acc:HGNC:44227]	-2.21	-2.86	0.65	2.25	0.02691	0.99999
ENSG00000164438	TLX3	T-cell leukemia homeobox 3 [Source:HGNC Symbol;Acc:HGNC:13532]	-5.46	-4.48	-1.02	-2.25	0.02701	0.99999
ENSG00000151773	CCDC122	coiled-coil domain containing 122 [Source:HGNC Symbol;Acc:HGNC:26478]	2.49	2.13	0.35	2.25	0.02706	0.99999
ENSG00000225031	EIF4BP7	eukaryotic translation initiation factor 4B pseudogene 7 [Source:HGNC Symbol;Acc:HGNC:37940]	1.26	0.97	0.31	2.25	0.02714	0.99999
ENSG00000204977	TRIM13	tripartite motif containing 13 [Source:HGNC Symbol;Acc:HGNC:9976]	5.1	4.82	0.29	2.25	0.02714	0.99999
ENSG00000237961			-3.13	-4.01	0.89	2.25	0.02719	0.99999
ENSG00000155093	PTPRN2	protein tyrosine phosphatase, receptor type, N polypeptide 2 [Source:HGNC Symbol;Acc:HGNC:9677]	0.6	1.02	-0.43	-2.24	0.02733	0.99999
ENSG00000143324	XPR1	xenotropic and polytropic retrovirus receptor 1 [Source:HGNC Symbol;Acc:HGNC:12827]	8.02	7.63	0.39	2.24	0.02733	0.99999
ENSG00000271631			-3.45	-2.79	-0.71	-2.24	0.02736	0.99999
ENSG00000170396	ZNF804A	zinc finger protein 804A [Source:HGNC Symbol;Acc:HGNC:21711]	-0.66	-1.08	0.43	2.24	0.02738	0.99999
ENSG00000260455	NBAT1	neuroblastoma associated transcript 1 [Source:HGNC Symbol;Acc:HGNC:49075]	-1.96	-2.91	1	2.24	0.02742	0.99999
ENSG00000202533		Y RNA [Source:RFAM;Acc:RF00019]	-3.71	-3	-0.69	-2.24	0.02742	0.99999
ENSG00000099204	ABLIM1	actin binding LIM protein 1 [Source:HGNC Symbol;Acc:HGNC:78]	7.86	7.31	0.55	2.24	0.02749	0.99999
ENSG00000236058			-1.18	-1.66	0.5	2.24	0.02761	0.99999
ENSG00000141574	SECTM1	secreted and transmembrane 1 [Source:HGNC Symbol;Acc:HGNC:10707]	2.9	3.61	-0.72	-2.24	0.02764	0.99999
ENSG00000168140	VASN	vasorin [Source:HGNC Symbol;Acc:HGNC:18517]	5.28	4.85	0.45	2.24	0.02764	0.99999
ENSG00000134716	CYP2J2	cytochrome P450, family 2, subfamily J, polypeptide 2 [Source:HGNC Symbol;Acc:HGNC:2634]	1.75	2.29	-0.56	-2.24	0.0277	0.99999
ENSG00000187231	SESTD1	SEC14 and spectrin domains 1 [Source:HGNC Symbol;Acc:HGNC:18379]	4.75	5.23	-0.48	-2.24	0.02775	0.99999
ENSG00000187626	ZKSCAN4	zinc finger with KRAB and SCAN domains 4 [Source:HGNC Symbol;Acc:HGNC:13854]	3.16	3.43	-0.26	-2.24	0.02778	0.99999
ENSG00000074803	SLC12A1	solute carrier family 12 (sodium/potassium/chloride transporter), member 1 [Source:HGNC Symbol;Acc:HGNC:10910]	0.8	-0.19	1.05	2.24	0.0278	0.99999
ENSG00000136161	RCBTB2	regulator of chromosome condensation (RCC1) and BTB (POZ) domain containing protein 2 [Source:HGNC Symbol;Acc:HGNC:1914]	4.27	3.97	0.31	2.24	0.02781	0.99999
ENSG00000149451	ADAM33	ADAM metallopeptidase domain 33 [Source:HGNC Symbol;Acc:HGNC:15478]	2	1.24	0.76	2.24	0.02783	0.99999
ENSG00000199135	MIR101-1	microRNA 101-1 [Source:HGNC Symbol;Acc:HGNC:31488]	-4.27	-3.62	-0.7	-2.24	0.02783	0.99999
ENSG00000054392	HHAT	hedgehog acyltransferase [Source:HGNC Symbol;Acc:HGNC:18270]	2.39	2.86	-0.48	-2.23	0.02802	0.99999
ENSG00000151117	TMEM86A	transmembrane protein 86A [Source:HGNC Symbol;Acc:HGNC:26890]	2.56	2.87	-0.33	-2.23	0.02804	0.99999
ENSG00000261916			-2.43	-1.9	-0.55	-2.23	0.02804	0.99999
ENSG00000161640	SIGLEC11	sialic acid binding Ig-like lectin 11 [Source:HGNC Symbol;Acc:HGNC:15622]	-0.99	-0.32	-0.69	-2.23	0.02813	0.99999
ENSG00000172113	NME6	NME/NM23 nucleoside diphosphate kinase 6 [Source:HGNC Symbol;Acc:HGNC:20567]	3.85	4.11	-0.26	-2.23	0.02821	0.99999
ENSG00000123080	CDKN2C	cyclin-dependent kinase inhibitor 2C (p18, inhibits CDK4) [Source:HGNC Symbol;Acc:HGNC:1789]	3.19	3.76	-0.6	-2.23	0.02836	0.99999
ENSG00000258998			-1.65	-2.73	1.13	2.23	0.02838	0.99999
ENSG00000115750	TAF1B	TATA box binding protein (TBP)-associated factor, RNA polymerase I, B, 63kDa [Source:HGNC Symbol;Acc:HGNC:11533]	4.97	4.75	0.23	2.23	0.02839	0.99999
ENSG00000138646	HERC5	HECT and RLD domain containing E3 ubiquitin protein ligase 5 [Source:HGNC Symbol;Acc:HGNC:24368]	4.36	4.83	-0.49	-2.23	0.02846	0.99999
ENSG00000107742	SPOCK2	sparc/osteonectin, cwcv and kazal-like domains proteoglycan (testican) 2 [Source:HGNC Symbol;Acc:HGNC:13564]	7.02	6.16	0.84	2.23	0.0285	0.99999
ENSG00000140022	STON2	stonin 2 [Source:HGNC Symbol;Acc:HGNC:30652]	7.11	6.51	0.59	2.23	0.0285	0.99999
ENSG00000206344	HCG27	HLA complex group 27 (non-protein coding) [Source:HGNC Symbol;Acc:HGNC:27366]	0.39	0.87	-0.49	-2.23	0.02852	0.99999
ENSG00000270022			4.55	4.99	-0.46	-2.23	0.02852	0.99999
ENSG00000235225			-2.68	-3.3	0.64	2.22	0.02865	0.99999
ENSG00000232568	RPL23AP35	ribosomal protein L23a pseudogene 35 [Source:HGNC Symbol;Acc:HGNC:36580]	-2.38	-3.05	0.65	2.22	0.02869	0.99999
ENSG00000164403	SHROOM1	shroom family member 1 [Source:HGNC Symbol;Acc:HGNC:24084]	2.52	2.92	-0.4	-2.22	0.0287	0.99999
ENSG00000138030	KHK	ketohexokinase (fructokinase) [Source:HGNC Symbol;Acc:HGNC:6315]	1.21	1.61	-0.39	-2.22	0.0288	0.99999
ENSG00000173237	C11orf86	chromosome 11 open reading frame 86 [Source:HGNC Symbol;Acc:HGNC:34442]	-4.61	-3.35	-1.3	-2.22	0.02883	0.99999
ENSG00000154096	THY1	Thy-1 cell surface antigen [Source:HGNC Symbol;Acc:HGNC:11801]	6.14	5.45	0.7	2.22	0.02886	0.99999
ENSG00000213553	RPLP0P6	ribosomal protein, large, P0 pseudogene 6 [Source:HGNC Symbol;Acc:HGNC:36404]	3.71	3.32	0.42	2.22	0.02887	0.99999
ENSG00000095485	CWF19L1	CWF19-like 1, cell cycle control (S. pombe) [Source:HGNC Symbol;Acc:HGNC:25613]	5.1	4.82	0.29	2.22	0.02901	0.99999
ENSG00000263627	PPP4R1-AS1	PPP4R1 antisense RNA 1 [Source:HGNC Symbol;Acc:HGNC:51112]	-3.08	-2.51	-0.59	-2.22	0.02902	0.99999
ENSG00000261759			-3.08	-3.95	0.9	2.22	0.02902	0.99999
ENSG00000100604	CHGA	chromogranin A [Source:HGNC Symbol;Acc:HGNC:1929]	-0.3	-1.21	0.99	2.22	0.02909	0.99999
ENSG00000247925			-2.86	-2.32	-0.61	-2.22	0.02909	0.99999
ENSG00000252874		Y RNA [Source:RFAM;Acc:RF00019]	-3.23	-2.68	-0.51	-2.22	0.02914	0.99999
ENSG00000264943	SH3GL1P2	SH3-domain GRB2-like 1 pseudogene 2 [Source:HGNC Symbol;Acc:HGNC:10836]	-2.46	-3.66	1.12	2.22	0.0292	0.99999
ENSG00000213621	RPSAP54	ribosomal protein SA pseudogene 54 [Source:HGNC Symbol;Acc:HGNC:36373]	-1.22	-1.7	0.49	2.22	0.02923	0.99999
ENSG00000137825	ITPKA	inositol-trisphosphate 3-kinase A [Source:HGNC Symbol;Acc:HGNC:6178]	-2.08	-1.43	-0.65	-2.22	0.02929	0.99999
ENSG00000207632	MIR588	microRNA 588 [Source:HGNC Symbol;Acc:HGNC:32844]	-4.78	-5.52	0.76	2.21	0.02931	0.99999
ENSG00000172785	CBWD1	COBW domain containing 1 [Source:HGNC Symbol;Acc:HGNC:17134]	3.43	3.78	-0.34	-2.21	0.02938	0.99999
ENSG00000239653	PSMD6-AS2	PSMD6 antisense RNA 2 [Source:HGNC Symbol;Acc:HGNC:44125]	0.79	1.23	-0.47	-2.21	0.02942	0.99999
ENSG00000253404			-2.3	-1.56	-0.76	-2.21	0.02949	0.99999
ENSG00000178826	TMEM139	transmembrane protein 139 [Source:HGNC Symbol;Acc:HGNC:22058]	4.95	4.49	0.49	2.21	0.0295	0.99999
ENSG00000110721	CHKA	choline kinase alpha [Source:HGNC Symbol;Acc:HGNC:1937]	4.33	4.69	-0.34	-2.21	0.02954	0.99999
ENSG00000269399			-1.23	-1.67	0.43	2.21	0.02956	0.99999
ENSG00000159231	CBR3	carbonyl reductase 3 [Source:HGNC Symbol;Acc:HGNC:1549]	0.95	1.56	-0.61	-2.21	0.02961	0.99999
ENSG00000101342	TLDC2	TBC/LysM-associated domain containing 2 [Source:HGNC Symbol;Acc:HGNC:16112]	0.77	0.17	0.63	2.21	0.02967	0.99999
ENSG00000175550	DRAP1	DR1-associated protein 1 (negative cofactor 2 alpha) [Source:HGNC Symbol;Acc:HGNC:3019]	4.96	5.26	-0.28	-2.21	0.02972	0.99999
ENSG00000130054	FAM155B	family with sequence similarity 155, member B [Source:HGNC Symbol;Acc:HGNC:30701]	1.08	0.51	0.62	2.21	0.02978	0.99999
ENSG00000187240	DYNC2H1	dynein, cytoplasmic 2, heavy chain 1 [Source:HGNC Symbol;Acc:HGNC:2962]	5.94	5.52	0.41	2.21	0.02985	0.99999
ENSG00000136156	ITM2B	integral membrane protein 2B [Source:HGNC Symbol;Acc:HGNC:6174]	8.64	8.34	0.3	2.21	0.02985	0.99999
ENSG00000127955	GNAI1	guanine nucleotide binding protein (G protein), alpha inhibiting activity polypeptide 1 [Source:HGNC Symbol;Acc:HGNC:4384]	4.3	3.87	0.4	2.21	0.03	0.99999
ENSG00000172167	MTBP	MDM2 binding protein [Source:HGNC Symbol;Acc:HGNC:7417]	4.91	4.62	0.28	2.21	0.03	0.99999
ENSG00000186862	PDZD7	PDZ domain containing 7 [Source:HGNC Symbol;Acc:HGNC:26257]	0.4	-0.17	0.59	2.21	0.03	0.99999
ENSG00000258460			-5.93	-5.09	-0.82	-2.2	0.03008	0.99999
ENSG00000186522	2015-09-10	septin 10 [Source:HGNC Symbol;Acc:HGNC:14349]	5.87	5.6	0.27	2.2	0.03018	0.99999
ENSG00000116717	GADD45A	growth arrest and DNA-damage-inducible, alpha [Source:HGNC Symbol;Acc:HGNC:4095]	4.52	4.09	0.45	2.2	0.03025	0.99999
ENSG00000149591	TAGLN	transgelin [Source:HGNC Symbol;Acc:HGNC:11553]	7.35	6.65	0.7	2.2	0.03032	0.99999
ENSG00000251468			-3.89	-3.13	-0.81	-2.2	0.03061	0.99999
ENSG00000232486			-2.2	-1.59	-0.64	-2.2	0.03071	0.99999
ENSG00000106443	PHF14	PHD finger protein 14 [Source:HGNC Symbol;Acc:HGNC:22203]	6.04	5.77	0.27	2.19	0.03076	0.99999
ENSG00000197557	TTC30A	tetratricopeptide repeat domain 30A [Source:HGNC Symbol;Acc:HGNC:25853]	5.4	5.06	0.35	2.19	0.03081	0.99999
ENSG00000110077	MS4A6A	membrane-spanning 4-domains, subfamily A, member 6A [Source:HGNC Symbol;Acc:HGNC:13375]	4.31	4.76	-0.45	-2.19	0.03088	0.99999
ENSG00000249942			-3.86	-4.68	0.85	2.19	0.03091	0.99999
ENSG00000224051	CPTP	ceramide-1-phosphate transfer protein [Source:HGNC Symbol;Acc:HGNC:28116]	3.65	4.02	-0.37	-2.19	0.03097	0.99999
ENSG00000107874	CUEDC2	CUE domain containing 2 [Source:HGNC Symbol;Acc:HGNC:28352]	4.76	4.53	0.24	2.19	0.03106	0.99999
ENSG00000230364	RPL4P3	ribosomal protein L4 pseudogene 3 [Source:HGNC Symbol;Acc:HGNC:35773]	-1.76	-2.23	0.46	2.19	0.03109	0.99999
ENSG00000251896	SNORD116-27	small nucleolar RNA, C/D box 116-27 [Source:HGNC Symbol;Acc:HGNC:33093]	-2.18	-3.05	0.89	2.19	0.03109	0.99999
ENSG00000161681	SHANK1	SH3 and multiple ankyrin repeat domains 1 [Source:HGNC Symbol;Acc:HGNC:15474]	1.79	1.04	0.79	2.19	0.03115	0.99999
ENSG00000223764			-0.69	-1.65	1.01	2.19	0.03117	0.99999
ENSG00000131016	AKAP12	A kinase (PRKA) anchor protein 12 [Source:HGNC Symbol;Acc:HGNC:370]	6.48	5.78	0.68	2.19	0.0312	0.99999
ENSG00000229344	MTCO2P12	MT-CO2 pseudogene 12 [Source:HGNC Symbol;Acc:HGNC:52028]	-2.05	-1.4	-0.61	-2.19	0.03121	0.99999
ENSG00000237604			-2.13	-1.66	-0.48	-2.19	0.03121	0.99999
ENSG00000204564	C6orf136	chromosome 6 open reading frame 136 [Source:HGNC Symbol;Acc:HGNC:21301]	2.61	2.88	-0.28	-2.19	0.03122	0.99999
ENSG00000253276	CCDC71L	coiled-coil domain containing 71-like [Source:HGNC Symbol;Acc:HGNC:26685]	4.72	4.37	0.35	2.19	0.03125	0.99999
ENSG00000260285			0.08	0.49	-0.41	-2.19	0.03125	0.99999
ENSG00000181104	F2R	coagulation factor II (thrombin) receptor [Source:HGNC Symbol;Acc:HGNC:3537]	4.91	4.46	0.45	2.19	0.03127	0.99999
ENSG00000114735	HEMK1	HemK methyltransferase family member 1 [Source:HGNC Symbol;Acc:HGNC:24923]	3.99	4.32	-0.33	-2.19	0.03128	0.99999
ENSG00000202017	RNU6-806P	RNA, U6 small nuclear 806, pseudogene [Source:HGNC Symbol;Acc:HGNC:47769]	-4.35	-5.15	0.83	2.19	0.03132	0.99999
ENSG00000249565	SERBP1P5	SERPINE1 mRNA binding protein 1 pseudogene 5 [Source:HGNC Symbol;Acc:HGNC:44632]	-0.52	-0.89	0.37	2.19	0.03142	0.99999
ENSG00000201098	RNY1	RNA, Ro-associated Y1 [Source:HGNC Symbol;Acc:HGNC:10242]	4.24	4.97	-0.73	-2.19	0.03146	0.99999
ENSG00000134504	KCTD1	potassium channel tetramerization domain containing 1 [Source:HGNC Symbol;Acc:HGNC:18249]	5.75	5.31	0.44	2.19	0.0315	0.99999
ENSG00000148677	ANKRD1	ankyrin repeat domain 1 (cardiac muscle) [Source:HGNC Symbol;Acc:HGNC:15819]	-0.59	-1.39	0.85	2.18	0.03152	0.99999
ENSG00000110446	SLC15A3	solute carrier family 15 (oligopeptide transporter), member 3 [Source:HGNC Symbol;Acc:HGNC:18068]	3.75	4.22	-0.47	-2.18	0.0316	0.99999
ENSG00000269019			-2.44	-3.05	0.67	2.18	0.03165	0.99999
ENSG00000153140	CETN3	centrin, EF-hand protein, 3 [Source:HGNC Symbol;Acc:HGNC:1868]	3.5	3.2	0.3	2.18	0.03168	0.99999
ENSG00000234685	NUS1P2	NUS1 dehydrodolichyl diphosphate synthase subunit pseudogene 2 [Source:HGNC Symbol;Acc:HGNC:38473]	2.43	1.43	1.09	2.18	0.03172	0.99999
ENSG00000137875	BCL2L10	BCL2-like 10 (apoptosis facilitator) [Source:HGNC Symbol;Acc:HGNC:993]	-2.3	-1.49	-0.82	-2.18	0.03191	0.99999
ENSG00000128578	STRIP2	striatin interacting protein 2 [Source:HGNC Symbol;Acc:HGNC:22209]	0.65	1.07	-0.43	-2.18	0.03194	0.99999
ENSG00000235016	SEMA3F-AS1	SEMA3F antisense RNA 1 [Source:HGNC Symbol;Acc:HGNC:40518]	-0.81	-1.41	0.62	2.18	0.032	0.99999
ENSG00000270492			-3.94	-4.65	0.72	2.18	0.03202	0.99999
ENSG00000154764	WNT7A	wingless-type MMTV integration site family, member 7A [Source:HGNC Symbol;Acc:HGNC:12786]	4.59	3.37	1.25	2.18	0.03204	0.99999
ENSG00000240065	PSMB9	proteasome subunit beta 9 [Source:HGNC Symbol;Acc:HGNC:9546]	4.28	4.85	-0.57	-2.18	0.03205	0.99999
ENSG00000163053	SLC16A14	solute carrier family 16, member 14 [Source:HGNC Symbol;Acc:HGNC:26417]	2.01	2.46	-0.47	-2.18	0.03206	0.99999
ENSG00000259595			-2.95	-3.87	0.87	2.18	0.03206	0.99999
ENSG00000138650	PCDH10	protocadherin 10 [Source:HGNC Symbol;Acc:HGNC:13404]	0.86	-0.09	0.95	2.18	0.03212	0.99999
ENSG00000250786	SNHG18	small nucleolar RNA host gene 18 [Source:HGNC Symbol;Acc:HGNC:49007]	2.78	2.15	0.63	2.18	0.03212	0.99999
ENSG00000252947	SCARNA1	small Cajal body-specific RNA 1 [Source:HGNC Symbol;Acc:HGNC:32555]	0.76	1.3	-0.56	-2.18	0.03221	0.99999
ENSG00000177707	PVRL3	poliovirus receptor-related 3 [Source:HGNC Symbol;Acc:HGNC:17664]	6.29	5.52	0.77	2.18	0.03225	0.99999
ENSG00000162040	HS3ST6	heparan sulfate (glucosamine) 3-O-sulfotransferase 6 [Source:HGNC Symbol;Acc:HGNC:14178]	-2.8	-3.86	1.09	2.17	0.03228	0.99999
ENSG00000139433	GLTP	glycolipid transfer protein [Source:HGNC Symbol;Acc:HGNC:24867]	5.31	5.04	0.27	2.17	0.0323	0.99999
ENSG00000228222			-3.14	-4.02	0.92	2.17	0.0323	0.99999
ENSG00000135144	DTX1	deltex 1, E3 ubiquitin ligase [Source:HGNC Symbol;Acc:HGNC:3060]	0.43	-0.16	0.58	2.17	0.03234	0.99999
ENSG00000214485	RPL7P1	ribosomal protein L7 pseudogene 1 [Source:HGNC Symbol;Acc:HGNC:10367]	1.29	0.88	0.42	2.17	0.03234	0.99999
ENSG00000206952	SNORA76A	small nucleolar RNA, H/ACA box 76A [Source:HGNC Symbol;Acc:HGNC:32643]	-0.24	0.22	-0.47	-2.17	0.03239	0.99999
ENSG00000175938	ORAI3	ORAI calcium release-activated calcium modulator 3 [Source:HGNC Symbol;Acc:HGNC:28185]	2.93	2.62	0.32	2.17	0.03249	0.99999
ENSG00000172824	CES4A	carboxylesterase 4A [Source:HGNC Symbol;Acc:HGNC:26741]	0.21	0.88	-0.69	-2.17	0.03257	0.99999
ENSG00000156427	FGF18	fibroblast growth factor 18 [Source:HGNC Symbol;Acc:HGNC:3674]	2.74	1.96	0.83	2.17	0.03263	0.99999
ENSG00000204599	TRIM39	tripartite motif containing 39 [Source:HGNC Symbol;Acc:HGNC:10065]	3.18	3.48	-0.31	-2.17	0.03264	0.99999
ENSG00000196712	NF1	neurofibromin 1 [Source:HGNC Symbol;Acc:HGNC:7765]	7.36	6.99	0.37	2.17	0.03265	0.99999
ENSG00000257764			-2.35	-3.39	1.07	2.17	0.03266	0.99999
ENSG00000268854			-3.41	-4.24	0.82	2.17	0.0327	0.99999
ENSG00000228162			-5.6	-4.65	-0.93	-2.17	0.0327	0.99999
ENSG00000264441			-3.93	-3.36	-0.56	-2.17	0.03277	0.99999
ENSG00000235060	VDAC1P4	voltage-dependent anion channel 1 pseudogene 4 [Source:HGNC Symbol;Acc:HGNC:12675]	-4.74	-5.64	0.89	2.17	0.03278	0.99999
ENSG00000225964	NRIR	negative regulator of interferon response (non-protein coding) [Source:HGNC Symbol;Acc:HGNC:51269]	-1.93	-1.26	-0.71	-2.17	0.03281	0.99999
ENSG00000255248			4.8	4.16	0.68	2.17	0.03281	0.99999
ENSG00000182256	GABRG3	gamma-aminobutyric acid (GABA) A receptor, gamma 3 [Source:HGNC Symbol;Acc:HGNC:4088]	-0.06	-1.11	1.13	2.17	0.03289	0.99999
ENSG00000147509	RGS20	regulator of G-protein signaling 20 [Source:HGNC Symbol;Acc:HGNC:14600]	-1.82	-1	-0.9	-2.17	0.0329	0.99999
ENSG00000211825	TRDJ1	T cell receptor delta joining 1 [Source:HGNC Symbol;Acc:HGNC:12257]	-4.84	-3.92	-0.91	-2.17	0.03294	0.99999
ENSG00000006007	GDE1	glycerophosphodiester phosphodiesterase 1 [Source:HGNC Symbol;Acc:HGNC:29644]	6.19	5.93	0.27	2.17	0.03297	0.99999
ENSG00000243955	GSTA1	glutathione S-transferase alpha 1 [Source:HGNC Symbol;Acc:HGNC:4626]	-0.15	0.85	-1	-2.17	0.03304	0.99999
ENSG00000254802			-3.47	-2.84	-0.74	-2.17	0.03304	0.99999
ENSG00000105707	HPN	hepsin [Source:HGNC Symbol;Acc:HGNC:5155]	4.44	3.46	0.97	2.16	0.03309	0.99999
ENSG00000248493			-4.32	-3.53	-0.84	-2.16	0.03309	0.99999
ENSG00000225533	PAWRP1	PRKC, apoptosis, WT1, regulator pseudogene 1 [Source:HGNC Symbol;Acc:HGNC:45201]	-4.33	-5.03	0.79	2.16	0.03314	0.99999
ENSG00000230629	RPS23P8	ribosomal protein S23 pseudogene 8 [Source:HGNC Symbol;Acc:HGNC:35982]	0.82	0.41	0.42	2.16	0.03315	0.99999
ENSG00000226308			-2.19	-2.98	0.84	2.16	0.03316	0.99999
ENSG00000224034			-4.56	-3.84	-0.72	-2.16	0.03316	0.99999
ENSG00000166432	ZMAT1	zinc finger, matrin-type 1 [Source:HGNC Symbol;Acc:HGNC:29377]	2.58	3.13	-0.58	-2.16	0.03321	0.99999
ENSG00000228224	NACAP1	nascent-polypeptide-associated complex alpha polypeptide pseudogene 1 [Source:HGNC Symbol;Acc:HGNC:24688]	-2.18	-2.82	0.64	2.16	0.03325	0.99999
ENSG00000177034	MTX3	metaxin 3 [Source:HGNC Symbol;Acc:HGNC:24812]	4.68	4.31	0.36	2.16	0.03329	0.99999
ENSG00000128487	SPECC1	sperm antigen with calponin homology and coiled-coil domains 1 [Source:HGNC Symbol;Acc:HGNC:30615]	6.32	5.91	0.4	2.16	0.03336	0.99999
ENSG00000250917			-1.13	-1.86	0.75	2.16	0.03336	0.99999
ENSG00000116785	CFHR3	complement factor H-related 3 [Source:HGNC Symbol;Acc:HGNC:16980]	-0.55	-1.32	0.8	2.16	0.03343	0.99999
ENSG00000166734	CASC4	cancer susceptibility candidate 4 [Source:HGNC Symbol;Acc:HGNC:24892]	7.51	7.25	0.26	2.16	0.03348	0.99999
ENSG00000171115	GIMAP8	GTPase, IMAP family member 8 [Source:HGNC Symbol;Acc:HGNC:21792]	2.6	2.95	-0.35	-2.16	0.03352	0.99999
ENSG00000268066	FMR1-AS1	FMR1 antisense RNA 1 [Source:HGNC Symbol;Acc:HGNC:39081]	-1.39	-0.8	-0.6	-2.16	0.03354	0.99999
ENSG00000205871	RPS3AP47	ribosomal protein S3a pseudogene 47 [Source:HGNC Symbol;Acc:HGNC:36744]	-0.49	-0.99	0.56	2.16	0.03355	0.99999
ENSG00000262482			-2.35	-3.32	1.08	2.16	0.03359	0.99999
ENSG00000256546			1.36	0.59	0.77	2.16	0.03362	0.99999
ENSG00000185480	PARPBP	PARP1 binding protein [Source:HGNC Symbol;Acc:HGNC:26074]	4.57	4.22	0.35	2.16	0.0337	0.99999
ENSG00000225774	SIRPAP1	signal-regulatory protein alpha pseudogene 1 [Source:HGNC Symbol;Acc:HGNC:9663]	-3.2	-2.4	-0.81	-2.16	0.03376	0.99999
ENSG00000148843	PDCD11	programmed cell death 11 [Source:HGNC Symbol;Acc:HGNC:13408]	6.27	5.94	0.33	2.16	0.03379	0.99999
ENSG00000103534	TMC5	transmembrane channel-like 5 [Source:HGNC Symbol;Acc:HGNC:22999]	2.44	3.24	-0.84	-2.16	0.03381	0.99999
ENSG00000119559	C19orf25	chromosome 19 open reading frame 25 [Source:HGNC Symbol;Acc:HGNC:26711]	3.22	3.51	-0.29	-2.16	0.03382	0.99999
ENSG00000196104	SPOCK3	sparc/osteonectin, cwcv and kazal-like domains proteoglycan (testican) 3 [Source:HGNC Symbol;Acc:HGNC:13565]	0.52	-0.51	1.08	2.15	0.03386	0.99999
ENSG00000184060	ADAP2	ArfGAP with dual PH domains 2 [Source:HGNC Symbol;Acc:HGNC:16487]	3.56	3.96	-0.4	-2.15	0.03397	0.99999
ENSG00000223387			-0.66	-0.14	-0.55	-2.15	0.03398	0.99999
ENSG00000063015	SEZ6	seizure related 6 homolog (mouse) [Source:HGNC Symbol;Acc:HGNC:15955]	-1.62	-2.64	1.07	2.15	0.03399	0.99999
ENSG00000122970	IFT81	intraflagellar transport 81 [Source:HGNC Symbol;Acc:HGNC:14313]	4.47	4.15	0.32	2.15	0.03405	0.99999
ENSG00000259285			-4.42	-5.25	0.86	2.15	0.03406	0.99999
ENSG00000236279	CLEC2L	C-type lectin domain family 2, member L [Source:HGNC Symbol;Acc:HGNC:21969]	-1.29	-2.38	1.2	2.15	0.0341	0.99999
ENSG00000163521	GLB1L	galactosidase, beta 1-like [Source:HGNC Symbol;Acc:HGNC:28129]	2.88	2.6	0.31	2.15	0.03425	0.99999
ENSG00000121988	ZRANB3	zinc finger, RAN-binding domain containing 3 [Source:HGNC Symbol;Acc:HGNC:25249]	4.17	3.84	0.32	2.15	0.03426	0.99999
ENSG00000147676	MAL2	mal, T-cell differentiation protein 2 (gene/pseudogene) [Source:HGNC Symbol;Acc:HGNC:13634]	8.7	8.33	0.37	2.15	0.03429	0.99999
ENSG00000122376	FAM35A	family with sequence similarity 35, member A [Source:HGNC Symbol;Acc:HGNC:28773]	5.37	5.09	0.28	2.15	0.03445	0.99999
ENSG00000236646	LAMTOR5P1	late endosomal/lysosomal adaptor, MAPK and MTOR activator 5 pseudogene 1 [Source:HGNC Symbol;Acc:HGNC:31854]	-2.67	-2.12	-0.58	-2.15	0.03445	0.99999
ENSG00000243753	HLA-L	major histocompatibility complex, class I, L (pseudogene) [Source:HGNC Symbol;Acc:HGNC:4970]	2.13	2.55	-0.42	-2.15	0.03447	0.99999
ENSG00000260290			-0.58	-0.89	0.33	2.15	0.03447	0.99999
ENSG00000023330	ALAS1	5'-aminolevulinate synthase 1 [Source:HGNC Symbol;Acc:HGNC:396]	5.25	5.55	-0.29	-2.15	0.03449	0.99999
ENSG00000162999	DUSP19	dual specificity phosphatase 19 [Source:HGNC Symbol;Acc:HGNC:18894]	3.51	3.16	0.38	2.15	0.03449	0.99999
ENSG00000241511	RPS15AP24	ribosomal protein S15a pseudogene 24 [Source:HGNC Symbol;Acc:HGNC:36174]	-3.25	-3.97	0.76	2.15	0.03452	0.99999
ENSG00000225689			-4.17	-4.99	0.9	2.15	0.03453	0.99999
ENSG00000169621	APLF	aprataxin and PNKP like factor [Source:HGNC Symbol;Acc:HGNC:28724]	3.89	3.56	0.35	2.15	0.03456	0.99999
ENSG00000102595	UGGT2	UDP-glucose glycoprotein glucosyltransferase 2 [Source:HGNC Symbol;Acc:HGNC:15664]	5.66	5.38	0.28	2.15	0.03461	0.99999
ENSG00000235529	AGAP1-IT1	AGAP1 intronic transcript 1 [Source:HGNC Symbol;Acc:HGNC:41427]	-1.88	-1.28	-0.59	-2.15	0.03465	0.99999
ENSG00000151846	PABPC3	poly(A) binding protein, cytoplasmic 3 [Source:HGNC Symbol;Acc:HGNC:8556]	0.1	-0.28	0.38	2.14	0.03468	0.99999
ENSG00000214617	SLC6A10P	solute carrier family 6 (neurotransmitter transporter), member 10, pseudogene [Source:HGNC Symbol;Acc:HGNC:11043]	-1.18	-2.46	1.43	2.14	0.03469	0.99999
ENSG00000187624	C17orf97	chromosome 17 open reading frame 97 [Source:HGNC Symbol;Acc:HGNC:33800]	1.74	1.37	0.38	2.14	0.0347	0.99999
ENSG00000228981			-1.94	-2.46	0.56	2.14	0.03475	0.99999
ENSG00000014919	COX15	cytochrome c oxidase assembly homolog 15 (yeast) [Source:HGNC Symbol;Acc:HGNC:2263]	5.53	5.29	0.25	2.14	0.03484	0.99999
ENSG00000103145	HCFC1R1	host cell factor C1 regulator 1 (XPO1 dependent) [Source:HGNC Symbol;Acc:HGNC:21198]	4.15	3.82	0.35	2.14	0.03485	0.99999
ENSG00000179240			2.29	2.68	-0.35	-2.14	0.03506	0.99999
ENSG00000180801	ARSJ	arylsulfatase family, member J [Source:HGNC Symbol;Acc:HGNC:26286]	3.09	2.48	0.62	2.14	0.03507	0.99999
ENSG00000145740	SLC30A5	solute carrier family 30 (zinc transporter), member 5 [Source:HGNC Symbol;Acc:HGNC:19089]	6	5.74	0.25	2.14	0.03515	0.99999
ENSG00000187210	GCNT1	glucosaminyl (N-acetyl) transferase 1, core 2 [Source:HGNC Symbol;Acc:HGNC:4203]	4.01	4.46	-0.45	-2.14	0.03518	0.99999
ENSG00000180035	ZNF48	zinc finger protein 48 [Source:HGNC Symbol;Acc:HGNC:13114]	4.22	3.91	0.34	2.14	0.03519	0.99999
ENSG00000140398	NEIL1	nei-like DNA glycosylase 1 [Source:HGNC Symbol;Acc:HGNC:18448]	1.67	2.07	-0.41	-2.14	0.03524	0.99999
ENSG00000163104	SMARCAD1	SWI/SNF-related, matrix-associated actin-dependent regulator of chromatin, subfamily a, containing DEAD/H box 1 [Source:HGNC Symbol;Acc:HGNC:18398]	6.05	5.81	0.24	2.14	0.03524	0.99999
ENSG00000211788	TRAV13-1	T cell receptor alpha variable 13-1 [Source:HGNC Symbol;Acc:HGNC:12108]	-3.67	-2.89	-0.8	-2.14	0.0353	0.99999
ENSG00000137573	SULF1	sulfatase 1 [Source:HGNC Symbol;Acc:HGNC:20391]	7.82	7.06	0.75	2.14	0.03531	0.99999
ENSG00000186510	CLCNKA	chloride channel, voltage-sensitive Ka [Source:HGNC Symbol;Acc:HGNC:2026]	-0.86	-0.32	-0.57	-2.14	0.03536	0.99999
ENSG00000196865	NHLRC2	NHL repeat containing 2 [Source:HGNC Symbol;Acc:HGNC:24731]	6.35	6.09	0.26	2.14	0.03538	0.99999
ENSG00000226945			-2.02	-2.56	0.57	2.14	0.0354	0.99999
ENSG00000210184	MT-TS2	mitochondrially encoded tRNA serine 2 (AGU/C) [Source:HGNC Symbol;Acc:HGNC:7498]	-2.53	-1.88	-0.75	-2.13	0.0355	0.99999
ENSG00000197584	KCNMB2	potassium channel subfamily M regulatory beta subunit 2 [Source:HGNC Symbol;Acc:HGNC:6286]	2.13	1.22	0.95	2.13	0.03558	0.99999
ENSG00000165655	ZNF503	zinc finger protein 503 [Source:HGNC Symbol;Acc:HGNC:23589]	5.93	5.58	0.35	2.13	0.03558	0.99999
ENSG00000083093	PALB2	partner and localizer of BRCA2 [Source:HGNC Symbol;Acc:HGNC:26144]	4.6	4.36	0.25	2.13	0.03559	0.99999
ENSG00000213694	S1PR3	sphingosine-1-phosphate receptor 3 [Source:HGNC Symbol;Acc:HGNC:3167]	4.2	3.7	0.47	2.13	0.03566	0.99999
ENSG00000259362			-1.02	-0.27	-0.78	-2.13	0.03566	0.99999
ENSG00000100897	DCAF11	DDB1 and CUL4 associated factor 11 [Source:HGNC Symbol;Acc:HGNC:20258]	5.94	6.26	-0.31	-2.13	0.0357	0.99999
ENSG00000144649	FAM198A	family with sequence similarity 198, member A [Source:HGNC Symbol;Acc:HGNC:24485]	1.59	2.09	-0.51	-2.13	0.03578	0.99999
ENSG00000232228			-2.45	-2	-0.47	-2.13	0.03583	0.99999
ENSG00000231031			-2.59	-3.8	1.24	2.13	0.03584	0.99999
ENSG00000173372	C1QA	complement component 1, q subcomponent, A chain [Source:HGNC Symbol;Acc:HGNC:1241]	5.28	5.79	-0.5	-2.13	0.0359	0.99999
ENSG00000136153	LMO7	LIM domain 7 [Source:HGNC Symbol;Acc:HGNC:6646]	6.2	5.83	0.37	2.13	0.03594	0.99999
ENSG00000114446	IFT57	intraflagellar transport 57 [Source:HGNC Symbol;Acc:HGNC:17367]	6.14	5.82	0.32	2.13	0.03595	0.99999
ENSG00000197991		Protocadherin-20 [Source:UniProtKB/Swiss-Prot;Acc:Q8N6Y1]	-0.9	-1.99	1.14	2.13	0.03595	0.99999
ENSG00000258959			-2.5	-3.08	0.6	2.13	0.03599	0.99999
ENSG00000255857	PXN-AS1	PXN antisense RNA 1 [Source:HGNC Symbol;Acc:HGNC:44123]	1.65	1.28	0.36	2.13	0.03601	0.99999
ENSG00000173145	NOC3L	NOC3-like DNA replication regulator [Source:HGNC Symbol;Acc:HGNC:24034]	5.37	5.1	0.28	2.13	0.03607	0.99999
ENSG00000108061	SHOC2	SHOC2 leucine-rich repeat scaffold protein [Source:HGNC Symbol;Acc:HGNC:15454]	6.18	5.95	0.23	2.13	0.03611	0.99999
ENSG00000086619	ERO1B	endoplasmic reticulum oxidoreductase beta [Source:HGNC Symbol;Acc:HGNC:14355]	2.82	3.27	-0.45	-2.13	0.03615	0.99999
ENSG00000165813	CCDC186	coiled-coil domain containing 186 [Source:HGNC Symbol;Acc:HGNC:24349]	6.24	5.96	0.28	2.13	0.03619	0.99999
ENSG00000221491	SNORA34	small nucleolar RNA, H/ACA box 34 [Source:HGNC Symbol;Acc:HGNC:32624]	2.94	3.59	-0.66	-2.13	0.03625	0.99999
ENSG00000248690	HAS2-AS1	HAS2 antisense RNA 1 [Source:HGNC Symbol;Acc:HGNC:34340]	-1.2	-1.88	0.72	2.13	0.03627	0.99999
ENSG00000163638	ADAMTS9	ADAM metallopeptidase with thrombospondin type 1 motif, 9 [Source:HGNC Symbol;Acc:HGNC:13202]	5.23	4.61	0.63	2.13	0.03634	0.99999
ENSG00000069966	GNB5	guanine nucleotide binding protein (G protein), beta 5 [Source:HGNC Symbol;Acc:HGNC:4401]	3.87	4.2	-0.33	-2.12	0.03644	0.99999
ENSG00000174482	LINGO2	leucine rich repeat and Ig domain containing 2 [Source:HGNC Symbol;Acc:HGNC:21207]	-0.44	-1.52	1.18	2.12	0.0366	0.99999
ENSG00000234118	RPL13AP6	ribosomal protein L13a pseudogene 6 [Source:HGNC Symbol;Acc:HGNC:23737]	-1.95	-2.43	0.51	2.12	0.03676	0.99999
ENSG00000155363	MOV10	Mov10 RISC complex RNA helicase [Source:HGNC Symbol;Acc:HGNC:7200]	5.61	5.89	-0.29	-2.12	0.03682	0.99999
ENSG00000157881	PANK4	pantothenate kinase 4 [Source:HGNC Symbol;Acc:HGNC:19366]	3.73	4	-0.28	-2.12	0.03683	0.99999
ENSG00000175879	HOXD8	homeobox D8 [Source:HGNC Symbol;Acc:HGNC:5139]	3.18	3.83	-0.69	-2.12	0.03688	0.99999
ENSG00000233913			0.99	0.62	0.4	2.12	0.03692	0.99999
ENSG00000198169	ZNF251	zinc finger protein 251 [Source:HGNC Symbol;Acc:HGNC:13045]	5.22	4.93	0.3	2.12	0.03695	0.99999
ENSG00000092010	PSME1	proteasome activator subunit 1 [Source:HGNC Symbol;Acc:HGNC:9568]	7.07	7.38	-0.31	-2.12	0.03703	0.99999
ENSG00000198060	2015-03-05	membrane-associated ring finger (C3HC4) 5 [Source:HGNC Symbol;Acc:HGNC:26025]	5.74	5.47	0.28	2.12	0.03708	0.99999
ENSG00000254905			-3.72	-3.1	-0.67	-2.12	0.03708	0.99999
ENSG00000065029	ZNF76	zinc finger protein 76 [Source:HGNC Symbol;Acc:HGNC:13149]	4.52	4.78	-0.26	-2.12	0.03712	0.99999
ENSG00000227064			-5.61	-4.9	-0.73	-2.12	0.03717	0.99999
ENSG00000100911	PSME2	proteasome activator subunit 2 [Source:HGNC Symbol;Acc:HGNC:9569]	6.68	6.99	-0.31	-2.12	0.03719	0.99999
ENSG00000257838			-2.93	-2.36	-0.57	-2.12	0.03719	0.99999
ENSG00000234142			-4.38	-3.63	-0.75	-2.11	0.03725	0.99999
ENSG00000197353	LYPD2	LY6/PLAUR domain containing 2 [Source:HGNC Symbol;Acc:HGNC:25215]	-0.36	-1.71	1.46	2.11	0.0373	0.99999
ENSG00000119965	C10orf88	chromosome 10 open reading frame 88 [Source:HGNC Symbol;Acc:HGNC:25822]	3.51	3.29	0.24	2.11	0.03737	0.99999
ENSG00000138386	NAB1	NGFI-A binding protein 1 (EGR1 binding protein 1) [Source:HGNC Symbol;Acc:HGNC:7626]	7.53	7.19	0.35	2.11	0.03738	0.99999
ENSG00000226913	BSN-AS2	BSN antisense RNA 2 (head to head) [Source:HGNC Symbol;Acc:HGNC:42445]	-2.09	-1.49	-0.6	-2.11	0.03742	0.99999
ENSG00000265764			-4.8	-4.08	-0.83	-2.11	0.03747	0.99999
ENSG00000235290	HLA-W	major histocompatibility complex, class I, W (pseudogene) [Source:HGNC Symbol;Acc:HGNC:23425]	-2.34	-1.79	-0.54	-2.11	0.03749	0.99999
ENSG00000114786	ABHD14A-ACY1	ABHD14A-ACY1 readthrough [Source:HGNC Symbol;Acc:HGNC:38856]	-3.21	-2.71	-0.52	-2.11	0.03756	0.99999
ENSG00000099869	IGF2-AS	IGF2 antisense RNA [Source:HGNC Symbol;Acc:HGNC:14062]	-1.39	-2.42	1.16	2.11	0.03761	0.99999
ENSG00000139629	GALNT6	polypeptide N-acetylgalactosaminyltransferase 6 [Source:HGNC Symbol;Acc:HGNC:4128]	5.95	5.48	0.47	2.11	0.03762	0.99999
ENSG00000204616	TRIM31	tripartite motif containing 31 [Source:HGNC Symbol;Acc:HGNC:16289]	-2.29	-1.43	-0.91	-2.11	0.03762	0.99999
ENSG00000122958	VPS26A	VPS26 retromer complex component A [Source:HGNC Symbol;Acc:HGNC:12711]	6.37	6.11	0.26	2.11	0.03764	0.99999
ENSG00000151553	FAM160B1	family with sequence similarity 160, member B1 [Source:HGNC Symbol;Acc:HGNC:29320]	5.89	5.65	0.24	2.11	0.03772	0.99999
ENSG00000213079	SCAF8	SR-related CTD-associated factor 8 [Source:HGNC Symbol;Acc:HGNC:20959]	6.29	6.03	0.26	2.11	0.03772	0.99999
ENSG00000083544	TDRD3	tudor domain containing 3 [Source:HGNC Symbol;Acc:HGNC:20612]	4.57	4.3	0.27	2.11	0.03777	0.99999
ENSG00000062650	WAPL	WAPL cohesin release factor [Source:HGNC Symbol;Acc:HGNC:23293]	6.94	6.65	0.29	2.11	0.03779	0.99999
ENSG00000184378	ACTRT3	actin-related protein T3 [Source:HGNC Symbol;Acc:HGNC:24022]	1.87	1.53	0.35	2.11	0.03781	0.99999
ENSG00000269236			-4.86	-4.11	-0.78	-2.11	0.03783	0.99999
ENSG00000240253	FAR2P3	fatty acyl CoA reductase 2 pseudogene 3 [Source:HGNC Symbol;Acc:HGNC:49285]	-4.59	-3.72	-0.93	-2.11	0.0379	0.99999
ENSG00000270149			-3.14	-2.64	-0.51	-2.11	0.0379	0.99999
ENSG00000225200			0.66	0.21	0.46	2.11	0.03799	0.99999
ENSG00000270006			-2.59	-1.99	-0.62	-2.11	0.03803	0.99999
ENSG00000235023			-0.21	-0.86	0.67	2.1	0.03813	0.99999
ENSG00000151746	BICD1	bicaudal D homolog 1 (Drosophila) [Source:HGNC Symbol;Acc:HGNC:1049]	6.71	6.27	0.44	2.1	0.03817	0.99999
ENSG00000146006	LRRTM2	leucine rich repeat transmembrane neuronal 2 [Source:HGNC Symbol;Acc:HGNC:19409]	-0.93	-1.5	0.6	2.1	0.03817	0.99999
ENSG00000198133	TMEM229B	transmembrane protein 229B [Source:HGNC Symbol;Acc:HGNC:20130]	1.56	2.01	-0.46	-2.1	0.03818	0.99999
ENSG00000169855	ROBO1	roundabout guidance receptor 1 [Source:HGNC Symbol;Acc:HGNC:10249]	5.39	4.87	0.51	2.1	0.03828	0.99999
ENSG00000067369	TP53BP1	tumor protein p53 binding protein 1 [Source:HGNC Symbol;Acc:HGNC:11999]	6.71	6.42	0.29	2.1	0.03828	0.99999
ENSG00000270343	UNGP3	uracil-DNA glycosylase pseudogene 3 [Source:HGNC Symbol;Acc:HGNC:20036]	-0.25	-0.9	0.68	2.1	0.0383	0.99999
ENSG00000168237	GLYCTK	glycerate kinase [Source:HGNC Symbol;Acc:HGNC:24247]	2.03	2.32	-0.3	-2.1	0.03833	0.99999
ENSG00000188747	NOXA1	NADPH oxidase activator 1 [Source:HGNC Symbol;Acc:HGNC:10668]	3.57	3.14	0.43	2.1	0.03851	0.99999
ENSG00000226816			1.71	0.71	0.97	2.1	0.03855	0.99999
ENSG00000102287	GABRE	gamma-aminobutyric acid (GABA) A receptor, epsilon [Source:HGNC Symbol;Acc:HGNC:4085]	3.57	4.31	-0.75	-2.1	0.03857	0.99999
ENSG00000225675			-4.17	-3.54	-0.67	-2.1	0.03861	0.99999
ENSG00000185338	SOCS1	suppressor of cytokine signaling 1 [Source:HGNC Symbol;Acc:HGNC:19383]	0.29	0.72	-0.42	-2.1	0.03862	0.99999
ENSG00000206503	HLA-A	major histocompatibility complex, class I, A [Source:HGNC Symbol;Acc:HGNC:4931]	8.71	9.17	-0.46	-2.1	0.03863	0.99999
ENSG00000253341			0.29	-0.04	0.32	2.1	0.0387	0.99999
ENSG00000201785	SNORD117	small nucleolar RNA, C/D box 117 [Source:HGNC Symbol;Acc:HGNC:32742]	-2.63	-2.21	-0.42	-2.1	0.03874	0.99999
ENSG00000103507	BCKDK	branched chain ketoacid dehydrogenase kinase [Source:HGNC Symbol;Acc:HGNC:16902]	4.78	4.52	0.27	2.1	0.03879	0.99999
ENSG00000163412	EIF4E3	eukaryotic translation initiation factor 4E family member 3 [Source:HGNC Symbol;Acc:HGNC:31837]	4.95	5.33	-0.38	-2.1	0.03884	0.99999
ENSG00000186891	TNFRSF18	tumor necrosis factor receptor superfamily, member 18 [Source:HGNC Symbol;Acc:HGNC:11914]	-0.48	0.19	-0.64	-2.09	0.03923	0.99999
ENSG00000201289	RN7SKP76	RNA, 7SK small nuclear pseudogene 76 [Source:HGNC Symbol;Acc:HGNC:45800]	-2.51	-3.18	0.7	2.09	0.03929	0.99999
ENSG00000125788	DEFB126	defensin, beta 126 [Source:HGNC Symbol;Acc:HGNC:15900]	-2.38	-3.7	1.29	2.09	0.03939	0.99999
ENSG00000182179	UBA7	ubiquitin-like modifier activating enzyme 7 [Source:HGNC Symbol;Acc:HGNC:12471]	5.35	5.73	-0.38	-2.09	0.03941	0.99999
ENSG00000233836			4.38	3.69	0.74	2.09	0.03943	0.99999
ENSG00000154736	ADAMTS5	ADAM metallopeptidase with thrombospondin type 1 motif, 5 [Source:HGNC Symbol;Acc:HGNC:221]	4.17	3.56	0.65	2.09	0.0395	0.99999
ENSG00000172005	MAL	mal, T-cell differentiation protein [Source:HGNC Symbol;Acc:HGNC:6817]	4.36	3.08	1.34	2.09	0.03952	0.99999
ENSG00000261775			-2.37	-2.88	0.53	2.09	0.03959	0.99999
ENSG00000259450			-1.6	-2.56	0.96	2.09	0.03969	0.99999
ENSG00000203791	METTL10	methyltransferase like 10 [Source:HGNC Symbol;Acc:HGNC:33787]	3.67	3.41	0.27	2.09	0.03972	0.99999
ENSG00000171298	GAA	glucosidase, alpha; acid [Source:HGNC Symbol;Acc:HGNC:4065]	5.58	5.95	-0.39	-2.09	0.03973	0.99999
ENSG00000150045	KLRF1	killer cell lectin-like receptor subfamily F, member 1 [Source:HGNC Symbol;Acc:HGNC:13342]	0.54	-0.1	0.63	2.09	0.03986	0.99999
ENSG00000249465	RBMXP4	RNA binding motif protein, X-linked pseudogene 4 [Source:HGNC Symbol;Acc:HGNC:34028]	-2.3	-2.93	0.62	2.09	0.03989	0.99999
ENSG00000254618	TMED10P1	transmembrane emp24-like trafficking protein 10 (yeast) pseudogene 1 [Source:HGNC Symbol;Acc:HGNC:30754]	-2.92	-3.56	0.64	2.08	0.03996	0.99999
ENSG00000241684	ADAMTS9-AS2	ADAMTS9 antisense RNA 2 [Source:HGNC Symbol;Acc:HGNC:42435]	0.9	0.42	0.48	2.08	0.03998	0.99999
ENSG00000226243	RPL37AP1	ribosomal protein L37a pseudogene 1 [Source:HGNC Symbol;Acc:HGNC:16548]	-0.81	-1.23	0.45	2.08	0.04001	0.99999
ENSG00000239559	RPL37P2	ribosomal protein L37 pseudogene 2 [Source:HGNC Symbol;Acc:HGNC:17092]	-0.48	-0.9	0.44	2.08	0.04011	0.99999
ENSG00000238835	SCARNA18	small Cajal body-specific RNA 18 [Source:HGNC Symbol;Acc:HGNC:32559]	-1.78	-1.25	-0.53	-2.08	0.04014	0.99999
ENSG00000120057	SFRP5	secreted frizzled-related protein 5 [Source:HGNC Symbol;Acc:HGNC:10779]	-1.22	-2.17	1.09	2.08	0.04018	0.99999
ENSG00000038295	TLL1	tolloid-like 1 [Source:HGNC Symbol;Acc:HGNC:11843]	1.73	1.07	0.69	2.08	0.04018	0.99999
ENSG00000070404	FSTL3	follistatin-like 3 (secreted glycoprotein) [Source:HGNC Symbol;Acc:HGNC:3973]	2.93	2.37	0.55	2.08	0.0403	0.99999
ENSG00000175287	PHYHD1	phytanoyl-CoA dioxygenase domain containing 1 [Source:HGNC Symbol;Acc:HGNC:23396]	2.33	2.95	-0.61	-2.08	0.04031	0.99999
ENSG00000232498			-4.13	-3.18	-1.02	-2.08	0.04048	0.99999
ENSG00000272153			-3.76	-3.05	-0.72	-2.08	0.04049	0.99999
ENSG00000136603	SKIL	SKI-like proto-oncogene [Source:HGNC Symbol;Acc:HGNC:10897]	8.39	8.09	0.31	2.08	0.04069	0.99999
ENSG00000204950	LRRC10B	leucine rich repeat containing 10B [Source:HGNC Symbol;Acc:HGNC:37215]	-1.11	-0.39	-0.69	-2.08	0.04072	0.99999
ENSG00000167034	NKX3-1	NK3 homeobox 1 [Source:HGNC Symbol;Acc:HGNC:7838]	0.44	1.06	-0.61	-2.08	0.04073	0.99999
ENSG00000073584	SMARCE1	SWI/SNF related, matrix associated, actin dependent regulator of chromatin, subfamily e, member 1 [Source:HGNC Symbol;Acc:HGNC:11109]	5.64	5.43	0.22	2.07	0.04087	0.99999
ENSG00000175155	YPEL2	yippee-like 2 [Source:HGNC Symbol;Acc:HGNC:18326]	5.48	5.14	0.34	2.07	0.04091	0.99999
ENSG00000198879	SFMBT2	Scm-like with four mbt domains 2 [Source:HGNC Symbol;Acc:HGNC:20256]	3.61	4.02	-0.42	-2.07	0.04103	0.99999
ENSG00000105641	SLC5A5	solute carrier family 5 (sodium/iodide cotransporter), member 5 [Source:HGNC Symbol;Acc:HGNC:11040]	-1.51	-0.57	-1.1	-2.07	0.04104	0.99999
ENSG00000026103	FAS	Fas cell surface death receptor [Source:HGNC Symbol;Acc:HGNC:11920]	4.54	4.2	0.36	2.07	0.04111	0.99999
ENSG00000163545	NUAK2	NUAK family, SNF1-like kinase, 2 [Source:HGNC Symbol;Acc:HGNC:29558]	5.41	4.99	0.41	2.07	0.04112	0.99999
ENSG00000115109	EPB41L5	erythrocyte membrane protein band 4.1 like 5 [Source:HGNC Symbol;Acc:HGNC:19819]	6.08	5.66	0.41	2.07	0.04114	0.99999
ENSG00000253415			-4.95	-4.11	-0.86	-2.07	0.04114	0.99999
ENSG00000036530	CYP46A1	cytochrome P450, family 46, subfamily A, polypeptide 1 [Source:HGNC Symbol;Acc:HGNC:2641]	-0.14	0.33	-0.51	-2.07	0.0412	0.99999
ENSG00000172346	CSDC2	cold shock domain containing C2, RNA binding [Source:HGNC Symbol;Acc:HGNC:30359]	0.8	0.15	0.64	2.07	0.04126	0.99999
ENSG00000196504	PRPF40A	PRP40 pre-mRNA processing factor 40 homolog A [Source:HGNC Symbol;Acc:HGNC:16463]	7.46	7.27	0.2	2.07	0.04127	0.99999
ENSG00000213903	LTB4R	leukotriene B4 receptor [Source:HGNC Symbol;Acc:HGNC:6713]	1.49	1.94	-0.45	-2.07	0.04128	0.99999
ENSG00000237361	TUSC8	tumor suppressor candidate 8 (non-protein coding) [Source:HGNC Symbol;Acc:HGNC:49111]	-1.9	-2.92	1.02	2.07	0.04131	0.99999
ENSG00000185633	NDUFA4L2	NADH dehydrogenase (ubiquinone) 1 alpha subcomplex, 4-like 2 [Source:HGNC Symbol;Acc:HGNC:29836]	2.63	2	0.66	2.07	0.04132	0.99999
ENSG00000129473	BCL2L2	BCL2-like 2 [Source:HGNC Symbol;Acc:HGNC:995]	4.41	4.75	-0.32	-2.07	0.04135	0.99999
ENSG00000183508	FAM46C	family with sequence similarity 46, member C [Source:HGNC Symbol;Acc:HGNC:24712]	4.46	4.95	-0.49	-2.07	0.04137	0.99999
ENSG00000214189	ZNF788	zinc finger family member 788 [Source:HGNC Symbol;Acc:HGNC:33112]	-0.64	-0.25	-0.41	-2.07	0.04143	0.99999
ENSG00000261622			-5.24	-5.96	0.71	2.07	0.0415	0.99999
ENSG00000174652	ZNF266	zinc finger protein 266 [Source:HGNC Symbol;Acc:HGNC:13059]	5.06	5.42	-0.34	-2.07	0.04154	0.99999
ENSG00000172020	GAP43	growth associated protein 43 [Source:HGNC Symbol;Acc:HGNC:4140]	-0.97	-1.82	0.9	2.07	0.04166	0.99999
ENSG00000236240	GPC5-IT1	GPC5 intronic transcript 1 [Source:HGNC Symbol;Acc:HGNC:41340]	-3.85	-4.73	0.91	2.07	0.04176	0.99999
ENSG00000254560	BBOX1-AS1	BBOX1 antisense RNA 1 [Source:HGNC Symbol;Acc:HGNC:50700]	1.31	0.5	0.78	2.07	0.0418	0.99999
ENSG00000250081			-3.13	-3.73	0.64	2.06	0.04192	0.99999
ENSG00000082482	KCNK2	potassium channel, two pore domain subfamily K, member 2 [Source:HGNC Symbol;Acc:HGNC:6277]	1.32	0.62	0.76	2.06	0.04194	0.99999
ENSG00000049192	ADAMTS6	ADAM metallopeptidase with thrombospondin type 1 motif, 6 [Source:HGNC Symbol;Acc:HGNC:222]	2.88	2.39	0.51	2.06	0.04204	0.99999
ENSG00000238250	ST6GAL2-IT1	ST6GAL2 intronic transcript 1 [Source:HGNC Symbol;Acc:HGNC:41380]	-3.25	-4.11	0.85	2.06	0.04206	0.99999
ENSG00000112039	FANCE	Fanconi anemia, complementation group E [Source:HGNC Symbol;Acc:HGNC:3586]	2.89	3.22	-0.32	-2.06	0.04208	0.99999
ENSG00000267677			-2.72	-3.3	0.63	2.06	0.04227	0.99999
ENSG00000173905	GOLIM4	golgi integral membrane protein 4 [Source:HGNC Symbol;Acc:HGNC:15448]	5.93	5.61	0.33	2.06	0.04231	0.99999
ENSG00000242951			-2.1	-2.6	0.49	2.06	0.04245	0.99999
ENSG00000253256			-4.51	-3.86	-0.67	-2.06	0.04247	0.99999
ENSG00000258584	FAM181A-AS1	FAM181A antisense RNA 1 [Source:HGNC Symbol;Acc:HGNC:20133]	0.61	0.01	0.64	2.06	0.04248	0.99999
ENSG00000170370	EMX2	empty spiracles homeobox 2 [Source:HGNC Symbol;Acc:HGNC:3341]	5.11	4.53	0.6	2.06	0.0425	0.99999
ENSG00000245748			-2.06	-2.73	0.64	2.06	0.04257	0.99999
ENSG00000253175			-3.93	-3.35	-0.59	-2.06	0.04258	0.99999
ENSG00000241316	SUCLG2-AS1	SUCLG2 antisense RNA 1 (head to head) [Source:HGNC Symbol;Acc:HGNC:49643]	1.46	1.81	-0.37	-2.06	0.04259	0.99999
ENSG00000076641	PAG1	phosphoprotein membrane anchor with glycosphingolipid microdomains 1 [Source:HGNC Symbol;Acc:HGNC:30043]	4.38	4.73	-0.35	-2.06	0.0426	0.99999
ENSG00000145700	ANKRD31	ankyrin repeat domain 31 [Source:HGNC Symbol;Acc:HGNC:26853]	1.02	0.59	0.43	2.06	0.04263	0.99999
ENSG00000100422	CERK	ceramide kinase [Source:HGNC Symbol;Acc:HGNC:19256]	5.65	5.34	0.31	2.06	0.04264	0.99999
ENSG00000234664	HMGN2P5	high mobility group nucleosomal binding domain 2 pseudogene 5 [Source:HGNC Symbol;Acc:HGNC:33568]	0.16	0.61	-0.45	-2.06	0.04264	0.99999
ENSG00000184697	CLDN6	claudin 6 [Source:HGNC Symbol;Acc:HGNC:2048]	3.07	1.68	1.46	2.06	0.04268	0.99999
ENSG00000104164	BLOC1S6	biogenesis of lysosomal organelles complex-1, subunit 6, pallidin [Source:HGNC Symbol;Acc:HGNC:8549]	5.92	5.71	0.22	2.06	0.04271	0.99999
ENSG00000242779	ZNF702P	zinc finger protein 702, pseudogene [Source:HGNC Symbol;Acc:HGNC:25775]	3.39	3.87	-0.47	-2.06	0.0428	0.99999
ENSG00000270558			0.07	-0.21	0.29	2.05	0.04284	0.99999
ENSG00000267834			-3.76	-3.16	-0.67	-2.05	0.04287	0.99999
ENSG00000139971	C14orf37	chromosome 14 open reading frame 37 [Source:HGNC Symbol;Acc:HGNC:19846]	3.23	2.79	0.46	2.05	0.0429	0.99999
ENSG00000205116	TMEM88B	transmembrane protein 88B [Source:HGNC Symbol;Acc:HGNC:37099]	-3.72	-4.53	0.83	2.05	0.04292	0.99999
ENSG00000210176	MT-TH	mitochondrially encoded tRNA histidine [Source:HGNC Symbol;Acc:HGNC:7487]	-2.14	-1.54	-0.68	-2.05	0.04293	0.99999
ENSG00000177706	FAM20C	family with sequence similarity 20, member C [Source:HGNC Symbol;Acc:HGNC:22140]	4.74	4.2	0.54	2.05	0.04298	0.99999
ENSG00000245275	SAP30L-AS1	SAP30L antisense RNA 1 (head to head) [Source:HGNC Symbol;Acc:HGNC:26760]	-0.51	-0.15	-0.37	-2.05	0.04308	0.99999
ENSG00000156787	TBC1D31	TBC1 domain family, member 31 [Source:HGNC Symbol;Acc:HGNC:30888]	4.77	4.5	0.27	2.05	0.04326	0.99999
ENSG00000174695	TMEM167A	transmembrane protein 167A [Source:HGNC Symbol;Acc:HGNC:28330]	6.51	6.28	0.24	2.05	0.04336	0.99999
ENSG00000136436	CALCOCO2	calcium binding and coiled-coil domain 2 [Source:HGNC Symbol;Acc:HGNC:29912]	5.3	5.58	-0.28	-2.05	0.04343	0.99999
ENSG00000198673	FAM19A2	family with sequence similarity 19 (chemokine (C-C motif)-like), member A2 [Source:HGNC Symbol;Acc:HGNC:21589]	1.89	1.52	0.39	2.05	0.04347	0.99999
ENSG00000113441	LNPEP	leucyl/cystinyl aminopeptidase [Source:HGNC Symbol;Acc:HGNC:6656]	7.59	7.26	0.32	2.05	0.04347	0.99999
ENSG00000260461			-0.33	-0.83	0.49	2.05	0.04348	0.99999
ENSG00000258131			-3.34	-4.09	0.78	2.05	0.04348	0.99999
ENSG00000133114	GPALPP1	GPALPP motifs containing 1 [Source:HGNC Symbol;Acc:HGNC:20298]	5.02	4.79	0.23	2.05	0.04355	0.99999
ENSG00000002587	HS3ST1	heparan sulfate (glucosamine) 3-O-sulfotransferase 1 [Source:HGNC Symbol;Acc:HGNC:5194]	1.85	2.22	-0.38	-2.05	0.04357	0.99999
ENSG00000187109	NAP1L1	nucleosome assembly protein 1-like 1 [Source:HGNC Symbol;Acc:HGNC:7637]	8.39	8.08	0.32	2.05	0.04357	0.99999
ENSG00000075651	PLD1	phospholipase D1, phosphatidylcholine-specific [Source:HGNC Symbol;Acc:HGNC:9067]	3.86	4.26	-0.4	-2.05	0.04361	0.99999
ENSG00000258646			-3.72	-3.13	-0.57	-2.05	0.04361	0.99999
ENSG00000218014	KRT19P1	keratin 19 pseudogene 1 [Source:HGNC Symbol;Acc:HGNC:33422]	-2.66	-3.29	0.66	2.05	0.04368	0.99999
ENSG00000258794	DUX4L27	double homeobox 4 like 27 [Source:HGNC Symbol;Acc:HGNC:50808]	-1.95	-1.28	-0.73	-2.05	0.04369	0.99999
ENSG00000270084	GAS5-AS1	GAS5 antisense RNA 1 [Source:HGNC Symbol;Acc:HGNC:44119]	-0.08	-0.46	0.38	2.04	0.0438	0.99999
ENSG00000237371			-2.41	-2.95	0.52	2.04	0.04383	0.99999
ENSG00000224870			3.62	3.91	-0.3	-2.04	0.04383	0.99999
ENSG00000029363	BCLAF1	BCL2-associated transcription factor 1 [Source:HGNC Symbol;Acc:HGNC:16863]	7.62	7.36	0.26	2.04	0.04389	0.99999
ENSG00000169752	NRG4	neuregulin 4 [Source:HGNC Symbol;Acc:HGNC:29862]	1.67	0.88	0.84	2.04	0.04389	0.99999
ENSG00000213939			-0.88	-1.35	0.52	2.04	0.04389	0.99999
ENSG00000118707	TGIF2	TGFB-induced factor homeobox 2 [Source:HGNC Symbol;Acc:HGNC:15764]	6.3	6.02	0.28	2.04	0.0439	0.99999
ENSG00000255650	FAM222A-AS1	FAM222A antisense RNA 1 [Source:HGNC Symbol;Acc:HGNC:28223]	-2.96	-2.28	-0.77	-2.04	0.04418	0.99999
ENSG00000176273	SLC35G1	solute carrier family 35, member G1 [Source:HGNC Symbol;Acc:HGNC:26607]	2.43	2.09	0.36	2.04	0.04419	0.99999
ENSG00000236989			-3.37	-4.23	0.9	2.04	0.04421	0.99999
ENSG00000225880	LINC00115	long intergenic non-protein coding RNA 115 [Source:HGNC Symbol;Acc:HGNC:26211]	-0.53	-0.24	-0.31	-2.04	0.04422	0.99999
ENSG00000271314			-4.31	-5.06	0.8	2.04	0.04423	0.99999
ENSG00000237438	CECR7	cat eye syndrome chromosome region, candidate 7 (non-protein coding) [Source:HGNC Symbol;Acc:HGNC:1845]	-0.83	-0.16	-0.73	-2.04	0.04431	0.99999
ENSG00000211727	TRBV7-6	T cell receptor beta variable 7-6 [Source:HGNC Symbol;Acc:HGNC:12240]	-4.57	-3.88	-0.74	-2.04	0.04431	0.99999
ENSG00000132535	DLG4	discs, large homolog 4 (Drosophila) [Source:HGNC Symbol;Acc:HGNC:2903]	2.99	2.64	0.36	2.04	0.04438	0.99999
ENSG00000102710	SUPT20H	SPT20 homolog, SAGA complex component [Source:HGNC Symbol;Acc:HGNC:20596]	5.56	5.34	0.21	2.04	0.04442	0.99999
ENSG00000249363			-1.72	-1.27	-0.47	-2.04	0.04447	0.99999
ENSG00000133574	GIMAP4	GTPase, IMAP family member 4 [Source:HGNC Symbol;Acc:HGNC:21872]	3.45	3.82	-0.36	-2.04	0.04449	0.99999
ENSG00000139304	PTPRQ	protein tyrosine phosphatase, receptor type, Q [Source:HGNC Symbol;Acc:HGNC:9679]	1.3	0.32	1.03	2.04	0.0445	0.99999
ENSG00000228097	MTATP6P11	mitochondrially encoded ATP synthase 6 pseudogene 11 [Source:HGNC Symbol;Acc:HGNC:52057]	-3.67	-2.96	-0.7	-2.04	0.04451	0.99999
ENSG00000148468	FAM171A1	family with sequence similarity 171, member A1 [Source:HGNC Symbol;Acc:HGNC:23522]	5.67	5.26	0.41	2.04	0.04458	0.99999
ENSG00000168803	ADAL	adenosine deaminase-like [Source:HGNC Symbol;Acc:HGNC:31853]	3.36	3.11	0.25	2.04	0.04469	0.99999
ENSG00000221643	SNORA77	small nucleolar RNA, H/ACA box 77 [Source:HGNC Symbol;Acc:HGNC:32663]	-0.64	-0.16	-0.5	-2.04	0.04471	0.99999
ENSG00000230513	THAP7-AS1	THAP7 antisense RNA 1 [Source:HGNC Symbol;Acc:HGNC:41013]	0.71	0.23	0.48	2.03	0.04487	0.99999
ENSG00000239183	SNORA84	small nucleolar RNA, H/ACA box 84 [Source:HGNC Symbol;Acc:HGNC:33615]	1.25	1.9	-0.66	-2.03	0.04488	0.99999
ENSG00000196923	PDLIM7	PDZ and LIM domain 7 (enigma) [Source:HGNC Symbol;Acc:HGNC:22958]	4.79	4.44	0.36	2.03	0.04494	0.99999
ENSG00000211898	IGHD	immunoglobulin heavy constant delta [Source:HGNC Symbol;Acc:HGNC:5480]	-1.87	-0.93	-0.99	-2.03	0.045	0.99999
ENSG00000232434	C9orf172	chromosome 9 open reading frame 172 [Source:HGNC Symbol;Acc:HGNC:37284]	-2.85	-3.63	0.75	2.03	0.04508	0.99999
ENSG00000184672	RALYL	RALY RNA binding protein-like [Source:HGNC Symbol;Acc:HGNC:27036]	-1.29	-2.37	1.2	2.03	0.04522	0.99999
ENSG00000165449	SLC16A9	solute carrier family 16, member 9 [Source:HGNC Symbol;Acc:HGNC:23520]	3.72	4.36	-0.62	-2.03	0.04527	0.99999
ENSG00000158773	USF1	upstream transcription factor 1 [Source:HGNC Symbol;Acc:HGNC:12593]	5.33	5.54	-0.2	-2.03	0.04527	0.99999
ENSG00000196081	ZNF724P	zinc finger protein 724, pseudogene [Source:HGNC Symbol;Acc:HGNC:32460]	4.11	3.76	0.36	2.03	0.04527	0.99999
ENSG00000208772	SNORD94	small nucleolar RNA, C/D box 94 [Source:HGNC Symbol;Acc:HGNC:32756]	3.92	4.54	-0.63	-2.03	0.04531	0.99999
ENSG00000161958	FGF11	fibroblast growth factor 11 [Source:HGNC Symbol;Acc:HGNC:3667]	1.11	0.65	0.46	2.03	0.04536	0.99999
ENSG00000197619	ZNF615	zinc finger protein 615 [Source:HGNC Symbol;Acc:HGNC:24740]	3.43	3.72	-0.3	-2.03	0.0454	0.99999
ENSG00000150076	CCDC7	coiled-coil domain containing 7 [Source:HGNC Symbol;Acc:HGNC:26533]	2.33	1.91	0.43	2.03	0.04546	0.99999
ENSG00000270135			-1.27	-1.72	0.47	2.03	0.04548	0.99999
ENSG00000267583			-2.92	-3.53	0.6	2.03	0.04548	0.99999
ENSG00000230291			-1.86	-2.26	0.43	2.03	0.0455	0.99999
ENSG00000213186	TRIM59	tripartite motif containing 59 [Source:HGNC Symbol;Acc:HGNC:30834]	4.79	4.39	0.4	2.03	0.04554	0.99999
ENSG00000232346			-0.54	-0.91	0.42	2.03	0.04559	0.99999
ENSG00000111344	RASAL1	RAS protein activator like 1 (GAP1 like) [Source:HGNC Symbol;Acc:HGNC:9873]	4.18	3.69	0.52	2.03	0.04569	0.99999
ENSG00000122585	NPY	neuropeptide Y [Source:HGNC Symbol;Acc:HGNC:7955]	-2.36	-3.54	1.21	2.03	0.0457	0.99999
ENSG00000213169			-2.04	-2.57	0.53	2.03	0.04573	0.99999
ENSG00000168939	SPRY3	sprouty RTK signaling antagonist 3 [Source:HGNC Symbol;Acc:HGNC:11271]	-4.33	-3.73	-0.58	-2.03	0.04576	0.99999
ENSG00000213420	GPC2	glypican 2 [Source:HGNC Symbol;Acc:HGNC:4450]	1.2	0.7	0.51	2.03	0.04577	0.99999
ENSG00000185669	SNAI3	snail family zinc finger 3 [Source:HGNC Symbol;Acc:HGNC:18411]	-0.95	-0.57	-0.38	-2.03	0.04578	0.99999
ENSG00000264448			-2.39	-1.83	-0.67	-2.03	0.04581	0.99999
ENSG00000204983	PRSS1	protease, serine, 1 (trypsin 1) [Source:HGNC Symbol;Acc:HGNC:9475]	2.13	1.32	0.88	2.03	0.04584	0.99999
ENSG00000262714			-1.67	-0.89	-0.82	-2.02	0.04593	0.99999
ENSG00000116981	NT5C1A	5'-nucleotidase, cytosolic IA [Source:HGNC Symbol;Acc:HGNC:17819]	-4.42	-3.67	-0.8	-2.02	0.04596	0.99999
ENSG00000088682	COQ9	coenzyme Q9 [Source:HGNC Symbol;Acc:HGNC:25302]	4.78	5.03	-0.25	-2.02	0.04597	0.99999
ENSG00000213341	CHUK	conserved helix-loop-helix ubiquitous kinase [Source:HGNC Symbol;Acc:HGNC:1974]	5.09	4.82	0.28	2.02	0.04599	0.99999
ENSG00000210100	MT-TI	mitochondrially encoded tRNA isoleucine [Source:HGNC Symbol;Acc:HGNC:7488]	2.23	2.88	-0.67	-2.02	0.04599	0.99999
ENSG00000128918	ALDH1A2	aldehyde dehydrogenase 1 family, member A2 [Source:HGNC Symbol;Acc:HGNC:15472]	2.93	2.1	0.88	2.02	0.04616	0.99999
ENSG00000167280	ENGASE	endo-beta-N-acetylglucosaminidase [Source:HGNC Symbol;Acc:HGNC:24622]	3.46	3.78	-0.33	-2.02	0.04622	0.99999
ENSG00000173818	ENDOV	endonuclease V [Source:HGNC Symbol;Acc:HGNC:26640]	2.84	3.22	-0.37	-2.02	0.04625	0.99999
ENSG00000127540	UQCR11	ubiquinol-cytochrome c reductase, complex III subunit XI [Source:HGNC Symbol;Acc:HGNC:30862]	-1.99	-1.59	-0.39	-2.02	0.04626	0.99999
ENSG00000139641	ESYT1	extended synaptotagmin-like protein 1 [Source:HGNC Symbol;Acc:HGNC:29534]	7.68	7.4	0.28	2.02	0.04646	0.99999
ENSG00000271576			-1.39	-0.83	-0.57	-2.02	0.0465	0.99999
ENSG00000169826	CSGALNACT2	chondroitin sulfate N-acetylgalactosaminyltransferase 2 [Source:HGNC Symbol;Acc:HGNC:24292]	4.95	4.73	0.23	2.02	0.04657	0.99999
ENSG00000187726	DNAJB13	DnaJ (Hsp40) homolog, subfamily B, member 13 [Source:HGNC Symbol;Acc:HGNC:30718]	2.77	2.17	0.65	2.02	0.04664	0.99999
ENSG00000116663	FBXO6	F-box protein 6 [Source:HGNC Symbol;Acc:HGNC:13585]	2.93	3.32	-0.38	-2.02	0.04678	0.99999
ENSG00000237760			-4.55	-5.32	0.75	2.02	0.04683	0.99999
ENSG00000165887	ANKRD2	ankyrin repeat domain 2 (stretch responsive muscle) [Source:HGNC Symbol;Acc:HGNC:495]	-0.14	-0.87	0.76	2.01	0.04691	0.99999
ENSG00000235298			-2.54	-3.32	0.75	2.01	0.04692	0.99999
ENSG00000271746			-2.33	-1.84	-0.51	-2.01	0.04702	0.99999
ENSG00000179941	BBS10	Bardet-Biedl syndrome 10 [Source:HGNC Symbol;Acc:HGNC:26291]	4.92	4.65	0.27	2.01	0.04704	0.99999
ENSG00000258701	LINC00638	long intergenic non-protein coding RNA 638 [Source:HGNC Symbol;Acc:HGNC:28325]	-0.46	0.02	-0.48	-2.01	0.04707	0.99999
ENSG00000179331	RAB39A	RAB39A, member RAS oncogene family [Source:HGNC Symbol;Acc:HGNC:16521]	0.12	0.5	-0.4	-2.01	0.04712	0.99999
ENSG00000260391			0.76	0.26	0.51	2.01	0.04713	0.99999
ENSG00000252316	RNY4	RNA, Ro-associated Y4 [Source:HGNC Symbol;Acc:HGNC:10244]	0.06	0.85	-0.79	-2.01	0.04725	0.99999
ENSG00000262484	CCER2	coiled-coil glutamate-rich protein 2 [Source:HGNC Symbol;Acc:HGNC:44662]	-2.25	-1.7	-0.62	-2.01	0.04743	0.99999
ENSG00000253807	LINC01170	long intergenic non-protein coding RNA 1170 [Source:HGNC Symbol;Acc:HGNC:49542]	-4.7	-5.51	0.78	2.01	0.04745	0.99999
ENSG00000167355			-2.77	-3.48	0.71	2.01	0.04746	0.99999
ENSG00000212694	LINC01089	long intergenic non-protein coding RNA 1089 [Source:HGNC Symbol;Acc:HGNC:27886]	2.68	2.31	0.38	2.01	0.04751	0.99999
ENSG00000239353			-2.38	-1.94	-0.48	-2.01	0.04752	0.99999
ENSG00000152377	SPOCK1	sparc/osteonectin, cwcv and kazal-like domains proteoglycan (testican) 1 [Source:HGNC Symbol;Acc:HGNC:11251]	2.35	1.66	0.71	2.01	0.0476	0.99999
ENSG00000176124	DLEU1	deleted in lymphocytic leukemia 1 (non-protein coding) [Source:HGNC Symbol;Acc:HGNC:13747]	2.98	2.58	0.4	2.01	0.04769	0.99999
ENSG00000269825			3.12	3.58	-0.48	-2.01	0.04769	0.99999
ENSG00000110811	P3H3	prolyl 3-hydroxylase 3 [Source:HGNC Symbol;Acc:HGNC:19318]	3.39	2.77	0.64	2.01	0.04777	0.99999
ENSG00000132109	TRIM21	tripartite motif containing 21 [Source:HGNC Symbol;Acc:HGNC:11312]	3.77	4.04	-0.27	-2.01	0.04783	0.99999
ENSG00000152208	GRID2	glutamate receptor, ionotropic, delta 2 [Source:HGNC Symbol;Acc:HGNC:4576]	0.6	-0.5	1.14	2.01	0.04786	0.99999
ENSG00000235374	SSR4P1	signal sequence receptor, delta pseudogene 1 [Source:HGNC Symbol;Acc:HGNC:23131]	-1.29	-0.86	-0.44	-2.01	0.04796	0.99999
ENSG00000061676	NCKAP1	NCK-associated protein 1 [Source:HGNC Symbol;Acc:HGNC:7666]	8.63	8.39	0.24	2.01	0.04798	0.99999
ENSG00000223779			0.77	0.34	0.45	2.01	0.04799	0.99999
ENSG00000150281	CTF1	cardiotrophin 1 [Source:HGNC Symbol;Acc:HGNC:2499]	0.88	0.4	0.49	2	0.04802	0.99999
ENSG00000228223	HCG11	HLA complex group 11 (non-protein coding) [Source:HGNC Symbol;Acc:HGNC:17707]	4.72	4.24	0.47	2	0.04803	0.99999
ENSG00000157379	DHRS1	dehydrogenase/reductase (SDR family) member 1 [Source:HGNC Symbol;Acc:HGNC:16445]	3.75	4.07	-0.31	-2	0.04805	0.99999
ENSG00000164221	CCDC112	coiled-coil domain containing 112 [Source:HGNC Symbol;Acc:HGNC:28599]	3.12	2.9	0.24	2	0.0481	0.99999
ENSG00000121594	CD80	CD80 molecule [Source:HGNC Symbol;Acc:HGNC:1700]	0.95	1.44	-0.47	-2	0.0481	0.99999
ENSG00000197705	KLHL14	kelch-like family member 14 [Source:HGNC Symbol;Acc:HGNC:29266]	6.52	5.88	0.66	2	0.04814	0.99999
ENSG00000134717	BTF3L4	basic transcription factor 3-like 4 [Source:HGNC Symbol;Acc:HGNC:30547]	6.5	6.27	0.23	2	0.04819	0.99999
ENSG00000237015			-2.04	-2.73	0.71	2	0.04821	0.99999
ENSG00000208892	SNORA49	small nucleolar RNA, H/ACA box 49 [Source:HGNC Symbol;Acc:HGNC:32642]	3.16	3.77	-0.63	-2	0.04829	0.99999
ENSG00000080947	CROCCP3	ciliary rootlet coiled-coil, rootletin pseudogene 3 [Source:HGNC Symbol;Acc:HGNC:29405]	1.62	1.98	-0.36	-2	0.0483	0.99999
ENSG00000254708			-2.19	-1.69	-0.54	-2	0.04831	0.99999
ENSG00000269896			0.32	0.74	-0.46	-2	0.04836	0.99999
ENSG00000179144	GIMAP7	GTPase, IMAP family member 7 [Source:HGNC Symbol;Acc:HGNC:22404]	1.37	1.77	-0.39	-2	0.04838	0.99999
ENSG00000173926	2015-03-03	membrane-associated ring finger (C3HC4) 3, E3 ubiquitin protein ligase [Source:HGNC Symbol;Acc:HGNC:28728]	0.92	1.34	-0.44	-2	0.04839	0.99999
ENSG00000173914	RBM4B	RNA binding motif protein 4B [Source:HGNC Symbol;Acc:HGNC:28842]	3.67	3.9	-0.21	-2	0.04839	0.99999
ENSG00000066468	FGFR2	fibroblast growth factor receptor 2 [Source:HGNC Symbol;Acc:HGNC:3689]	6.72	6.35	0.37	2	0.04841	0.99999
ENSG00000198774	RASSF9	Ras association (RalGDS/AF-6) domain family (N-terminal) member 9 [Source:HGNC Symbol;Acc:HGNC:15739]	4.55	4.15	0.42	2	0.04842	0.99999
ENSG00000243517			-0.78	-1.17	0.42	2	0.04842	0.99999
ENSG00000143226	FCGR2A	Fc fragment of IgG, low affinity IIa, receptor (CD32) [Source:HGNC Symbol;Acc:HGNC:3616]	4.66	5.05	-0.37	-2	0.04845	0.99999
ENSG00000138303	ASCC1	activating signal cointegrator 1 complex subunit 1 [Source:HGNC Symbol;Acc:HGNC:24268]	4.89	4.67	0.22	2	0.0485	0.99999
ENSG00000180458			0.18	-0.59	0.83	2	0.04852	0.99999
ENSG00000243696			-1.32	-0.9	-0.43	-2	0.04853	0.99999
ENSG00000239605	C2orf61	chromosome 2 open reading frame 61 [Source:HGNC Symbol;Acc:HGNC:26850]	-2.97	-2.41	-0.62	-2	0.04859	0.99999
ENSG00000079974	RABL2B	RAB, member of RAS oncogene family-like 2B [Source:HGNC Symbol;Acc:HGNC:9800]	2.67	2.38	0.29	2	0.0486	0.99999
ENSG00000169689	STRA13	stimulated by retinoic acid 13 [Source:HGNC Symbol;Acc:HGNC:11422]	3.93	4.32	-0.39	-2	0.04868	0.99999
ENSG00000200156	RNU5B-1	RNA, U5B small nuclear 1 [Source:HGNC Symbol;Acc:HGNC:10212]	4.31	4.84	-0.54	-2	0.04876	0.99999
ENSG00000263597	MIR3936	microRNA 3936 [Source:HGNC Symbol;Acc:HGNC:38947]	-2.07	-1.64	-0.45	-2	0.04878	0.99999
ENSG00000088827	SIGLEC1	sialic acid binding Ig-like lectin 1, sialoadhesin [Source:HGNC Symbol;Acc:HGNC:11127]	4	4.44	-0.43	-2	0.0488	0.99999
ENSG00000102531	FNDC3A	fibronectin type III domain containing 3A [Source:HGNC Symbol;Acc:HGNC:20296]	7	6.76	0.25	2	0.04883	0.99999
ENSG00000151491	EPS8	epidermal growth factor receptor pathway substrate 8 [Source:HGNC Symbol;Acc:HGNC:3420]	4.66	5.06	-0.39	-2	0.04884	0.99999
ENSG00000125691	RPL23	ribosomal protein L23 [Source:HGNC Symbol;Acc:HGNC:10316]	8.63	8.35	0.29	2	0.04884	0.99999
ENSG00000235776			-0.7	-1.12	0.43	2	0.0489	0.99999
ENSG00000010379	SLC6A13	solute carrier family 6 (neurotransmitter transporter), member 13 [Source:HGNC Symbol;Acc:HGNC:11046]	0.7	-0.15	0.92	2	0.04895	0.99999
ENSG00000158716	DUSP23	dual specificity phosphatase 23 [Source:HGNC Symbol;Acc:HGNC:21480]	4.58	4.91	-0.32	-2	0.04904	0.99999
ENSG00000150394	CDH8	cadherin 8, type 2 [Source:HGNC Symbol;Acc:HGNC:1767]	-0.25	-0.91	0.71	1.99	0.0491	0.99999
ENSG00000223001	RNU2-61P	RNA, U2 small nuclear 61, pseudogene [Source:HGNC Symbol;Acc:HGNC:48554]	1.24	1.67	-0.44	-1.99	0.0491	0.99999
ENSG00000227777			-4.56	-3.67	-0.89	-1.99	0.04911	0.99999
ENSG00000149948	HMGA2	high mobility group AT-hook 2 [Source:HGNC Symbol;Acc:HGNC:5009]	4.31	3.51	0.86	1.99	0.04912	0.99999
ENSG00000188933	USP32P1	ubiquitin specific peptidase 32 pseudogene 1 [Source:HGNC Symbol;Acc:HGNC:43570]	-1.66	-2.6	1.05	1.99	0.04915	0.99999
ENSG00000262528			-2.7	-3.39	0.72	1.99	0.04915	0.99999
ENSG00000215493			-3.22	-3.92	0.67	1.99	0.04916	0.99999
ENSG00000253972			-1.47	-2.38	0.93	1.99	0.0492	0.99999
ENSG00000175756	AURKAIP1	aurora kinase A interacting protein 1 [Source:HGNC Symbol;Acc:HGNC:24114]	5.12	5.43	-0.31	-1.99	0.04926	0.99999
ENSG00000258414			-3.38	-2.76	-0.62	-1.99	0.04927	0.99999
ENSG00000264063	MIR3687-2	microRNA 3687-2 [Source:HGNC Symbol;Acc:HGNC:50835]	1.77	1.22	0.58	1.99	0.04928	0.99999
ENSG00000113391	FAM172A	family with sequence similarity 172, member A [Source:HGNC Symbol;Acc:HGNC:25365]	5.07	4.79	0.28	1.99	0.0493	0.99999
ENSG00000135250	SRPK2	SRSF protein kinase 2 [Source:HGNC Symbol;Acc:HGNC:11306]	6.35	6.1	0.25	1.99	0.04934	0.99999
ENSG00000004660	CAMKK1	calcium/calmodulin-dependent protein kinase kinase 1, alpha [Source:HGNC Symbol;Acc:HGNC:1469]	2.26	2.64	-0.39	-1.99	0.04936	0.99999
ENSG00000174791	RIN1	Ras and Rab interactor 1 [Source:HGNC Symbol;Acc:HGNC:18749]	1.36	1.77	-0.4	-1.99	0.04937	0.99999
ENSG00000271993			-1.88	-1.42	-0.5	-1.99	0.04939	0.99999
ENSG00000106633	GCK	glucokinase (hexokinase 4) [Source:HGNC Symbol;Acc:HGNC:4195]	-0.66	-1.56	0.94	1.99	0.0494	0.99999
ENSG00000259531			-1.66	-2.22	0.59	1.99	0.04943	0.99999
ENSG00000167555	ZNF528	zinc finger protein 528 [Source:HGNC Symbol;Acc:HGNC:29384]	4.52	4.9	-0.39	-1.99	0.04947	0.99999
ENSG00000213189	BTF3L4P2	basic transcription factor 3-like 4 pseudogene 2 [Source:HGNC Symbol;Acc:HGNC:39646]	0.92	0.64	0.28	1.99	0.04949	0.99999
ENSG00000104177	MYEF2	myelin expression factor 2 [Source:HGNC Symbol;Acc:HGNC:17940]	5.63	5.31	0.32	1.99	0.04965	0.99999
ENSG00000138829	FBN2	fibrillin 2 [Source:HGNC Symbol;Acc:HGNC:3604]	4.69	3.85	0.86	1.99	0.04967	0.99999
ENSG00000204568	MRPS18B	mitochondrial ribosomal protein S18B [Source:HGNC Symbol;Acc:HGNC:14516]	5.73	5.99	-0.26	-1.99	0.04967	0.99999
ENSG00000163362	C1orf106	chromosome 1 open reading frame 106 [Source:HGNC Symbol;Acc:HGNC:25599]	5.02	4.6	0.42	1.99	0.04969	0.99999
ENSG00000114738	MAPKAPK3	mitogen-activated protein kinase-activated protein kinase 3 [Source:HGNC Symbol;Acc:HGNC:6888]	4.98	5.28	-0.29	-1.99	0.04976	0.99999
ENSG00000237984	PTENP1	phosphatase and tensin homolog pseudogene 1 (functional) [Source:HGNC Symbol;Acc:HGNC:9589]	0.97	0.61	0.37	1.99	0.04976	0.99999
ENSG00000260412			-0.94	-1.93	1.07	1.99	0.04977	0.99999
ENSG00000177182	CLVS1	clavesin 1 [Source:HGNC Symbol;Acc:HGNC:23139]	1.38	0.68	0.72	1.99	0.04982	0.99999
ENSG00000003137	CYP26B1	cytochrome P450, family 26, subfamily B, polypeptide 1 [Source:HGNC Symbol;Acc:HGNC:20581]	0.91	0.19	0.73	1.99	0.04983	0.99999
ENSG00000170417	TMEM182	transmembrane protein 182 [Source:HGNC Symbol;Acc:HGNC:26391]	3.29	3.03	0.28	1.99	0.04985	0.99999
ENSG00000231402	WASF5P	WAS protein family, member 5, pseudogene [Source:HGNC Symbol;Acc:HGNC:21665]	-3.72	-2.75	-0.96	-1.99	0.04989	0.99999
ENSG00000263794	RN7SL457P	RNA, 7SL, cytoplasmic 457, pseudogene [Source:HGNC Symbol;Acc:HGNC:46473]	-2.89	-3.45	0.65	1.99	0.0499	0.99999
ENSG00000250910			-2.62	-3.49	0.86	1.99	0.04991	0.99999
ENSG00000102245	CD40LG	CD40 ligand [Source:HGNC Symbol;Acc:HGNC:11935]	-2.26	-1.62	-0.63	-1.99	0.04999	0.99999
ENSG00000231767			0.17	-0.17	0.37	1.99	0.05002	0.99999
ENSG00000137411	VARS2	valyl-tRNA synthetase 2, mitochondrial [Source:HGNC Symbol;Acc:HGNC:21642]	4.48	4.75	-0.27	-1.99	0.05006	0.99999
ENSG00000105793	GTPBP10	GTP-binding protein 10 (putative) [Source:HGNC Symbol;Acc:HGNC:25106]	5.41	5.17	0.24	1.99	0.05007	0.99999
ENSG00000142102	ATHL1	ATH1, acid trehalase-like 1 (yeast) [Source:HGNC Symbol;Acc:HGNC:26210]	6.07	5.49	0.58	1.99	0.05008	0.99999
ENSG00000064490	RFXANK	regulatory factor X-associated ankyrin-containing protein [Source:HGNC Symbol;Acc:HGNC:9987]	6.07	5.78	0.31	1.99	0.0501	0.99999
ENSG00000116815	CD58	CD58 molecule [Source:HGNC Symbol;Acc:HGNC:1688]	2.97	3.34	-0.35	-1.99	0.05011	0.99999
ENSG00000159618	ADGRG5	adhesion G protein-coupled receptor G5 [Source:HGNC Symbol;Acc:HGNC:19010]	-0.15	0.38	-0.56	-1.99	0.05012	0.99999
ENSG00000227751			-4.22	-4.95	0.78	1.99	0.05016	0.99999
ENSG00000110455	ACCS	1-aminocyclopropane-1-carboxylate synthase homolog (Arabidopsis)(non-functional) [Source:HGNC Symbol;Acc:HGNC:23989]	3.42	3.71	-0.29	-1.99	0.05019	0.99999
ENSG00000180822	PSMG4	proteasome (prosome, macropain) assembly chaperone 4 [Source:HGNC Symbol;Acc:HGNC:21108]	3.58	3.86	-0.29	-1.98	0.05028	0.99999
ENSG00000112218	GPR63	G protein-coupled receptor 63 [Source:HGNC Symbol;Acc:HGNC:13302]	2.75	2.3	0.46	1.98	0.05035	0.99999
ENSG00000251637			-2	-1.4	-0.68	-1.98	0.05037	0.99999
ENSG00000267440			-1.48	-2.27	0.85	1.98	0.05043	0.99999
ENSG00000198732	SMOC1	SPARC related modular calcium binding 1 [Source:HGNC Symbol;Acc:HGNC:20318]	-0.79	0.02	-0.84	-1.98	0.05053	0.99999
ENSG00000219642	BMPR1APS1	bone morphogenetic protein receptor, type IA pseudogene 1 [Source:HGNC Symbol;Acc:HGNC:21742]	-1.16	-1.57	0.48	1.98	0.05055	0.99999
ENSG00000143079	CTTNBP2NL	CTTNBP2 N-terminal like [Source:HGNC Symbol;Acc:HGNC:25330]	5.95	5.69	0.25	1.98	0.05068	0.99999
ENSG00000169136	ATF5	activating transcription factor 5 [Source:HGNC Symbol;Acc:HGNC:790]	4.12	3.77	0.38	1.98	0.05071	0.99999
ENSG00000166171	DPCD	deleted in primary ciliary dyskinesia homolog (mouse) [Source:HGNC Symbol;Acc:HGNC:24542]	4.22	3.93	0.29	1.98	0.05073	0.99999
ENSG00000180921	FAM83H	family with sequence similarity 83, member H [Source:HGNC Symbol;Acc:HGNC:24797]	6.38	5.98	0.39	1.98	0.05085	0.99999
ENSG00000174903	RAB1B	RAB1B, member RAS oncogene family [Source:HGNC Symbol;Acc:HGNC:18370]	5.86	6.1	-0.24	-1.98	0.05093	0.99999
ENSG00000248780	ARL4AP2	ADP-ribosylation factor-like 4A pseudogene 2 [Source:HGNC Symbol;Acc:HGNC:32379]	-2.26	-1.9	-0.37	-1.98	0.05094	0.99999
ENSG00000250588	IQCJ-SCHIP1	IQCJ-SCHIP1 readthrough [Source:HGNC Symbol;Acc:HGNC:38842]	0.64	0.24	0.39	1.98	0.05095	0.99999
ENSG00000160991	ORAI2	ORAI calcium release-activated calcium modulator 2 [Source:HGNC Symbol;Acc:HGNC:21667]	5.04	4.71	0.32	1.98	0.05096	0.99999
ENSG00000182871	COL18A1	collagen, type XVIII, alpha 1 [Source:HGNC Symbol;Acc:HGNC:2195]	7.88	7.45	0.45	1.98	0.05104	0.99999
ENSG00000118965	WDR35	WD repeat domain 35 [Source:HGNC Symbol;Acc:HGNC:29250]	5.27	4.98	0.3	1.98	0.05105	0.99999
ENSG00000232858	RPL34P27	ribosomal protein L34 pseudogene 27 [Source:HGNC Symbol;Acc:HGNC:36369]	-3.32	-3.88	0.58	1.98	0.05109	0.99999
ENSG00000019505	SYT13	synaptotagmin XIII [Source:HGNC Symbol;Acc:HGNC:14962]	2.74	3.48	-0.71	-1.98	0.0511	0.99999
ENSG00000153406	NMRAL1	NmrA-like family domain containing 1 [Source:HGNC Symbol;Acc:HGNC:24987]	4.69	4.46	0.25	1.98	0.05113	0.99999
ENSG00000260115			-4.63	-5.35	0.77	1.98	0.05119	0.99999
ENSG00000204217	BMPR2	bone morphogenetic protein receptor, type II (serine/threonine kinase) [Source:HGNC Symbol;Acc:HGNC:1078]	7.92	7.66	0.27	1.98	0.05126	0.99999
ENSG00000145632	PLK2	polo-like kinase 2 [Source:HGNC Symbol;Acc:HGNC:19699]	5.28	4.84	0.44	1.98	0.05126	0.99999
ENSG00000142549	IGLON5	IgLON family member 5 [Source:HGNC Symbol;Acc:HGNC:34550]	-0.66	-1.43	0.83	1.98	0.05127	0.99999
ENSG00000186047	DLEU7	deleted in lymphocytic leukemia, 7 [Source:HGNC Symbol;Acc:HGNC:17567]	-0.65	-0.26	-0.38	-1.98	0.0513	0.99999
ENSG00000262050			-0.6	-0.22	-0.38	-1.98	0.05135	0.99999
ENSG00000254419			-2.62	-2.21	-0.45	-1.97	0.05141	0.99999
ENSG00000260306			-2.15	-2.62	0.54	1.97	0.05142	0.99999
ENSG00000162572	SCNN1D	sodium channel, non voltage gated 1 delta subunit [Source:HGNC Symbol;Acc:HGNC:10601]	2.55	2.05	0.52	1.97	0.05143	0.99999
ENSG00000231006	RPL7P32	ribosomal protein L7 pseudogene 32 [Source:HGNC Symbol;Acc:HGNC:35692]	-1.34	-1.77	0.46	1.97	0.05145	0.99999
ENSG00000214121	PRDX1P1	peroxiredoxin 1 pseudogene 1 [Source:HGNC Symbol;Acc:HGNC:11711]	-3.1	-3.74	0.68	1.97	0.05147	0.99999
ENSG00000112576	CCND3	cyclin D3 [Source:HGNC Symbol;Acc:HGNC:1585]	5.12	5.42	-0.3	-1.97	0.05153	0.99999
ENSG00000248936			-3.5	-2.89	-0.65	-1.97	0.05154	0.99999
ENSG00000184258	CDR1	cerebellar degeneration-related protein 1, 34kDa [Source:HGNC Symbol;Acc:HGNC:1798]	-2.52	-3.42	0.95	1.97	0.05158	0.99999
ENSG00000154930	ACSS1	acyl-CoA synthetase short-chain family member 1 [Source:HGNC Symbol;Acc:HGNC:16091]	4.01	4.44	-0.44	-1.97	0.05159	0.99999
ENSG00000267248			-1.35	-1.02	-0.35	-1.97	0.05167	0.99999
ENSG00000198142	SOWAHC	sosondowah ankyrin repeat domain family member C [Source:HGNC Symbol;Acc:HGNC:26149]	4.53	4.26	0.28	1.97	0.05172	0.99999
ENSG00000173698	ADGRG2	adhesion G protein-coupled receptor G2 [Source:HGNC Symbol;Acc:HGNC:4516]	4.88	4.08	0.81	1.97	0.05177	0.99999
ENSG00000171150	SOCS5	suppressor of cytokine signaling 5 [Source:HGNC Symbol;Acc:HGNC:16852]	5.75	5.54	0.21	1.97	0.05177	0.99999
ENSG00000049167	ERCC8	excision repair cross-complementation group 8 [Source:HGNC Symbol;Acc:HGNC:3439]	3.34	3.09	0.25	1.97	0.05183	0.99999
ENSG00000257913			-2.19	-1.63	-0.6	-1.97	0.05188	0.99999
ENSG00000124839	RAB17	RAB17, member RAS oncogene family [Source:HGNC Symbol;Acc:HGNC:16523]	3.43	3.8	-0.4	-1.97	0.05194	0.99999
ENSG00000064313	TAF2	TAF2 RNA polymerase II, TATA box binding protein (TBP)-associated factor, 150kDa [Source:HGNC Symbol;Acc:HGNC:11536]	6.57	6.35	0.21	1.97	0.05203	0.99999
ENSG00000211753	TRBV28	T cell receptor beta variable 28 [Source:HGNC Symbol;Acc:HGNC:12209]	-2.99	-2.34	-0.66	-1.97	0.05205	0.99999
ENSG00000270938	RAP2CP1	RAP2C pseudogene 1 [Source:HGNC Symbol;Acc:HGNC:49146]	-3.52	-2.82	-0.73	-1.97	0.05206	0.99999
ENSG00000262172			-3.63	-3.04	-0.6	-1.97	0.05207	0.99999
ENSG00000189343	RPS2P46	ribosomal protein S2 pseudogene 46 [Source:HGNC Symbol;Acc:HGNC:35839]	5.38	4.83	0.57	1.97	0.05211	0.99999
ENSG00000110324	IL10RA	interleukin 10 receptor, alpha [Source:HGNC Symbol;Acc:HGNC:5964]	3.89	4.31	-0.42	-1.97	0.05212	0.99999
ENSG00000178401	DNAJC22	DnaJ (Hsp40) homolog, subfamily C, member 22 [Source:HGNC Symbol;Acc:HGNC:25802]	3.3	2.71	0.6	1.97	0.05226	0.99999
ENSG00000138160	KIF11	kinesin family member 11 [Source:HGNC Symbol;Acc:HGNC:6388]	5.96	5.61	0.35	1.97	0.05227	0.99999
ENSG00000186468	RPS23	ribosomal protein S23 [Source:HGNC Symbol;Acc:HGNC:10410]	8.82	8.48	0.33	1.97	0.05233	0.99999
ENSG00000111144	LTA4H	leukotriene A4 hydrolase [Source:HGNC Symbol;Acc:HGNC:6710]	6.63	6.33	0.31	1.97	0.05235	0.99999
ENSG00000134531	EMP1	epithelial membrane protein 1 [Source:HGNC Symbol;Acc:HGNC:3333]	6.91	6.49	0.42	1.97	0.05244	0.99999
ENSG00000173598	NUDT4	nudix (nucleoside diphosphate linked moiety X)-type motif 4 [Source:HGNC Symbol;Acc:HGNC:8051]	5.11	4.82	0.3	1.97	0.05249	0.99999
ENSG00000263616	RN7SL178P	RNA, 7SL, cytoplasmic 178, pseudogene [Source:HGNC Symbol;Acc:HGNC:46194]	-3.47	-4.17	0.75	1.97	0.05249	0.99999
ENSG00000131143	COX4I1	cytochrome c oxidase subunit IV isoform 1 [Source:HGNC Symbol;Acc:HGNC:2265]	7.18	7.47	-0.29	-1.97	0.05251	0.99999
ENSG00000174151	CYB561D1	cytochrome b561 family, member D1 [Source:HGNC Symbol;Acc:HGNC:26804]	3.44	3.72	-0.28	-1.96	0.05255	0.99999
ENSG00000213862			-0.18	-0.59	0.43	1.96	0.05261	0.99999
ENSG00000114771	AADAC	arylacetamide deacetylase [Source:HGNC Symbol;Acc:HGNC:17]	2.1	1.41	0.73	1.96	0.05264	0.99999
ENSG00000138439	FAM117B	family with sequence similarity 117, member B [Source:HGNC Symbol;Acc:HGNC:14440]	5.5	5.2	0.3	1.96	0.05264	0.99999
ENSG00000227409	ZMYM4-AS1	ZMYM4 antisense RNA 1 [Source:HGNC Symbol;Acc:HGNC:40624]	-3.79	-4.57	0.79	1.96	0.05267	0.99999
ENSG00000164100	NDST3	N-deacetylase/N-sulfotransferase (heparan glucosaminyl) 3 [Source:HGNC Symbol;Acc:HGNC:7682]	1.23	0.45	0.84	1.96	0.05268	0.99999
ENSG00000205076	LGALS7	lectin, galactoside-binding, soluble, 7 [Source:HGNC Symbol;Acc:HGNC:6568]	-5.37	-6.09	0.69	1.96	0.05272	0.99999
ENSG00000239998	LILRA2	leukocyte immunoglobulin-like receptor, subfamily A (with TM domain), member 2 [Source:HGNC Symbol;Acc:HGNC:6603]	-0.21	0.24	-0.46	-1.96	0.05273	0.99999
ENSG00000086205	FOLH1	folate hydrolase (prostate-specific membrane antigen) 1 [Source:HGNC Symbol;Acc:HGNC:3788]	2.42	1.95	0.51	1.96	0.05279	0.99999
ENSG00000250016	SNX18P23	sorting nexin 18 pseudogene 23 [Source:HGNC Symbol;Acc:HGNC:39631]	-5.01	-5.76	0.74	1.96	0.0528	0.99999
ENSG00000100399	CHADL	chondroadherin-like [Source:HGNC Symbol;Acc:HGNC:25165]	-0.17	0.25	-0.45	-1.96	0.05281	0.99999
ENSG00000184925	LCN12	lipocalin 12 [Source:HGNC Symbol;Acc:HGNC:28733]	2.25	1.72	0.57	1.96	0.05281	0.99999
ENSG00000111725	PRKAB1	protein kinase, AMP-activated, beta 1 non-catalytic subunit [Source:HGNC Symbol;Acc:HGNC:9378]	4.81	4.55	0.26	1.96	0.05284	0.99999
ENSG00000175426	PCSK1	proprotein convertase subtilisin/kexin type 1 [Source:HGNC Symbol;Acc:HGNC:8743]	-1.06	-0.2	-0.88	-1.96	0.05286	0.99999
ENSG00000235917	MTCO2P11	MT-CO2 pseudogene 11 [Source:HGNC Symbol;Acc:HGNC:52027]	-3.48	-2.91	-0.6	-1.96	0.05287	0.99999
ENSG00000184117	NIPSNAP1	nipsnap homolog 1 (C. elegans) [Source:HGNC Symbol;Acc:HGNC:7827]	6.23	5.93	0.29	1.96	0.05293	0.99999
ENSG00000270607			-1.2	-1.79	0.58	1.96	0.05293	0.99999
ENSG00000169432	SCN9A	sodium channel, voltage gated, type IX alpha subunit [Source:HGNC Symbol;Acc:HGNC:10597]	2.63	1.88	0.74	1.96	0.053	0.99999
ENSG00000196126	HLA-DRB1	major histocompatibility complex, class II, DR beta 1 [Source:HGNC Symbol;Acc:HGNC:4948]	7.41	8.01	-0.59	-1.96	0.05303	0.99999
ENSG00000202025	RNU6-1240P	RNA, U6 small nuclear 1240, pseudogene [Source:HGNC Symbol;Acc:HGNC:48203]	-2.57	-3.01	0.43	1.96	0.05313	0.99999
ENSG00000237580	GCSHP3	glycine cleavage system protein H (aminomethyl carrier) pseudogene 3 [Source:HGNC Symbol;Acc:HGNC:43929]	1.48	1.17	0.32	1.96	0.05319	0.99999
ENSG00000214922	HLA-F-AS1	HLA-F antisense RNA 1 [Source:HGNC Symbol;Acc:HGNC:26645]	0.43	0.82	-0.41	-1.96	0.0532	0.99999
ENSG00000260369			-3.61	-2.93	-0.71	-1.96	0.05327	0.99999
ENSG00000100078	PLA2G3	phospholipase A2, group III [Source:HGNC Symbol;Acc:HGNC:17934]	-1.46	-2.22	0.81	1.96	0.0533	0.99999
ENSG00000241839	PLEKHO2	pleckstrin homology domain containing, family O member 2 [Source:HGNC Symbol;Acc:HGNC:30026]	4.56	4.82	-0.25	-1.96	0.05338	0.99999
ENSG00000187531	SIRT7	sirtuin 7 [Source:HGNC Symbol;Acc:HGNC:14935]	3.52	3.82	-0.29	-1.96	0.05342	0.99999
ENSG00000253886			-5.25	-4.42	-0.84	-1.96	0.05343	0.99999
ENSG00000119950	MXI1	MAX interactor 1, dimerization protein [Source:HGNC Symbol;Acc:HGNC:7534]	5.76	5.46	0.29	1.96	0.05344	0.99999
ENSG00000136143	SUCLA2	succinate-CoA ligase, ADP-forming, beta subunit [Source:HGNC Symbol;Acc:HGNC:11448]	5.4	5.13	0.28	1.96	0.05346	0.99999
ENSG00000009844	VTA1	vesicle (multivesicular body) trafficking 1 [Source:HGNC Symbol;Acc:HGNC:20954]	5.78	5.53	0.25	1.96	0.05346	0.99999
ENSG00000085721	RRN3	RRN3 homolog, RNA polymerase I transcription factor [Source:HGNC Symbol;Acc:HGNC:30346]	5.65	5.41	0.24	1.96	0.05355	0.99999
ENSG00000100592	DAAM1	dishevelled associated activator of morphogenesis 1 [Source:HGNC Symbol;Acc:HGNC:18142]	5.7	5.36	0.34	1.96	0.05358	0.99999
ENSG00000162747	FCGR3B	Fc fragment of IgG, low affinity IIIb, receptor (CD16b) [Source:HGNC Symbol;Acc:HGNC:3620]	-1.04	-0.44	-0.62	-1.96	0.0536	0.99999
ENSG00000211721	TRBV6-5	T cell receptor beta variable 6-5 [Source:HGNC Symbol;Acc:HGNC:12230]	-3.82	-3.13	-0.7	-1.96	0.05362	0.99999
ENSG00000160145	KALRN	kalirin, RhoGEF kinase [Source:HGNC Symbol;Acc:HGNC:4814]	5.09	4.72	0.39	1.96	0.05366	0.99999
ENSG00000138678	GPAT3	glycerol-3-phosphate acyltransferase 3 [Source:HGNC Symbol;Acc:HGNC:28157]	1.03	1.44	-0.41	-1.96	0.05368	0.99999
ENSG00000132879	FBXO44	F-box protein 44 [Source:HGNC Symbol;Acc:HGNC:24847]	3.44	3.72	-0.28	-1.95	0.05371	0.99999
ENSG00000177875	CCDC184	coiled-coil domain containing 184 [Source:HGNC Symbol;Acc:HGNC:33749]	-0.54	-1.08	0.55	1.95	0.05375	0.99999
ENSG00000213672	NCKIPSD	NCK interacting protein with SH3 domain [Source:HGNC Symbol;Acc:HGNC:15486]	3.94	4.21	-0.27	-1.95	0.05377	0.99999
ENSG00000212724	KRTAP2-3	keratin associated protein 2-3 [Source:HGNC Symbol;Acc:HGNC:18906]	-4.3	-5.18	0.89	1.95	0.05388	0.99999
ENSG00000155659	VSIG4	V-set and immunoglobulin domain containing 4 [Source:HGNC Symbol;Acc:HGNC:17032]	3.9	4.36	-0.45	-1.95	0.05389	0.99999
ENSG00000107854	TNKS2	tankyrase, TRF1-interacting ankyrin-related ADP-ribose polymerase 2 [Source:HGNC Symbol;Acc:HGNC:15677]	6.91	6.68	0.24	1.95	0.05397	0.99999
ENSG00000233214			-4.57	-3.83	-0.75	-1.95	0.05401	0.99999
ENSG00000189295	ANKRD62P1-PARP4P3	ANKRD62P1-PARP4P3 readthrough, transcribed pseudogene [Source:HGNC Symbol;Acc:HGNC:42393]	-3.81	-4.73	0.93	1.95	0.05407	0.99999
ENSG00000228857			-1.48	-1.96	0.47	1.95	0.05407	0.99999
ENSG00000227640	SOX21-AS1	SOX21 antisense RNA 1 (head to head) [Source:HGNC Symbol;Acc:HGNC:39807]	-3.04	-2.23	-0.91	-1.95	0.05408	0.99999
ENSG00000114316	USP4	ubiquitin specific peptidase 4 (proto-oncogene) [Source:HGNC Symbol;Acc:HGNC:12627]	5.63	5.89	-0.26	-1.95	0.05408	0.99999
ENSG00000198039	ZNF273	zinc finger protein 273 [Source:HGNC Symbol;Acc:HGNC:13067]	4.15	3.9	0.26	1.95	0.05409	0.99999
ENSG00000180769	WDFY3-AS2	WDFY3 antisense RNA 2 [Source:HGNC Symbol;Acc:HGNC:21603]	1.03	0.71	0.33	1.95	0.05412	0.99999
ENSG00000136021	SCYL2	SCY1-like, kinase-like 2 [Source:HGNC Symbol;Acc:HGNC:19286]	6.83	6.57	0.25	1.95	0.0542	0.99999
ENSG00000225523	IGKV6D-21	immunoglobulin kappa variable 6D-21 (non-functional) [Source:HGNC Symbol;Acc:HGNC:5837]	-5.41	-4.46	-0.95	-1.95	0.05424	0.99999
ENSG00000251733	SCARNA8	small Cajal body-specific RNA 8 [Source:HGNC Symbol;Acc:HGNC:32564]	-0.96	-0.52	-0.44	-1.95	0.05429	0.99999
ENSG00000256037	MRPL40P1	mitochondrial ribosomal protein L40 pseudogene 1 [Source:HGNC Symbol;Acc:HGNC:44532]	-3.12	-3.9	0.78	1.95	0.05438	0.99999
ENSG00000204228	HSD17B8	hydroxysteroid (17-beta) dehydrogenase 8 [Source:HGNC Symbol;Acc:HGNC:3554]	3.19	3.59	-0.39	-1.95	0.05446	0.99999
ENSG00000120868	APAF1	apoptotic peptidase activating factor 1 [Source:HGNC Symbol;Acc:HGNC:576]	5.24	5.01	0.22	1.95	0.05462	0.99999
ENSG00000236456			-0.4	-0.75	0.34	1.95	0.05465	0.99999
ENSG00000152413	HOMER1	homer scaffolding protein 1 [Source:HGNC Symbol;Acc:HGNC:17512]	4.44	4.08	0.35	1.95	0.05468	0.99999
ENSG00000100344	PNPLA3	patatin-like phospholipase domain containing 3 [Source:HGNC Symbol;Acc:HGNC:18590]	0.85	0.27	0.59	1.95	0.05478	0.99999
ENSG00000213442	RPL18AP3	ribosomal protein L18a pseudogene 3 [Source:HGNC Symbol;Acc:HGNC:31387]	3.92	3.47	0.45	1.95	0.05481	0.99999
ENSG00000205426	KRT81	keratin 81, type II [Source:HGNC Symbol;Acc:HGNC:6458]	-0.96	-0.1	-0.95	-1.95	0.05485	0.99999
ENSG00000010803	SCMH1	sex comb on midleg homolog 1 (Drosophila) [Source:HGNC Symbol;Acc:HGNC:19003]	4.64	4.9	-0.27	-1.95	0.05486	0.99999
ENSG00000249026			-1.7	-2.15	0.48	1.95	0.05487	0.99999
ENSG00000144476	ACKR3	atypical chemokine receptor 3 [Source:HGNC Symbol;Acc:HGNC:23692]	4.05	3.5	0.56	1.95	0.05489	0.99999
ENSG00000076685	NT5C2	5'-nucleotidase, cytosolic II [Source:HGNC Symbol;Acc:HGNC:8022]	6.53	6.31	0.23	1.94	0.05493	0.99999
ENSG00000154059	IMPACT	impact RWD domain protein [Source:HGNC Symbol;Acc:HGNC:20387]	5.49	5.23	0.27	1.94	0.05495	0.99999
ENSG00000145715	RASA1	RAS p21 protein activator (GTPase activating protein) 1 [Source:HGNC Symbol;Acc:HGNC:9871]	5.38	5.12	0.26	1.94	0.05497	0.99999
ENSG00000253797	UTP14C	UTP14, U3 small nucleolar ribonucleoprotein, homolog C (yeast) [Source:HGNC Symbol;Acc:HGNC:20321]	5.16	4.92	0.24	1.94	0.05498	0.99999
ENSG00000182798	MAGEB17	melanoma antigen family B17 [Source:HGNC Symbol;Acc:HGNC:17418]	-3.78	-3	-0.82	-1.94	0.05499	0.99999
ENSG00000170954	ZNF415	zinc finger protein 415 [Source:HGNC Symbol;Acc:HGNC:20636]	3.38	3.71	-0.33	-1.94	0.05504	0.99999
ENSG00000175497	DPP10	dipeptidyl-peptidase 10 (non-functional) [Source:HGNC Symbol;Acc:HGNC:20823]	0.85	-0.11	1.03	1.94	0.05505	0.99999
ENSG00000091106	NLRC4	NLR family, CARD domain containing 4 [Source:HGNC Symbol;Acc:HGNC:16412]	1.02	1.34	-0.33	-1.94	0.05505	0.99999
ENSG00000181852	RNF41	ring finger protein 41, E3 ubiquitin protein ligase [Source:HGNC Symbol;Acc:HGNC:18401]	6.02	5.78	0.25	1.94	0.05512	0.99999
ENSG00000110025	SNX15	sorting nexin 15 [Source:HGNC Symbol;Acc:HGNC:14978]	3.62	3.92	-0.29	-1.94	0.05513	0.99999
ENSG00000271980			-1	-1.78	0.75	1.94	0.05515	0.99999
ENSG00000237214			-0.86	-1.23	0.39	1.94	0.05517	0.99999
ENSG00000240889	NDUFB2-AS1	NDUFB2 antisense RNA 1 [Source:HGNC Symbol;Acc:HGNC:40396]	-0.36	-0.64	0.3	1.94	0.0552	0.99999
ENSG00000263276			-1.51	-1.09	-0.41	-1.94	0.05524	0.99999
ENSG00000270571			1.1	1.84	-0.69	-1.94	0.05535	0.99999
ENSG00000156858	PRR14	proline rich 14 [Source:HGNC Symbol;Acc:HGNC:28458]	3.54	3.3	0.25	1.94	0.05543	0.99999
ENSG00000117569	PTBP2	polypyrimidine tract binding protein 2 [Source:HGNC Symbol;Acc:HGNC:17662]	5.5	5.22	0.29	1.94	0.05543	0.99999
ENSG00000180096	2015-09-01	septin 1 [Source:HGNC Symbol;Acc:HGNC:2879]	-0.66	-1.12	0.5	1.94	0.05547	0.99999
ENSG00000128422	KRT17	keratin 17, type I [Source:HGNC Symbol;Acc:HGNC:6427]	2.97	2.24	0.74	1.94	0.05552	0.99999
ENSG00000259660	DNM1P47	dynamin 1 pseudogene 47 [Source:HGNC Symbol;Acc:HGNC:35200]	-2.9	-2.34	-0.6	-1.94	0.05555	0.99999
ENSG00000241878	PISD	phosphatidylserine decarboxylase [Source:HGNC Symbol;Acc:HGNC:8999]	5.21	4.91	0.29	1.94	0.05558	0.99999
ENSG00000204560	DHX16	DEAH (Asp-Glu-Ala-His) box polypeptide 16 [Source:HGNC Symbol;Acc:HGNC:2739]	5.2	5.43	-0.24	-1.94	0.05561	0.99999
ENSG00000267767			-0.46	-1.05	0.55	1.94	0.05564	0.99999
ENSG00000229657			-4.48	-3.77	-0.75	-1.94	0.05564	0.99999
ENSG00000053747	LAMA3	laminin, alpha 3 [Source:HGNC Symbol;Acc:HGNC:6483]	6.61	5.85	0.76	1.94	0.05565	0.99999
ENSG00000182541	LIMK2	LIM domain kinase 2 [Source:HGNC Symbol;Acc:HGNC:6614]	6.85	6.46	0.38	1.94	0.05565	0.99999
ENSG00000127903	ZNF835	zinc finger protein 835 [Source:HGNC Symbol;Acc:HGNC:34332]	1.14	1.64	-0.51	-1.94	0.05578	0.99999
ENSG00000167397	VKORC1	vitamin K epoxide reductase complex, subunit 1 [Source:HGNC Symbol;Acc:HGNC:23663]	3.39	3.15	0.26	1.94	0.05589	0.99999
ENSG00000272189			1.01	0.62	0.39	1.94	0.05605	0.99999
ENSG00000257818	C1GALT1P1	core 1 synthase, glycoprotein-N-acetylgalactosamine 3-beta-galactosyltransferase 1 pseudogene 1 [Source:HGNC Symbol;Acc:HGNC:51614]	-0.25	-0.81	0.55	1.93	0.05618	0.99999
ENSG00000224413			-4.09	-3.34	-0.81	-1.93	0.05631	0.99999
ENSG00000211650	IGLV5-45	immunoglobulin lambda variable 5-45 [Source:HGNC Symbol;Acc:HGNC:5924]	-3.38	-2.07	-1.33	-1.93	0.05632	0.99999
ENSG00000268279			-2.84	-2.4	-0.48	-1.93	0.05636	0.99999
ENSG00000077264	PAK3	p21 protein (Cdc42/Rac)-activated kinase 3 [Source:HGNC Symbol;Acc:HGNC:8592]	1.09	0.5	0.6	1.93	0.05639	0.99999
ENSG00000060709	RIMBP2	RIMS binding protein 2 [Source:HGNC Symbol;Acc:HGNC:30339]	1.7	0.96	0.75	1.93	0.05641	0.99999
ENSG00000248485	PCP4L1	Purkinje cell protein 4 like 1 [Source:HGNC Symbol;Acc:HGNC:20448]	-1.94	-1.26	-0.76	-1.93	0.05651	0.99999
ENSG00000138336	TET1	tet methylcytosine dioxygenase 1 [Source:HGNC Symbol;Acc:HGNC:29484]	4.62	4.25	0.37	1.93	0.0566	0.99999
ENSG00000172799	ZBTB8OSP2	zinc finger and BTB domain containing 8 opposite strand pseudogene 2 [Source:HGNC Symbol;Acc:HGNC:30326]	-4.68	-3.91	-0.77	-1.93	0.05668	0.99999
ENSG00000136867	SLC31A2	solute carrier family 31 (copper transporter), member 2 [Source:HGNC Symbol;Acc:HGNC:11017]	2.48	2.88	-0.38	-1.93	0.05672	0.99999
ENSG00000211779	TRAV5	T cell receptor alpha variable 5 [Source:HGNC Symbol;Acc:HGNC:12143]	-4.32	-3.57	-0.74	-1.93	0.05672	0.99999
ENSG00000265055			-2.15	-1.59	-0.56	-1.93	0.05676	0.99999
ENSG00000137673	MMP7	matrix metallopeptidase 7 [Source:HGNC Symbol;Acc:HGNC:7174]	6.86	5.89	1	1.93	0.0568	0.99999
ENSG00000151778	SERP2	stress-associated endoplasmic reticulum protein family member 2 [Source:HGNC Symbol;Acc:HGNC:20607]	-0.06	-0.41	0.36	1.93	0.05682	0.99999
ENSG00000237950			-1.59	-1.22	-0.41	-1.93	0.05691	0.99999
ENSG00000237764			-2.01	-2.71	0.8	1.93	0.05696	0.99999
ENSG00000133124	IRS4	insulin receptor substrate 4 [Source:HGNC Symbol;Acc:HGNC:6128]	-3.13	-2.3	-0.8	-1.93	0.05698	0.99999
ENSG00000207725	MIR222	microRNA 222 [Source:HGNC Symbol;Acc:HGNC:31602]	-4.55	-3.92	-0.66	-1.93	0.05701	0.99999
ENSG00000166927	MS4A7	membrane-spanning 4-domains, subfamily A, member 7 [Source:HGNC Symbol;Acc:HGNC:13378]	3.92	4.33	-0.4	-1.93	0.05701	0.99999
ENSG00000118200	CAMSAP2	calmodulin regulated spectrin-associated protein family, member 2 [Source:HGNC Symbol;Acc:HGNC:29188]	6.74	6.5	0.24	1.93	0.05702	0.99999
ENSG00000128512	DOCK4	dedicator of cytokinesis 4 [Source:HGNC Symbol;Acc:HGNC:19192]	5.96	5.65	0.31	1.93	0.05704	0.99999
ENSG00000133056	PIK3C2B	phosphatidylinositol-4-phosphate 3-kinase, catalytic subunit type 2 beta [Source:HGNC Symbol;Acc:HGNC:8972]	5.03	4.67	0.36	1.93	0.05705	0.99999
ENSG00000253356			-3.6	-4.3	0.75	1.93	0.05706	0.99999
ENSG00000173153	ESRRA	estrogen-related receptor alpha [Source:HGNC Symbol;Acc:HGNC:3471]	4.43	4.73	-0.29	-1.93	0.05709	0.99999
ENSG00000259447			-2.21	-3.14	0.95	1.93	0.05721	0.99999
ENSG00000212695			-2.98	-3.63	0.69	1.93	0.05724	0.99999
ENSG00000260685			-3.35	-4.04	0.74	1.93	0.05727	0.99999
ENSG00000234912	SNHG20	small nucleolar RNA host gene 20 [Source:HGNC Symbol;Acc:HGNC:33099]	4.76	5.2	-0.44	-1.93	0.0573	0.99999
ENSG00000255015			-3.22	-4	0.74	1.93	0.05736	0.99999
ENSG00000204348	DXO	decapping exoribonuclease [Source:HGNC Symbol;Acc:HGNC:2992]	3.64	3.89	-0.25	-1.93	0.05737	0.99999
ENSG00000068971	PPP2R5B	protein phosphatase 2, regulatory subunit B', beta [Source:HGNC Symbol;Acc:HGNC:9310]	2.93	3.3	-0.37	-1.92	0.05744	0.99999
ENSG00000231050			-2.81	-2.26	-0.54	-1.92	0.0575	0.99999
ENSG00000165272	AQP3	aquaporin 3 (Gill blood group) [Source:HGNC Symbol;Acc:HGNC:636]	3.69	3.07	0.65	1.92	0.05762	0.99999
ENSG00000220793	RPL21P119	ribosomal protein L21 pseudogene 119 [Source:HGNC Symbol;Acc:HGNC:35614]	-2	-2.52	0.52	1.92	0.05765	0.99999
ENSG00000152193	RNF219	ring finger protein 219 [Source:HGNC Symbol;Acc:HGNC:20308]	4.7	4.45	0.25	1.92	0.05766	0.99999
ENSG00000188883	KLRG2	killer cell lectin-like receptor subfamily G, member 2 [Source:HGNC Symbol;Acc:HGNC:24778]	0.99	1.73	-0.79	-1.92	0.05769	0.99999
ENSG00000115310	RTN4	reticulon 4 [Source:HGNC Symbol;Acc:HGNC:14085]	7.16	6.89	0.28	1.92	0.05778	0.99999
ENSG00000121410	A1BG	alpha-1-B glycoprotein [Source:HGNC Symbol;Acc:HGNC:5]	-2.49	-1.95	-0.58	-1.92	0.05782	0.99999
ENSG00000226089			-3.07	-3.65	0.59	1.92	0.05782	0.99999
ENSG00000187486	KCNJ11	potassium channel, inwardly rectifying subfamily J, member 11 [Source:HGNC Symbol;Acc:HGNC:6257]	1.48	1.11	0.39	1.92	0.05788	0.99999
ENSG00000009694	TENM1	teneurin transmembrane protein 1 [Source:HGNC Symbol;Acc:HGNC:8117]	2.05	1.18	0.89	1.92	0.05788	0.99999
ENSG00000259479	SORD2P	sorbitol dehydrogenase 2, pseudogene [Source:HGNC Symbol;Acc:HGNC:49919]	0.11	-0.36	0.44	1.92	0.05792	0.99999
ENSG00000271361	HTATSF1P2	HIV-1 Tat specific factor 1 pseudogene 2 [Source:HGNC Symbol;Acc:HGNC:38586]	-0.67	0.03	-0.7	-1.92	0.05795	0.99999
ENSG00000267059			-3.24	-2.78	-0.47	-1.92	0.05798	0.99999
ENSG00000173210	ABLIM3	actin binding LIM protein family, member 3 [Source:HGNC Symbol;Acc:HGNC:29132]	1.14	1.5	-0.36	-1.92	0.05799	0.99999
ENSG00000224411	HSP90AA2P	heat shock protein 90kDa alpha (cytosolic), class A member 2, pseudogene [Source:HGNC Symbol;Acc:HGNC:5256]	-0.01	-0.29	0.28	1.92	0.05801	0.99999
ENSG00000168071	CCDC88B	coiled-coil domain containing 88B [Source:HGNC Symbol;Acc:HGNC:26757]	2.64	2.94	-0.29	-1.92	0.05805	0.99999
ENSG00000220842			0.25	-0.18	0.44	1.92	0.05806	0.99999
ENSG00000131148	EMC8	ER membrane protein complex subunit 8 [Source:HGNC Symbol;Acc:HGNC:7864]	3.96	4.22	-0.25	-1.92	0.05814	0.99999
ENSG00000172543	CTSW	cathepsin W [Source:HGNC Symbol;Acc:HGNC:2546]	0.35	0.98	-0.62	-1.92	0.05817	0.99999
ENSG00000104131	EIF3J	eukaryotic translation initiation factor 3, subunit J [Source:HGNC Symbol;Acc:HGNC:3270]	5.87	5.63	0.24	1.92	0.05824	0.99999
ENSG00000117174	ZNHIT6	zinc finger, HIT-type containing 6 [Source:HGNC Symbol;Acc:HGNC:26089]	4.75	4.52	0.23	1.92	0.05829	0.99999
ENSG00000117586	TNFSF4	tumor necrosis factor (ligand) superfamily, member 4 [Source:HGNC Symbol;Acc:HGNC:11934]	3.22	2.78	0.48	1.92	0.0583	0.99999
ENSG00000262869			-4.68	-3.77	-0.95	-1.92	0.05833	0.99999
ENSG00000099715	PCDH11Y	protocadherin 11 Y-linked [Source:HGNC Symbol;Acc:HGNC:15813]	-5.56	-6.22	0.64	1.92	0.05835	0.99999
ENSG00000204397	CARD16	caspase recruitment domain family, member 16 [Source:HGNC Symbol;Acc:HGNC:33701]	1.65	2.03	-0.36	-1.92	0.05836	0.99999
ENSG00000123843	C4BPB	complement component 4 binding protein, beta [Source:HGNC Symbol;Acc:HGNC:1328]	-2.77	-1.88	-0.95	-1.92	0.05838	0.99999
ENSG00000268555			-3.55	-2.72	-0.87	-1.92	0.05838	0.99999
ENSG00000238961	SNORA47	small nucleolar RNA, H/ACA box 47 [Source:HGNC Symbol;Acc:HGNC:32640]	1.84	2.3	-0.49	-1.92	0.05846	0.99999
ENSG00000116747	TROVE2	TROVE domain family, member 2 [Source:HGNC Symbol;Acc:HGNC:11313]	7.31	7.09	0.22	1.92	0.05849	0.99999
ENSG00000197429	IPP	intracisternal A particle-promoted polypeptide [Source:HGNC Symbol;Acc:HGNC:6108]	4.76	4.54	0.22	1.92	0.05851	0.99999
ENSG00000164683	HEY1	hes-related family bHLH transcription factor with YRPW motif 1 [Source:HGNC Symbol;Acc:HGNC:4880]	1.27	1.68	-0.42	-1.92	0.05855	0.99999
ENSG00000122176	FMOD	fibromodulin [Source:HGNC Symbol;Acc:HGNC:3774]	5.9	5.43	0.49	1.92	0.05859	0.99999
ENSG00000267185	PTP4A2P1	protein tyrosine phosphatase type IVA, member 2 pseudogene 1 [Source:HGNC Symbol;Acc:HGNC:9637]	-2.28	-2.58	0.33	1.92	0.05859	0.99999
ENSG00000181396	OGFOD3	2-oxoglutarate and iron-dependent oxygenase domain containing 3 [Source:HGNC Symbol;Acc:HGNC:26174]	3.97	4.27	-0.3	-1.92	0.05861	0.99999
ENSG00000233198	RNF224	ring finger protein 224 [Source:HGNC Symbol;Acc:HGNC:41912]	-1.74	-2.41	0.76	1.92	0.05867	0.99999
ENSG00000137310	TCF19	transcription factor 19 [Source:HGNC Symbol;Acc:HGNC:11629]	4.3	4.69	-0.39	-1.91	0.05876	0.99999
ENSG00000185737	NRG3	neuregulin 3 [Source:HGNC Symbol;Acc:HGNC:7999]	1.05	0.09	1.02	1.91	0.05877	0.99999
ENSG00000137338	PGBD1	piggyBac transposable element derived 1 [Source:HGNC Symbol;Acc:HGNC:19398]	2.47	2.8	-0.34	-1.91	0.05879	0.99999
ENSG00000213445	SIPA1	signal-induced proliferation-associated 1 [Source:HGNC Symbol;Acc:HGNC:10885]	4.18	4.48	-0.3	-1.91	0.0588	0.99999
ENSG00000197140	ADAM32	ADAM metallopeptidase domain 32 [Source:HGNC Symbol;Acc:HGNC:15479]	3.55	3.15	0.43	1.91	0.05887	0.99999
ENSG00000222515	RN7SKP240	RNA, 7SK small nuclear pseudogene 240 [Source:HGNC Symbol;Acc:HGNC:45964]	-3.36	-3.95	0.62	1.91	0.0589	0.99999
ENSG00000206688	SNORD116-18	small nucleolar RNA, C/D box 116-18 [Source:HGNC Symbol;Acc:HGNC:33084]	-1.5	-2.4	0.92	1.91	0.05892	0.99999
ENSG00000103269	RHBDL1	rhomboid, veinlet-like 1 (Drosophila) [Source:HGNC Symbol;Acc:HGNC:10007]	0.1	-0.32	0.48	1.91	0.05896	0.99999
ENSG00000259562			-1.1	-0.7	-0.37	-1.91	0.05896	0.99999
ENSG00000271833			-2.04	-1.65	-0.41	-1.91	0.05901	0.99999
ENSG00000010610	CD4	CD4 molecule [Source:HGNC Symbol;Acc:HGNC:1678]	4.85	5.2	-0.33	-1.91	0.05902	0.99999
ENSG00000236744			-3.98	-4.74	0.85	1.91	0.05903	0.99999
ENSG00000222482			-2.88	-2.3	-0.58	-1.91	0.05904	0.99999
ENSG00000055208	TAB2	TGF-beta activated kinase 1/MAP3K7 binding protein 2 [Source:HGNC Symbol;Acc:HGNC:17075]	6.64	6.42	0.22	1.91	0.05913	0.99999
ENSG00000103550	KNOP1	lysine-rich nucleolar protein 1 [Source:HGNC Symbol;Acc:HGNC:34404]	5.3	5.04	0.27	1.91	0.05914	0.99999
ENSG00000068784	SRBD1	S1 RNA binding domain 1 [Source:HGNC Symbol;Acc:HGNC:25521]	4.8	4.59	0.22	1.91	0.05915	0.99999
ENSG00000152465	NMT2	N-myristoyltransferase 2 [Source:HGNC Symbol;Acc:HGNC:7858]	3.99	3.74	0.25	1.91	0.0592	0.99999
ENSG00000105737	GRIK5	glutamate receptor, ionotropic, kainate 5 [Source:HGNC Symbol;Acc:HGNC:4583]	2.5	1.74	0.82	1.91	0.05923	0.99999
ENSG00000188343	FAM92A1	family with sequence similarity 92, member A1 [Source:HGNC Symbol;Acc:HGNC:30452]	4.07	4.39	-0.32	-1.91	0.05926	0.99999
ENSG00000175595	ERCC4	excision repair cross-complementation group 4 [Source:HGNC Symbol;Acc:HGNC:3436]	4.57	4.35	0.22	1.91	0.05929	0.99999
ENSG00000213399			-2.23	-2.73	0.52	1.91	0.05934	0.99999
ENSG00000228158	TLE1P1	transducin-like enhancer of split 1 pseudogene 1 [Source:HGNC Symbol;Acc:HGNC:39438]	-1.11	-0.69	-0.43	-1.91	0.0594	0.99999
ENSG00000222076	RNU2-3P	RNA, U2 small nuclear 3, pseudogene [Source:HGNC Symbol;Acc:HGNC:10153]	-1.1	-0.62	-0.47	-1.91	0.05941	0.99999
ENSG00000231672	DIRC3	disrupted in renal carcinoma 3 [Source:HGNC Symbol;Acc:HGNC:17805]	1.6	1.16	0.46	1.91	0.05948	0.99999
ENSG00000211460	TSN	translin [Source:HGNC Symbol;Acc:HGNC:12379]	6.69	6.46	0.23	1.91	0.0595	0.99999
ENSG00000211790	TRAV8-4	T cell receptor alpha variable 8-4 [Source:HGNC Symbol;Acc:HGNC:12149]	-4.38	-3.71	-0.68	-1.91	0.05956	0.99999
ENSG00000198728	LDB1	LIM domain binding 1 [Source:HGNC Symbol;Acc:HGNC:6532]	6.05	5.8	0.25	1.91	0.05961	0.99999
ENSG00000137106	GRHPR	glyoxylate reductase/hydroxypyruvate reductase [Source:HGNC Symbol;Acc:HGNC:4570]	5.68	5.93	-0.25	-1.91	0.05964	0.99999
ENSG00000236111			-3.28	-3.84	0.58	1.91	0.05967	0.99999
ENSG00000169955	ZNF747	zinc finger protein 747 [Source:HGNC Symbol;Acc:HGNC:28350]	3.33	3.07	0.28	1.91	0.05968	0.99999
ENSG00000225422	RBMS1P1	RNA binding motif, single stranded interacting protein 1 pseudogene 1 [Source:HGNC Symbol;Acc:HGNC:9908]	-0.83	-1.11	0.31	1.91	0.0597	0.99999
ENSG00000182487	NCF1B	neutrophil cytosolic factor 1B pseudogene [Source:HGNC Symbol;Acc:HGNC:32522]	-2.06	-1.5	-0.54	-1.91	0.05971	0.99999
ENSG00000126062	TMEM115	transmembrane protein 115 [Source:HGNC Symbol;Acc:HGNC:30055]	4.64	4.91	-0.27	-1.91	0.05976	0.99999
ENSG00000187550	SBK2	SH3 domain binding kinase family, member 2 [Source:HGNC Symbol;Acc:HGNC:34416]	-3.18	-4.11	0.93	1.91	0.05986	0.99999
ENSG00000152359	POC5	POC5 centriolar protein [Source:HGNC Symbol;Acc:HGNC:26658]	3.5	3.3	0.2	1.91	0.05995	0.99999
ENSG00000230615			-1.34	-1.92	0.59	1.91	0.05996	0.99999
ENSG00000216901			-3.5	-4.22	0.73	1.91	0.05997	0.99999
ENSG00000102038	SMARCA1	SWI/SNF related, matrix associated, actin dependent regulator of chromatin, subfamily a, member 1 [Source:HGNC Symbol;Acc:HGNC:11097]	5.86	5.43	0.42	1.9	0.06005	0.99999
ENSG00000169398	PTK2	protein tyrosine kinase 2 [Source:HGNC Symbol;Acc:HGNC:9611]	7.82	7.58	0.23	1.9	0.06017	0.99999
ENSG00000104432	IL7	interleukin 7 [Source:HGNC Symbol;Acc:HGNC:6023]	0.17	0.59	-0.44	-1.9	0.06021	0.99999
ENSG00000168172	HOOK3	hook microtubule-tethering protein 3 [Source:HGNC Symbol;Acc:HGNC:23576]	6.91	6.65	0.26	1.9	0.06035	0.99999
ENSG00000236552	RPL13AP5	ribosomal protein L13a pseudogene 5 [Source:HGNC Symbol;Acc:HGNC:23736]	4.55	4.22	0.34	1.9	0.06042	0.99999
ENSG00000236762			-3.2	-3.84	0.64	1.9	0.06049	0.99999
ENSG00000186105	LRRC70	leucine rich repeat containing 70 [Source:HGNC Symbol;Acc:HGNC:35155]	-0.42	-0.72	0.29	1.9	0.0605	0.99999
ENSG00000187537	POTEG	POTE ankyrin domain family, member G [Source:HGNC Symbol;Acc:HGNC:33896]	-2.87	-3.73	0.91	1.9	0.0605	0.99999
ENSG00000269986			-5.81	-5.02	-0.75	-1.9	0.06051	0.99999
ENSG00000255642	PABPC1P4	poly(A) binding protein, cytoplasmic 1 pseudogene 4 [Source:HGNC Symbol;Acc:HGNC:8563]	-0.15	-0.61	0.45	1.9	0.06057	0.99999
ENSG00000189014	FAM35DP	family with sequence similarity 35, member D, pseudogene [Source:HGNC Symbol;Acc:HGNC:34038]	-1.48	-1.87	0.4	1.9	0.06065	0.99999
ENSG00000119953	SMNDC1	survival motor neuron domain containing 1 [Source:HGNC Symbol;Acc:HGNC:16900]	5.05	4.84	0.22	1.9	0.06065	0.99999
ENSG00000068394	GPKOW	G patch domain and KOW motifs [Source:HGNC Symbol;Acc:HGNC:30677]	4.02	4.3	-0.27	-1.9	0.06071	0.99999
ENSG00000244256	RN7SL130P	RNA, 7SL, cytoplasmic 130, pseudogene [Source:HGNC Symbol;Acc:HGNC:46146]	-3.11	-2.63	-0.48	-1.9	0.06074	0.99999
ENSG00000234742			0.35	-0.08	0.42	1.9	0.06075	0.99999
ENSG00000261840			-0.41	-0.8	0.4	1.9	0.06078	0.99999
ENSG00000166743	ACSM1	acyl-CoA synthetase medium-chain family member 1 [Source:HGNC Symbol;Acc:HGNC:18049]	-1.16	-1.67	0.5	1.9	0.06079	0.99999
ENSG00000107937	GTPBP4	GTP binding protein 4 [Source:HGNC Symbol;Acc:HGNC:21535]	6.3	6.05	0.26	1.9	0.06079	0.99999
ENSG00000231130	HLA-T	major histocompatibility complex, class I, T (pseudogene) [Source:HGNC Symbol;Acc:HGNC:23478]	-2.79	-2.22	-0.62	-1.9	0.06079	0.99999
ENSG00000272502			-1.29	-1.81	0.52	1.9	0.06081	0.99999
ENSG00000264462	MIR3648-2	microRNA 3648-2 [Source:HGNC Symbol;Acc:HGNC:50843]	4.17	3.66	0.54	1.9	0.06083	0.99999
ENSG00000130045	NXNL2	nucleoredoxin-like 2 [Source:HGNC Symbol;Acc:HGNC:30482]	2.53	1.86	0.67	1.9	0.06089	0.99999
ENSG00000259201			-3.75	-4.4	0.65	1.9	0.06089	0.99999
ENSG00000203772	SPRN	shadow of prion protein homolog (zebrafish) [Source:HGNC Symbol;Acc:HGNC:16871]	-1.59	-2.2	0.6	1.9	0.06094	0.99999
ENSG00000146678	IGFBP1	insulin-like growth factor binding protein 1 [Source:HGNC Symbol;Acc:HGNC:5469]	-2.57	-3.48	0.92	1.9	0.06096	0.99999
ENSG00000148204	CRB2	crumbs family member 2 [Source:HGNC Symbol;Acc:HGNC:18688]	4.48	3.74	0.73	1.9	0.06106	0.99999
ENSG00000146070	PLA2G7	phospholipase A2, group VII (platelet-activating factor acetylhydrolase, plasma) [Source:HGNC Symbol;Acc:HGNC:9040]	2.29	1.79	0.5	1.9	0.06107	0.99999
ENSG00000213881	NPM1P6	nucleophosmin 1 (nucleolar phosphoprotein B23, numatrin) pseudogene 6 [Source:HGNC Symbol;Acc:HGNC:7926]	-0.82	-1.16	0.35	1.9	0.06108	0.99999
ENSG00000127526	SLC35E1	solute carrier family 35, member E1 [Source:HGNC Symbol;Acc:HGNC:20803]	6.47	6.19	0.28	1.9	0.06109	0.99999
ENSG00000187244	BCAM	basal cell adhesion molecule (Lutheran blood group) [Source:HGNC Symbol;Acc:HGNC:6722]	9.16	8.71	0.44	1.9	0.0611	0.99999
ENSG00000068028	RASSF1	Ras association (RalGDS/AF-6) domain family member 1 [Source:HGNC Symbol;Acc:HGNC:9882]	3.45	3.7	-0.24	-1.9	0.06111	0.99999
ENSG00000107651	SEC23IP	SEC23 interacting protein [Source:HGNC Symbol;Acc:HGNC:17018]	5.99	5.79	0.2	1.9	0.06112	0.99999
ENSG00000225988	LAMP5-AS1	LAMP5 antisense RNA 1 [Source:HGNC Symbol;Acc:HGNC:40754]	-2.58	-3.41	0.89	1.9	0.06116	0.99999
ENSG00000256128	LINC00944	long intergenic non-protein coding RNA 944 [Source:HGNC Symbol;Acc:HGNC:48640]	-0.52	-1.24	0.74	1.9	0.06123	0.99999
ENSG00000163286	ALPPL2	alkaline phosphatase, placental-like 2 [Source:HGNC Symbol;Acc:HGNC:441]	0.24	-0.97	1.24	1.89	0.06134	0.99999
ENSG00000243811	APOBEC3D	apolipoprotein B mRNA editing enzyme, catalytic polypeptide-like 3D [Source:HGNC Symbol;Acc:HGNC:17354]	1.28	1.7	-0.43	-1.89	0.06134	0.99999
ENSG00000174483	BBS1	Bardet-Biedl syndrome 1 [Source:HGNC Symbol;Acc:HGNC:966]	0.66	0.92	-0.25	-1.89	0.06135	0.99999
ENSG00000234945	GTF3C2-AS1	GTF3C2 antisense RNA 1 [Source:HGNC Symbol;Acc:HGNC:40269]	-2.5	-3.28	0.76	1.89	0.06136	0.99999
ENSG00000224189	HAGLR	HOXD antisense growth-associated long non-coding RNA [Source:HGNC Symbol;Acc:HGNC:43755]	3.88	4.59	-0.75	-1.89	0.06136	0.99999
ENSG00000101842	VSIG1	V-set and immunoglobulin domain containing 1 [Source:HGNC Symbol;Acc:HGNC:28675]	-1.68	-2.11	0.47	1.89	0.06136	0.99999
ENSG00000254422			-3.19	-3.93	0.83	1.89	0.0614	0.99999
ENSG00000120669	SOHLH2	spermatogenesis and oogenesis specific basic helix-loop-helix 2 [Source:HGNC Symbol;Acc:HGNC:26026]	-2.16	-2.79	0.68	1.89	0.06143	0.99999
ENSG00000137834	SMAD6	SMAD family member 6 [Source:HGNC Symbol;Acc:HGNC:6772]	3.24	2.82	0.43	1.89	0.06147	0.99999
ENSG00000146267	FAXC	failed axon connections homolog [Source:HGNC Symbol;Acc:HGNC:20742]	0.96	1.51	-0.55	-1.89	0.06148	0.99999
ENSG00000261222			-3.43	-2.66	-0.83	-1.89	0.06149	0.99999
ENSG00000241597			-3.32	-2.76	-0.61	-1.89	0.06155	0.99999
ENSG00000103222	ABCC1	ATP-binding cassette, sub-family C (CFTR/MRP), member 1 [Source:HGNC Symbol;Acc:HGNC:51]	6.12	5.8	0.33	1.89	0.06165	0.99999
ENSG00000101665	SMAD7	SMAD family member 7 [Source:HGNC Symbol;Acc:HGNC:6773]	4	3.66	0.34	1.89	0.06166	0.99999
ENSG00000111052	LIN7A	lin-7 homolog A (C. elegans) [Source:HGNC Symbol;Acc:HGNC:17787]	1.22	0.82	0.4	1.89	0.06169	0.99999
ENSG00000036672	USP2	ubiquitin specific peptidase 2 [Source:HGNC Symbol;Acc:HGNC:12618]	1.36	1.01	0.36	1.89	0.0617	0.99999
ENSG00000225652	KCNMA1-AS3	KCNMA1 antisense RNA 3 [Source:HGNC Symbol;Acc:HGNC:51215]	-4.83	-4.09	-0.79	-1.89	0.06172	0.99999
ENSG00000220744	RPL5P18	ribosomal protein L5 pseudogene 18 [Source:HGNC Symbol;Acc:HGNC:36640]	-2.02	-2.62	0.56	1.89	0.06173	0.99999
ENSG00000236498			-3.42	-4.2	0.85	1.89	0.06179	0.99999
ENSG00000168394	TAP1	transporter 1, ATP-binding cassette, sub-family B (MDR/TAP) [Source:HGNC Symbol;Acc:HGNC:43]	6.48	6.96	-0.48	-1.89	0.06183	0.99999
ENSG00000167635	ZNF146	zinc finger protein 146 [Source:HGNC Symbol;Acc:HGNC:12931]	7.53	7.23	0.3	1.89	0.06196	0.99999
ENSG00000092098	RNF31	ring finger protein 31 [Source:HGNC Symbol;Acc:HGNC:16031]	3.87	4.16	-0.29	-1.89	0.06211	0.99999
ENSG00000155926	SLA	Src-like-adaptor [Source:HGNC Symbol;Acc:HGNC:10902]	3.72	4.13	-0.39	-1.89	0.06212	0.99999
ENSG00000176887	SOX11	SRY (sex determining region Y)-box 11 [Source:HGNC Symbol;Acc:HGNC:11191]	2.05	1.1	1.08	1.89	0.06215	0.99999
ENSG00000010327	STAB1	stabilin 1 [Source:HGNC Symbol;Acc:HGNC:18628]	6.03	6.38	-0.35	-1.89	0.06215	0.99999
ENSG00000223722			-3	-3.63	0.75	1.89	0.06218	0.99999
ENSG00000152580	IGSF10	immunoglobulin superfamily, member 10 [Source:HGNC Symbol;Acc:HGNC:26384]	3.76	3.13	0.63	1.89	0.06223	0.99999
ENSG00000143365	RORC	RAR-related orphan receptor C [Source:HGNC Symbol;Acc:HGNC:10260]	3.22	3.72	-0.51	-1.89	0.06246	0.99999
ENSG00000262119			-1.19	-1.82	0.65	1.89	0.06247	0.99999
ENSG00000107581	EIF3A	eukaryotic translation initiation factor 3, subunit A [Source:HGNC Symbol;Acc:HGNC:3271]	7.92	7.67	0.24	1.89	0.06248	0.99999
ENSG00000228502	EEF1A1P11	eukaryotic translation elongation factor 1 alpha 1 pseudogene 11 [Source:HGNC Symbol;Acc:HGNC:3206]	1.56	1.27	0.32	1.89	0.06252	0.99999
ENSG00000230415			-1.59	-1.08	-0.52	-1.89	0.06263	0.99999
ENSG00000214076	CPSF1P1	cleavage and polyadenylation specific factor 1, 160kDa pseudogene 1 [Source:HGNC Symbol;Acc:HGNC:19251]	0.96	0.3	0.67	1.89	0.06265	0.99999
ENSG00000106952	TNFSF8	tumor necrosis factor (ligand) superfamily, member 8 [Source:HGNC Symbol;Acc:HGNC:11938]	0.92	1.43	-0.51	-1.89	0.06265	0.99999
ENSG00000224781	EIF4A2P4	eukaryotic translation initiation factor 4A2 pseudogene 4 [Source:HGNC Symbol;Acc:HGNC:45101]	-2.01	-2.46	0.49	1.89	0.06268	0.99999
ENSG00000175061	LRRC75A-AS1	LRRC75A antisense RNA 1 [Source:HGNC Symbol;Acc:HGNC:28619]	9.07	8.67	0.41	1.88	0.0627	0.99999
ENSG00000162413	KLHL21	kelch-like family member 21 [Source:HGNC Symbol;Acc:HGNC:29041]	4.32	4.67	-0.36	-1.88	0.06274	0.99999
ENSG00000173198	CYSLTR1	cysteinyl leukotriene receptor 1 [Source:HGNC Symbol;Acc:HGNC:17451]	0.87	1.27	-0.42	-1.88	0.06275	0.99999
ENSG00000139597	N4BP2L1	NEDD4 binding protein 2-like 1 [Source:HGNC Symbol;Acc:HGNC:25037]	3.69	3.96	-0.28	-1.88	0.06276	0.99999
ENSG00000089012	SIRPG	signal-regulatory protein gamma [Source:HGNC Symbol;Acc:HGNC:15757]	-0.96	-0.46	-0.5	-1.88	0.06276	0.99999
ENSG00000156103	MMP16	matrix metallopeptidase 16 (membrane-inserted) [Source:HGNC Symbol;Acc:HGNC:7162]	2.7	2.21	0.48	1.88	0.06286	0.99999
ENSG00000185046	ANKS1B	ankyrin repeat and sterile alpha motif domain containing 1B [Source:HGNC Symbol;Acc:HGNC:24600]	3.46	2.95	0.49	1.88	0.06291	0.99999
ENSG00000161929	SCIMP	SLP adaptor and CSK interacting membrane protein [Source:HGNC Symbol;Acc:HGNC:33504]	0.78	1.19	-0.42	-1.88	0.06301	0.99999
ENSG00000170542	SERPINB9	serpin peptidase inhibitor, clade B (ovalbumin), member 9 [Source:HGNC Symbol;Acc:HGNC:8955]	4.26	4.55	-0.28	-1.88	0.06303	0.99999
ENSG00000250508			-2.45	-1.89	-0.52	-1.88	0.06305	0.99999
ENSG00000112799	LY86	lymphocyte antigen 86 [Source:HGNC Symbol;Acc:HGNC:16837]	1.5	1.9	-0.39	-1.88	0.06308	0.99999
ENSG00000272112			-0.96	-1.4	0.42	1.88	0.06309	0.99999
ENSG00000257809			-2.24	-2.72	0.48	1.88	0.06312	0.99999
ENSG00000240898			-1.5	-1.85	0.36	1.88	0.06312	0.99999
ENSG00000235272	FAM103A2P	family with sequence similarity 103, member A2 pseudogene [Source:HGNC Symbol;Acc:HGNC:21234]	-2.67	-3.24	0.64	1.88	0.06321	0.99999
ENSG00000106723	SPIN1	spindlin 1 [Source:HGNC Symbol;Acc:HGNC:11243]	7.49	7.24	0.25	1.88	0.06322	0.99999
ENSG00000159239	C2orf81	chromosome 2 open reading frame 81 [Source:HGNC Symbol;Acc:HGNC:34350]	1.6	1.22	0.4	1.88	0.06326	0.99999
ENSG00000091127	PUS7	pseudouridylate synthase 7 (putative) [Source:HGNC Symbol;Acc:HGNC:26033]	5.44	5.16	0.28	1.88	0.06326	0.99999
ENSG00000166411	IDH3A	isocitrate dehydrogenase 3 (NAD+) alpha [Source:HGNC Symbol;Acc:HGNC:5384]	4.97	5.26	-0.28	-1.88	0.06329	0.99999
ENSG00000072041	SLC6A15	solute carrier family 6 (neutral amino acid transporter), member 15 [Source:HGNC Symbol;Acc:HGNC:13621]	1.11	-0.24	1.35	1.88	0.0633	0.99999
ENSG00000145741	BTF3	basic transcription factor 3 [Source:HGNC Symbol;Acc:HGNC:1125]	8	7.74	0.26	1.88	0.06339	0.99999
ENSG00000143340	FAM163A	family with sequence similarity 163, member A [Source:HGNC Symbol;Acc:HGNC:28274]	-1.69	-2.33	0.67	1.88	0.06345	0.99999
ENSG00000114013	CD86	CD86 molecule [Source:HGNC Symbol;Acc:HGNC:1705]	3.14	3.53	-0.38	-1.88	0.06346	0.99999
ENSG00000142273	CBLC	Cbl proto-oncogene C, E3 ubiquitin protein ligase [Source:HGNC Symbol;Acc:HGNC:15961]	3.93	3.53	0.39	1.88	0.06348	0.99999
ENSG00000136982	DSCC1	DNA replication and sister chromatid cohesion 1 [Source:HGNC Symbol;Acc:HGNC:24453]	4.07	3.74	0.34	1.88	0.06351	0.99999
ENSG00000118407	FILIP1	filamin A interacting protein 1 [Source:HGNC Symbol;Acc:HGNC:21015]	4.17	3.72	0.49	1.88	0.06356	0.99999
ENSG00000156531	PHF6	PHD finger protein 6 [Source:HGNC Symbol;Acc:HGNC:18145]	6.32	6.12	0.2	1.88	0.06356	0.99999
ENSG00000174953	DHX36	DEAH (Asp-Glu-Ala-His) box polypeptide 36 [Source:HGNC Symbol;Acc:HGNC:14410]	6.67	6.44	0.23	1.88	0.06359	0.99999
ENSG00000164430	MB21D1	Mab-21 domain containing 1 [Source:HGNC Symbol;Acc:HGNC:21367]	3.46	3.85	-0.4	-1.88	0.06365	0.99999
ENSG00000133935	C14orf1	chromosome 14 open reading frame 1 [Source:HGNC Symbol;Acc:HGNC:1187]	4.6	4.36	0.25	1.88	0.06371	0.99999
ENSG00000263946			-4.04	-4.88	0.86	1.88	0.06371	0.99999
ENSG00000146700	SSC4D	scavenger receptor cysteine rich family, 4 domains [Source:HGNC Symbol;Acc:HGNC:14461]	1.93	1.43	0.56	1.88	0.06385	0.99999
ENSG00000213261	EEF1B2P6	eukaryotic translation elongation factor 1 beta 2 pseudogene 6 [Source:HGNC Symbol;Acc:HGNC:51453]	-0.29	-0.74	0.47	1.88	0.06391	0.99999
ENSG00000213650			-3.87	-4.61	0.75	1.88	0.06391	0.99999
ENSG00000170458	CD14	CD14 molecule [Source:HGNC Symbol;Acc:HGNC:1628]	5.17	5.56	-0.38	-1.88	0.06395	0.99999
ENSG00000162227	TAF6L	TAF6-like RNA polymerase II, p300/CBP-associated factor (PCAF)-associated factor, 65kDa [Source:HGNC Symbol;Acc:HGNC:17305]	3.17	3.41	-0.23	-1.88	0.064	0.99999
ENSG00000185950	IRS2	insulin receptor substrate 2 [Source:HGNC Symbol;Acc:HGNC:6126]	4.79	4.31	0.49	1.88	0.06405	0.99999
ENSG00000259459			-4.26	-3.49	-0.77	-1.88	0.06405	0.99999
ENSG00000214706	IFRD2	interferon-related developmental regulator 2 [Source:HGNC Symbol;Acc:HGNC:5457]	4.91	5.19	-0.27	-1.87	0.06406	0.99999
ENSG00000178764	ZHX2	zinc fingers and homeoboxes 2 [Source:HGNC Symbol;Acc:HGNC:18513]	5.77	5.32	0.44	1.87	0.06409	0.99999
ENSG00000121440	PDZRN3	PDZ domain containing ring finger 3 [Source:HGNC Symbol;Acc:HGNC:17704]	4.21	3.67	0.56	1.87	0.06415	0.99999
ENSG00000166592	RRAD	Ras-related associated with diabetes [Source:HGNC Symbol;Acc:HGNC:10446]	1.54	0.82	0.74	1.87	0.06415	0.99999
ENSG00000257526			-2.45	-2.99	0.53	1.87	0.06415	0.99999
ENSG00000234268			-1.13	-1.43	0.3	1.87	0.06422	0.99999
ENSG00000226084			3.34	2.94	0.4	1.87	0.06428	0.99999
ENSG00000272106			1.98	2.32	-0.34	-1.87	0.06429	0.99999
ENSG00000198019	FCGR1B	Fc fragment of IgG, high affinity Ib, receptor (CD64) [Source:HGNC Symbol;Acc:HGNC:3614]	-1.17	-0.7	-0.48	-1.87	0.06439	0.99999
ENSG00000214212	C19orf38	chromosome 19 open reading frame 38 [Source:HGNC Symbol;Acc:HGNC:34073]	0.18	0.54	-0.36	-1.87	0.06445	0.99999
ENSG00000107960	OBFC1	oligonucleotide/oligosaccharide-binding fold containing 1 [Source:HGNC Symbol;Acc:HGNC:26200]	3.72	3.49	0.26	1.87	0.06451	0.99999
ENSG00000255026			2.17	1.37	0.84	1.87	0.06452	0.99999
ENSG00000249413			-1.99	-2.94	1.05	1.87	0.06453	0.99999
ENSG00000115339	GALNT3	polypeptide N-acetylgalactosaminyltransferase 3 [Source:HGNC Symbol;Acc:HGNC:4125]	6.35	6.01	0.36	1.87	0.06454	0.99999
ENSG00000164326	CARTPT	CART prepropeptide [Source:HGNC Symbol;Acc:HGNC:24323]	-5.88	-5.1	-0.79	-1.87	0.06457	0.99999
ENSG00000259316			-1.11	-0.72	-0.37	-1.87	0.0646	0.99999
ENSG00000260456	C16orf95	chromosome 16 open reading frame 95 [Source:HGNC Symbol;Acc:HGNC:40033]	-1.41	-1.13	-0.29	-1.87	0.06465	0.99999
ENSG00000145040	UCN2	urocortin 2 [Source:HGNC Symbol;Acc:HGNC:18414]	-2.82	-3.37	0.59	1.87	0.06465	0.99999
ENSG00000136999	NOV	nephroblastoma overexpressed [Source:HGNC Symbol;Acc:HGNC:7885]	3.75	3.22	0.53	1.87	0.06467	0.99999
ENSG00000160202	CRYAA	crystallin, alpha A [Source:HGNC Symbol;Acc:HGNC:2388]	-3.54	-4.4	0.85	1.87	0.06468	0.99999
ENSG00000229044			-3.46	-4.14	0.65	1.87	0.06469	0.99999
ENSG00000135974	C2orf49	chromosome 2 open reading frame 49 [Source:HGNC Symbol;Acc:HGNC:28772]	5.43	5.23	0.21	1.87	0.06485	0.99999
ENSG00000188833	ENTPD8	ectonucleoside triphosphate diphosphohydrolase 8 [Source:HGNC Symbol;Acc:HGNC:24860]	0.08	-0.51	0.58	1.87	0.06486	0.99999
ENSG00000169635	HIC2	hypermethylated in cancer 2 [Source:HGNC Symbol;Acc:HGNC:18595]	2.86	2.54	0.29	1.87	0.06491	0.99999
ENSG00000264569			-3.93	-3.15	-0.75	-1.87	0.06495	0.99999
ENSG00000253838			-3.31	-2.51	-0.81	-1.87	0.06499	0.99999
ENSG00000213300	HNRNPA3P6	heterogeneous nuclear ribonucleoprotein A3 pseudogene 6 [Source:HGNC Symbol;Acc:HGNC:48495]	-0.11	-0.39	0.28	1.87	0.06503	0.99999
ENSG00000072657	TRHDE	thyrotropin-releasing hormone degrading enzyme [Source:HGNC Symbol;Acc:HGNC:30748]	0.62	-0.39	1.02	1.87	0.06506	0.99999
ENSG00000124343	XG	Xg blood group [Source:HGNC Symbol;Acc:HGNC:12806]	-0.12	-0.8	0.76	1.87	0.06509	0.99999
ENSG00000259810			-2.98	-3.56	0.6	1.87	0.06516	0.99999
ENSG00000172209	GPR22	G protein-coupled receptor 22 [Source:HGNC Symbol;Acc:HGNC:4477]	-3.12	-3.93	0.79	1.87	0.06517	0.99999
ENSG00000255118			-3.19	-2.44	-0.78	-1.87	0.06517	0.99999
ENSG00000230090			-3.47	-4.2	0.78	1.87	0.06528	0.99999
ENSG00000176641	RNF152	ring finger protein 152 [Source:HGNC Symbol;Acc:HGNC:26811]	6.32	5.81	0.5	1.87	0.06531	0.99999
ENSG00000213997	PGAM1P7	phosphoglycerate mutase 1 pseudogene 7 [Source:HGNC Symbol;Acc:HGNC:42454]	-2.08	-1.6	-0.5	-1.87	0.06532	0.99999
ENSG00000236751	LINC01186	long intergenic non-protein coding RNA 1186 [Source:HGNC Symbol;Acc:HGNC:49573]	-1.32	-0.72	-0.57	-1.87	0.06535	0.99999
ENSG00000175745	NR2F1	nuclear receptor subfamily 2, group F, member 1 [Source:HGNC Symbol;Acc:HGNC:7975]	2.78	2.29	0.49	1.87	0.06539	0.99999
ENSG00000102978	POLR2C	polymerase (RNA) II (DNA directed) polypeptide C, 33kDa [Source:HGNC Symbol;Acc:HGNC:9189]	5.27	5.49	-0.21	-1.87	0.0654	0.99999
ENSG00000170579	DLGAP1	discs, large (Drosophila) homolog-associated protein 1 [Source:HGNC Symbol;Acc:HGNC:2905]	2.86	2.14	0.73	1.87	0.06541	0.99999
ENSG00000221963	APOL6	apolipoprotein L, 6 [Source:HGNC Symbol;Acc:HGNC:14870]	5.18	5.69	-0.52	-1.87	0.06542	0.99999
ENSG00000259627			-3.51	-4.35	0.85	1.87	0.06543	0.99999
ENSG00000235908	RHOA-IT1	RHOA intronic transcript 1 [Source:HGNC Symbol;Acc:HGNC:41308]	-1.97	-1.58	-0.39	-1.87	0.06545	0.99999
ENSG00000008056	SYN1	synapsin I [Source:HGNC Symbol;Acc:HGNC:11494]	-1.13	-0.79	-0.36	-1.87	0.06546	0.99999
ENSG00000219023			-1.56	-1.99	0.46	1.86	0.06547	0.99999
ENSG00000143149	ALDH9A1	aldehyde dehydrogenase 9 family, member A1 [Source:HGNC Symbol;Acc:HGNC:412]	5.71	5.94	-0.22	-1.86	0.0655	0.99999
ENSG00000238260			-2.99	-2.49	-0.56	-1.86	0.06553	0.99999
ENSG00000197045	GMFB	glia maturation factor, beta [Source:HGNC Symbol;Acc:HGNC:4373]	6.73	6.52	0.22	1.86	0.06562	0.99999
ENSG00000141401	IMPA2	inositol(myo)-1(or 4)-monophosphatase 2 [Source:HGNC Symbol;Acc:HGNC:6051]	3.49	3.86	-0.35	-1.86	0.06564	0.99999
ENSG00000105926	MPP6	membrane protein, palmitoylated 6 (MAGUK p55 subfamily member 6) [Source:HGNC Symbol;Acc:HGNC:18167]	4.95	4.68	0.27	1.86	0.06573	0.99999
ENSG00000198721	ECI2	enoyl-CoA delta isomerase 2 [Source:HGNC Symbol;Acc:HGNC:14601]	4.76	5.06	-0.3	-1.86	0.06575	0.99999
ENSG00000112655	PTK7	protein tyrosine kinase 7 (inactive) [Source:HGNC Symbol;Acc:HGNC:9618]	7.52	7.26	0.27	1.86	0.06586	0.99999
ENSG00000177613	CSTF2T	cleavage stimulation factor, 3' pre-RNA, subunit 2, 64kDa, tau variant [Source:HGNC Symbol;Acc:HGNC:17086]	5.5	5.29	0.22	1.86	0.06587	0.99999
ENSG00000231241	RPS3AP3	ribosomal protein S3A pseudogene 3 [Source:HGNC Symbol;Acc:HGNC:16537]	-4.1	-3.61	-0.55	-1.86	0.06588	0.99999
ENSG00000242970			-2.86	-3.3	0.47	1.86	0.0659	0.99999
ENSG00000133131	MORC4	MORC family CW-type zinc finger 4 [Source:HGNC Symbol;Acc:HGNC:23485]	3.81	4.16	-0.34	-1.86	0.06591	0.99999
ENSG00000089127	OAS1	2'-5'-oligoadenylate synthetase 1, 40/46kDa [Source:HGNC Symbol;Acc:HGNC:8086]	5.39	5.8	-0.41	-1.86	0.06593	0.99999
ENSG00000183908	LRRC55	leucine rich repeat containing 55 [Source:HGNC Symbol;Acc:HGNC:32324]	2.61	1.85	0.87	1.86	0.06596	0.99999
ENSG00000132423	COQ3	coenzyme Q3 methyltransferase [Source:HGNC Symbol;Acc:HGNC:18175]	2.33	2.66	-0.33	-1.86	0.06599	0.99999
ENSG00000127947	PTPN12	protein tyrosine phosphatase, non-receptor type 12 [Source:HGNC Symbol;Acc:HGNC:9645]	6.61	6.38	0.23	1.86	0.06606	0.99999
ENSG00000240086			0.43	-0.49	0.92	1.86	0.06615	0.99999
ENSG00000102977	ACD	adrenocortical dysplasia homolog (mouse) [Source:HGNC Symbol;Acc:HGNC:25070]	2.27	2.6	-0.31	-1.86	0.06617	0.99999
ENSG00000259933			-0.72	-1.53	0.87	1.86	0.06625	0.99999
ENSG00000230896			0.78	0.52	0.25	1.86	0.06627	0.99999
ENSG00000102871	TRADD	TNFRSF1A-associated via death domain [Source:HGNC Symbol;Acc:HGNC:12030]	2.49	2.8	-0.32	-1.86	0.06629	0.99999
ENSG00000163702	IL17RC	interleukin 17 receptor C [Source:HGNC Symbol;Acc:HGNC:18358]	3.62	3.9	-0.28	-1.86	0.06638	0.99999
ENSG00000234323			-1.67	-2.39	0.76	1.86	0.06638	0.99999
ENSG00000104856	RELB	v-rel avian reticuloendotheliosis viral oncogene homolog B [Source:HGNC Symbol;Acc:HGNC:9956]	4.42	4.13	0.3	1.86	0.06649	0.99999
ENSG00000169660	HEXDC	hexosaminidase (glycosyl hydrolase family 20, catalytic domain) containing [Source:HGNC Symbol;Acc:HGNC:26307]	3.02	3.31	-0.29	-1.86	0.06653	0.99999
ENSG00000223343			-0.88	-0.51	-0.34	-1.86	0.06661	0.99999
ENSG00000129194	SOX15	SRY (sex determining region Y)-box 15 [Source:HGNC Symbol;Acc:HGNC:11196]	-1.47	-2.27	0.84	1.86	0.06663	0.99999
ENSG00000108878	CACNG1	calcium channel, voltage-dependent, gamma subunit 1 [Source:HGNC Symbol;Acc:HGNC:1405]	-2.98	-3.73	0.77	1.86	0.06664	0.99999
ENSG00000249464	LINC01091	long intergenic non-protein coding RNA 1091 [Source:HGNC Symbol;Acc:HGNC:27721]	1.34	0.83	0.53	1.86	0.06664	0.99999
ENSG00000204866	IGFL2	IGF-like family member 2 [Source:HGNC Symbol;Acc:HGNC:32929]	0.81	-0.03	0.89	1.86	0.06666	0.99999
ENSG00000167371	PRRT2	proline-rich transmembrane protein 2 [Source:HGNC Symbol;Acc:HGNC:30500]	-0.05	-0.54	0.51	1.86	0.06666	0.99999
ENSG00000107130	NCS1	neuronal calcium sensor 1 [Source:HGNC Symbol;Acc:HGNC:3953]	5.16	4.76	0.39	1.86	0.06668	0.99999
ENSG00000070269	TMEM260	transmembrane protein 260 [Source:HGNC Symbol;Acc:HGNC:20185]	5.31	5.1	0.21	1.86	0.06669	0.99999
ENSG00000161270	NPHS1	nephrosis 1, congenital, Finnish type (nephrin) [Source:HGNC Symbol;Acc:HGNC:7908]	-1.08	-1.99	0.96	1.86	0.06672	0.99999
ENSG00000116819	TFAP2E	transcription factor AP-2 epsilon (activating enhancer binding protein 2 epsilon) [Source:HGNC Symbol;Acc:HGNC:30774]	-0.75	-0.4	-0.39	-1.86	0.06673	0.99999
ENSG00000239500			-6.09	-5.52	-0.58	-1.86	0.06673	0.99999
ENSG00000268333			-1.34	-0.75	-0.59	-1.86	0.06678	0.99999
ENSG00000254615			2.78	2.26	0.55	1.86	0.06679	0.99999
ENSG00000267421			-2.68	-2.12	-0.53	-1.86	0.06686	0.99999
ENSG00000271200			-2.49	-2.05	-0.52	-1.86	0.06688	0.99999
ENSG00000034693	PEX3	peroxisomal biogenesis factor 3 [Source:HGNC Symbol;Acc:HGNC:8858]	4.17	3.91	0.26	1.85	0.0669	0.99999
ENSG00000177479	ARIH2	ariadne RBR E3 ubiquitin protein ligase 2 [Source:HGNC Symbol;Acc:HGNC:690]	5.79	6.02	-0.23	-1.85	0.06691	0.99999
ENSG00000251271	ALG1L7P	asparagine-linked glycosylation 1-like 7, pseudogene [Source:HGNC Symbol;Acc:HGNC:44376]	-3.36	-2.54	-0.82	-1.85	0.06697	0.99999
ENSG00000266934			-2.49	-1.97	-0.57	-1.85	0.067	0.99999
ENSG00000139734	DIAPH3	diaphanous-related formin 3 [Source:HGNC Symbol;Acc:HGNC:15480]	4.39	4.05	0.33	1.85	0.06701	0.99999
ENSG00000221288	MIR663B	microRNA 663b [Source:HGNC Symbol;Acc:HGNC:35270]	-1.39	-1.84	0.48	1.85	0.06706	0.99999
ENSG00000183206	POTEC	POTE ankyrin domain family, member C [Source:HGNC Symbol;Acc:HGNC:33894]	-0.52	-1.67	1.22	1.85	0.06711	0.99999
ENSG00000217648			0.27	-0.07	0.33	1.85	0.06729	0.99999
ENSG00000022267	FHL1	four and a half LIM domains 1 [Source:HGNC Symbol;Acc:HGNC:3702]	4.67	4.18	0.5	1.85	0.06732	0.99999
ENSG00000167705	RILP	Rab interacting lysosomal protein [Source:HGNC Symbol;Acc:HGNC:30266]	2.05	2.38	-0.32	-1.85	0.06735	0.99999
ENSG00000188042	ARL4C	ADP-ribosylation factor-like 4C [Source:HGNC Symbol;Acc:HGNC:698]	6.81	6.36	0.46	1.85	0.06738	0.99999
ENSG00000172890	NADSYN1	NAD synthetase 1 [Source:HGNC Symbol;Acc:HGNC:29832]	5.56	5.79	-0.22	-1.85	0.06738	0.99999
ENSG00000258548	LINC00645	long intergenic non-protein coding RNA 645 [Source:HGNC Symbol;Acc:HGNC:44299]	-3.02	-4.02	1.03	1.85	0.06739	0.99999
ENSG00000236358			-2.83	-2.14	-0.7	-1.85	0.06739	0.99999
ENSG00000200502		Y RNA [Source:RFAM;Acc:RF00019]	-2.18	-1.78	-0.39	-1.85	0.06739	0.99999
ENSG00000221866	PLXNA4	plexin A4 [Source:HGNC Symbol;Acc:HGNC:9102]	3.72	3.03	0.72	1.85	0.06749	0.99999
ENSG00000230539	AOAH-IT1	AOAH intronic transcript 1 [Source:HGNC Symbol;Acc:HGNC:41307]	-3.07	-2.53	-0.6	-1.85	0.06752	0.99999
ENSG00000257869			-1.9	-2.92	1.11	1.85	0.06761	0.99999
ENSG00000269514			0.19	0.62	-0.45	-1.85	0.06772	0.99999
ENSG00000212402	SNORA74B	small nucleolar RNA, H/ACA box 74B [Source:HGNC Symbol;Acc:HGNC:32660]	4.98	5.4	-0.43	-1.85	0.06779	0.99999
ENSG00000183250	LINC01547	long intergenic non-protein coding RNA 1547 [Source:HGNC Symbol;Acc:HGNC:15707]	0.59	0.96	-0.36	-1.85	0.06783	0.99999
ENSG00000140839	CLEC18B	C-type lectin domain family 18, member B [Source:HGNC Symbol;Acc:HGNC:33849]	0.36	-0.41	0.76	1.85	0.06784	0.99999
ENSG00000228288	PCAT6	prostate cancer associated transcript 6 (non-protein coding) [Source:HGNC Symbol;Acc:HGNC:43714]	-0.53	-0.94	0.41	1.85	0.06784	0.99999
ENSG00000183323	CCDC125	coiled-coil domain containing 125 [Source:HGNC Symbol;Acc:HGNC:28924]	4.21	3.98	0.23	1.85	0.06788	0.99999
ENSG00000272468			-1.35	-2.02	0.72	1.85	0.0679	0.99999
ENSG00000199568	RNU5A-1	RNA, U5A small nuclear 1 [Source:HGNC Symbol;Acc:HGNC:10211]	4.68	5.19	-0.52	-1.85	0.06792	0.99999
ENSG00000189298	ZKSCAN3	zinc finger with KRAB and SCAN domains 3 [Source:HGNC Symbol;Acc:HGNC:13853]	3.44	3.71	-0.28	-1.85	0.06794	0.99999
ENSG00000225094	SETP20	SET pseudogene 20 [Source:HGNC Symbol;Acc:HGNC:42939]	-2.48	-2	-0.56	-1.85	0.06798	0.99999
ENSG00000235304	LINC01281	long intergenic non-protein coding RNA 1281 [Source:HGNC Symbol;Acc:HGNC:50337]	-4.73	-4.02	-0.72	-1.85	0.06801	0.99999
ENSG00000142661	MYOM3	myomesin 3 [Source:HGNC Symbol;Acc:HGNC:26679]	0.96	0.21	0.75	1.85	0.06819	0.99999
ENSG00000244617	ASPRV1	aspartic peptidase, retroviral-like 1 [Source:HGNC Symbol;Acc:HGNC:26321]	0.27	-0.13	0.39	1.85	0.06821	0.99999
ENSG00000163239	TDRD10	tudor domain containing 10 [Source:HGNC Symbol;Acc:HGNC:25316]	-1.7	-1.23	-0.53	-1.85	0.06824	0.99999
ENSG00000114251	WNT5A	wingless-type MMTV integration site family, member 5A [Source:HGNC Symbol;Acc:HGNC:12784]	4.92	4.42	0.49	1.85	0.06824	0.99999
ENSG00000206341	HLA-H	major histocompatibility complex, class I, H (pseudogene) [Source:HGNC Symbol;Acc:HGNC:4965]	4.99	5.48	-0.49	-1.85	0.06825	0.99999
ENSG00000214612	RPS19P1	ribosomal protein S19 pseudogene 1 [Source:HGNC Symbol;Acc:HGNC:16534]	-1.9	-2.36	0.47	1.85	0.06828	0.99999
ENSG00000213809	KLRK1	killer cell lectin-like receptor subfamily K, member 1 [Source:HGNC Symbol;Acc:HGNC:18788]	-3.41	-2.77	-0.64	-1.84	0.06835	0.99999
ENSG00000125247	TMTC4	transmembrane and tetratricopeptide repeat containing 4 [Source:HGNC Symbol;Acc:HGNC:25904]	5.54	5.25	0.29	1.84	0.06837	0.99999
ENSG00000224511	LINC00365	long intergenic non-protein coding RNA 365 [Source:HGNC Symbol;Acc:HGNC:42687]	-1.84	-2.38	0.6	1.84	0.0684	0.99999
ENSG00000196376	SLC35F1	solute carrier family 35, member F1 [Source:HGNC Symbol;Acc:HGNC:21483]	-0.26	-0.93	0.69	1.84	0.06843	0.99999
ENSG00000265817	FSBP	fibrinogen silencer binding protein [Source:HGNC Symbol;Acc:HGNC:43653]	0.52	0.03	0.48	1.84	0.06861	0.99999
ENSG00000234456	MAGI2-AS3	MAGI2 antisense RNA 3 [Source:HGNC Symbol;Acc:HGNC:40862]	3.24	2.81	0.43	1.84	0.06861	0.99999
ENSG00000213609			-1.05	-1.45	0.44	1.84	0.06861	0.99999
ENSG00000070748	CHAT	choline O-acetyltransferase [Source:HGNC Symbol;Acc:HGNC:1912]	-2	-2.9	0.95	1.84	0.06864	0.99999
ENSG00000179772	FOXS1	forkhead box S1 [Source:HGNC Symbol;Acc:HGNC:3735]	0.35	-0.19	0.54	1.84	0.06865	0.99999
ENSG00000198555			-3.48	-4.35	0.93	1.84	0.06865	0.99999
ENSG00000200879	SNORD14E	small nucleolar RNA, C/D box 14E [Source:HGNC Symbol;Acc:HGNC:30354]	-2.5	-2.07	-0.45	-1.84	0.06866	0.99999
ENSG00000261377	PDCD6IPP2	PDCD6IP pseudogene 2 [Source:HGNC Symbol;Acc:HGNC:49873]	-1.01	-0.54	-0.46	-1.84	0.06867	0.99999
ENSG00000169247	SH3TC2	SH3 domain and tetratricopeptide repeats 2 [Source:HGNC Symbol;Acc:HGNC:29427]	0.39	0.9	-0.54	-1.84	0.06874	0.99999
ENSG00000102290	PCDH11X	protocadherin 11 X-linked [Source:HGNC Symbol;Acc:HGNC:8656]	-1.37	-2.35	1.04	1.84	0.0688	0.99999
ENSG00000236816	ANKRD20A7P	ankyrin repeat domain 20 family, member A7, pseudogene [Source:HGNC Symbol;Acc:HGNC:31980]	-2.87	-3.65	0.84	1.84	0.06881	0.99999
ENSG00000196247	ZNF107	zinc finger protein 107 [Source:HGNC Symbol;Acc:HGNC:12887]	5.07	4.81	0.26	1.84	0.06883	0.99999
ENSG00000204632	HLA-G	major histocompatibility complex, class I, G [Source:HGNC Symbol;Acc:HGNC:4964]	3	3.51	-0.5	-1.84	0.06884	0.99999
ENSG00000010256	UQCRC1	ubiquinol-cytochrome c reductase core protein I [Source:HGNC Symbol;Acc:HGNC:12585]	6.83	7.11	-0.28	-1.84	0.06889	0.99999
ENSG00000052344	PRSS8	protease, serine, 8 [Source:HGNC Symbol;Acc:HGNC:9491]	6.14	5.8	0.36	1.84	0.06898	0.99999
ENSG00000023516	AKAP11	A kinase (PRKA) anchor protein 11 [Source:HGNC Symbol;Acc:HGNC:369]	6.8	6.56	0.23	1.84	0.06908	0.99999
ENSG00000203943	SAMD13	sterile alpha motif domain containing 13 [Source:HGNC Symbol;Acc:HGNC:24582]	1.07	0.67	0.43	1.84	0.06914	0.99999
ENSG00000166971	AKTIP	AKT interacting protein [Source:HGNC Symbol;Acc:HGNC:16710]	2.61	2.89	-0.26	-1.84	0.06928	0.99999
ENSG00000086730	LAT2	linker for activation of T cells family, member 2 [Source:HGNC Symbol;Acc:HGNC:12749]	2.82	3.17	-0.36	-1.84	0.06929	0.99999
ENSG00000137821	LRRC49	leucine rich repeat containing 49 [Source:HGNC Symbol;Acc:HGNC:25965]	3.28	3	0.31	1.84	0.06935	0.99999
ENSG00000128311	TST	thiosulfate sulfurtransferase (rhodanese) [Source:HGNC Symbol;Acc:HGNC:12388]	4.02	4.33	-0.31	-1.84	0.06947	0.99999
ENSG00000133063	CHIT1	chitinase 1 (chitotriosidase) [Source:HGNC Symbol;Acc:HGNC:1936]	0.5	-0.1	0.65	1.84	0.06951	0.99999
ENSG00000267924			-3.49	-4.31	0.83	1.84	0.06956	0.99999
ENSG00000198865	CCDC152	coiled-coil domain containing 152 [Source:HGNC Symbol;Acc:HGNC:34438]	1.12	0.48	0.65	1.84	0.06973	0.99999
ENSG00000213235	EEF1A1P16	eukaryotic translation elongation factor 1 alpha 1 pseudogene 16 [Source:HGNC Symbol;Acc:HGNC:37889]	-0.89	-1.25	0.36	1.84	0.06975	0.99999
ENSG00000225420			-2.6	-3.24	0.65	1.84	0.06977	0.99999
ENSG00000113318	MSH3	mutS homolog 3 [Source:HGNC Symbol;Acc:HGNC:7326]	5.17	4.95	0.22	1.83	0.06983	0.99999
ENSG00000134020	PEBP4	phosphatidylethanolamine-binding protein 4 [Source:HGNC Symbol;Acc:HGNC:28319]	-2.87	-3.54	0.7	1.83	0.06996	0.99999
ENSG00000229689			3.54	3.9	-0.36	-1.83	0.07001	0.99999
ENSG00000185149	NPY2R	neuropeptide Y receptor Y2 [Source:HGNC Symbol;Acc:HGNC:7957]	-2.18	-3.1	0.99	1.83	0.07002	0.99999
ENSG00000205309	NT5M	5',3'-nucleotidase, mitochondrial [Source:HGNC Symbol;Acc:HGNC:15769]	0.83	1.18	-0.35	-1.83	0.07005	0.99999
ENSG00000238045			0.38	0.02	0.37	1.83	0.07006	0.99999
ENSG00000173588	CEP83	centrosomal protein 83kDa [Source:HGNC Symbol;Acc:HGNC:17966]	4.38	4.11	0.25	1.83	0.07012	0.99999
ENSG00000228794	LINC01128	long intergenic non-protein coding RNA 1128 [Source:HGNC Symbol;Acc:HGNC:49377]	2.05	2.29	-0.24	-1.83	0.07012	0.99999
ENSG00000174130	TLR6	toll-like receptor 6 [Source:HGNC Symbol;Acc:HGNC:16711]	2.15	2.47	-0.32	-1.83	0.07012	0.99999
ENSG00000147443	DOK2	docking protein 2, 56kDa [Source:HGNC Symbol;Acc:HGNC:2991]	1.29	1.65	-0.34	-1.83	0.07024	0.99999
ENSG00000071082	RPL31	ribosomal protein L31 [Source:HGNC Symbol;Acc:HGNC:10334]	9.38	9.07	0.31	1.83	0.07037	0.99999
ENSG00000182836	PLCXD3	phosphatidylinositol-specific phospholipase C, X domain containing 3 [Source:HGNC Symbol;Acc:HGNC:31822]	1.93	1.1	0.81	1.83	0.07042	0.99999
ENSG00000183765	CHEK2	checkpoint kinase 2 [Source:HGNC Symbol;Acc:HGNC:16627]	4.33	4.03	0.31	1.83	0.0705	0.99999
ENSG00000168952	STXBP6	syntaxin binding protein 6 (amisyn) [Source:HGNC Symbol;Acc:HGNC:19666]	4.35	4.9	-0.56	-1.83	0.07052	0.99999
ENSG00000272143	FGF14-AS2	FGF14 antisense RNA 2 [Source:HGNC Symbol;Acc:HGNC:44368]	-0.33	-0.84	0.52	1.83	0.07057	0.99999
ENSG00000091972	CD200	CD200 molecule [Source:HGNC Symbol;Acc:HGNC:7203]	4.71	4.21	0.52	1.83	0.07065	0.99999
ENSG00000176095	IP6K1	inositol hexakisphosphate kinase 1 [Source:HGNC Symbol;Acc:HGNC:18360]	5.44	5.68	-0.24	-1.83	0.07065	0.99999
ENSG00000259279			-3.19	-3.93	0.7	1.83	0.0709	0.99999
ENSG00000236182			-2.95	-3.71	0.79	1.83	0.07099	0.99999
ENSG00000196465	MYL6B	myosin, light chain 6B, alkali, smooth muscle and non-muscle [Source:HGNC Symbol;Acc:HGNC:29823]	4.56	4.27	0.3	1.83	0.071	0.99999
ENSG00000225526	MKRN2OS	MKRN2 opposite strand [Source:HGNC Symbol;Acc:HGNC:40375]	-0.45	0.11	-0.56	-1.83	0.07101	0.99999
ENSG00000265417			-4.46	-3.52	-0.98	-1.83	0.07105	0.99999
ENSG00000064601	CTSA	cathepsin A [Source:HGNC Symbol;Acc:HGNC:9251]	6.39	6.65	-0.26	-1.83	0.07107	0.99999
ENSG00000262732			-2.55	-3.35	0.79	1.83	0.07108	0.99999
ENSG00000234076	TPRG1-AS1	TPRG1 antisense RNA 1 [Source:HGNC Symbol;Acc:HGNC:42391]	0.24	0.83	-0.55	-1.83	0.07113	0.99999
ENSG00000153404	PLEKHG4B	pleckstrin homology domain containing, family G (with RhoGef domain) member 4B [Source:HGNC Symbol;Acc:HGNC:29399]	4.54	3.99	0.54	1.83	0.07117	0.99999
ENSG00000263126			-2.79	-2.37	-0.46	-1.83	0.07122	0.99999
ENSG00000214787	MS4A4E	membrane-spanning 4-domains, subfamily A, member 4E [Source:HGNC Symbol;Acc:HGNC:14284]	-1.53	-1.1	-0.45	-1.83	0.07133	0.99999
ENSG00000254876			0.12	0.43	-0.35	-1.82	0.07139	0.99999
ENSG00000229132	EIF4A1P10	eukaryotic translation initiation factor 4A1 pseudogene 10 [Source:HGNC Symbol;Acc:HGNC:37930]	-0.44	-0.75	0.31	1.82	0.07146	0.99999
ENSG00000177103	DSCAML1	Down syndrome cell adhesion molecule like 1 [Source:HGNC Symbol;Acc:HGNC:14656]	1.14	0.45	0.73	1.82	0.07157	0.99999
ENSG00000153250	RBMS1	RNA binding motif, single stranded interacting protein 1 [Source:HGNC Symbol;Acc:HGNC:9907]	6.69	6.48	0.22	1.82	0.07161	0.99999
ENSG00000157326	DHRS4	dehydrogenase/reductase (SDR family) member 4 [Source:HGNC Symbol;Acc:HGNC:16985]	2.34	2.62	-0.27	-1.82	0.07162	0.99999
ENSG00000232166			-4.07	-3.39	-0.68	-1.82	0.07162	0.99999
ENSG00000269604			-2.54	-3.23	0.66	1.82	0.07164	0.99999
ENSG00000105246	EBI3	Epstein-Barr virus induced 3 [Source:HGNC Symbol;Acc:HGNC:3129]	-0.28	0.16	-0.46	-1.82	0.07168	0.99999
ENSG00000196408	NOXO1	NADPH oxidase organizer 1 [Source:HGNC Symbol;Acc:HGNC:19404]	-1.39	-1.88	0.55	1.82	0.07173	0.99999
ENSG00000166024	R3HCC1L	R3H domain and coiled-coil containing 1-like [Source:HGNC Symbol;Acc:HGNC:23512]	4.25	4.06	0.2	1.82	0.07176	0.99999
ENSG00000249855	EEF1A1P19	eukaryotic translation elongation factor 1 alpha 1 pseudogene 19 [Source:HGNC Symbol;Acc:HGNC:37892]	1.63	1.39	0.26	1.82	0.07184	0.99999
ENSG00000166275	BORCS7	BLOC-1 related complex subunit 7 [Source:HGNC Symbol;Acc:HGNC:23516]	3.86	3.59	0.27	1.82	0.07197	0.99999
ENSG00000237356			-1.21	-0.86	-0.37	-1.82	0.07207	0.99999
ENSG00000107099	DOCK8	dedicator of cytokinesis 8 [Source:HGNC Symbol;Acc:HGNC:19191]	4.75	5.12	-0.37	-1.82	0.07208	0.99999
ENSG00000263412			0	0.33	-0.32	-1.82	0.07209	0.99999
ENSG00000243444	PALM2	paralemmin 2 [Source:HGNC Symbol;Acc:HGNC:15845]	2.37	1.98	0.38	1.82	0.07217	0.99999
ENSG00000069812	HES2	hes family bHLH transcription factor 2 [Source:HGNC Symbol;Acc:HGNC:16005]	1.71	1.16	0.58	1.82	0.07225	0.99999
ENSG00000203727	SAMD5	sterile alpha motif domain containing 5 [Source:HGNC Symbol;Acc:HGNC:21180]	1.82	1.34	0.46	1.82	0.07226	0.99999
ENSG00000257386			-4.08	-4.75	0.69	1.82	0.0723	0.99999
ENSG00000172345	STARD5	StAR-related lipid transfer (START) domain containing 5 [Source:HGNC Symbol;Acc:HGNC:18065]	1.04	1.33	-0.29	-1.82	0.07238	0.99999
ENSG00000162188	GNG3	guanine nucleotide binding protein (G protein), gamma 3 [Source:HGNC Symbol;Acc:HGNC:4405]	-3.4	-2.86	-0.58	-1.82	0.07251	0.99999
ENSG00000089053	ANAPC5	anaphase promoting complex subunit 5 [Source:HGNC Symbol;Acc:HGNC:15713]	7.08	6.88	0.2	1.82	0.07256	0.99999
ENSG00000115421	PAPOLG	poly(A) polymerase gamma [Source:HGNC Symbol;Acc:HGNC:14982]	5.37	5.2	0.17	1.82	0.07256	0.99999
ENSG00000138696	BMPR1B	bone morphogenetic protein receptor, type IB [Source:HGNC Symbol;Acc:HGNC:1077]	5.56	5.03	0.52	1.82	0.07263	0.99999
ENSG00000268056			-3.59	-4.3	0.64	1.82	0.07267	0.99999
ENSG00000124226	RNF114	ring finger protein 114 [Source:HGNC Symbol;Acc:HGNC:13094]	6.24	6.49	-0.25	-1.82	0.0727	0.99999
ENSG00000245261			-2.41	-2.04	-0.41	-1.82	0.0728	0.99999
ENSG00000164053	ATRIP	ATR interacting protein [Source:HGNC Symbol;Acc:HGNC:33499]	2.77	3.01	-0.24	-1.82	0.07281	0.99999
ENSG00000115271	GCA	grancalcin, EF-hand calcium binding protein [Source:HGNC Symbol;Acc:HGNC:15990]	4.91	4.68	0.25	1.82	0.07282	0.99999
ENSG00000099364	FBXL19	F-box and leucine-rich repeat protein 19 [Source:HGNC Symbol;Acc:HGNC:25300]	3.97	3.58	0.39	1.82	0.07286	0.99999
ENSG00000180448	HMHA1	histocompatibility (minor) HA-1 [Source:HGNC Symbol;Acc:HGNC:17102]	3.41	3.78	-0.37	-1.81	0.07288	0.99999
ENSG00000135577	NMBR	neuromedin B receptor [Source:HGNC Symbol;Acc:HGNC:7843]	-2.88	-3.49	0.62	1.81	0.07296	0.99999
ENSG00000127334	DYRK2	dual-specificity tyrosine-(Y)-phosphorylation regulated kinase 2 [Source:HGNC Symbol;Acc:HGNC:3093]	7.11	6.79	0.31	1.81	0.07297	0.99999
ENSG00000268747			-2.52	-3.13	0.65	1.81	0.073	0.99999
ENSG00000236377			-4.03	-4.66	0.65	1.81	0.07302	0.99999
ENSG00000208308		Small nucleolar RNA SNORA40 [Source:RFAM;Acc:RF00561]	-1.51	-1.05	-0.47	-1.81	0.07303	0.99999
ENSG00000244176			-3.83	-3.05	-0.76	-1.81	0.07307	0.99999
ENSG00000139192	TAPBPL	TAP binding protein-like [Source:HGNC Symbol;Acc:HGNC:30683]	4.55	4.93	-0.37	-1.81	0.07308	0.99999
ENSG00000226765	RPSAP33	ribosomal protein SA pseudogene 33 [Source:HGNC Symbol;Acc:HGNC:35556]	-5.7	-5.02	-0.69	-1.81	0.07322	0.99999
ENSG00000147804	SLC39A4	solute carrier family 39 (zinc transporter), member 4 [Source:HGNC Symbol;Acc:HGNC:17129]	3.71	3.23	0.52	1.81	0.07324	0.99999
ENSG00000100902	PSMA6	proteasome subunit alpha 6 [Source:HGNC Symbol;Acc:HGNC:9535]	3.7	3.96	-0.27	-1.81	0.07334	0.99999
ENSG00000232940	HCG25	HLA complex group 25 (non-protein coding) [Source:HGNC Symbol;Acc:HGNC:20196]	-0.52	-0.15	-0.37	-1.81	0.07341	0.99999
ENSG00000077147	TM9SF3	transmembrane 9 superfamily member 3 [Source:HGNC Symbol;Acc:HGNC:21529]	8.05	7.81	0.24	1.81	0.07345	0.99999
ENSG00000180066	C10orf91	chromosome 10 open reading frame 91 [Source:HGNC Symbol;Acc:HGNC:27275]	-2.29	-2.87	0.67	1.81	0.07349	0.99999
ENSG00000214362			-3.17	-3.75	0.62	1.81	0.07356	0.99999
ENSG00000154451	GBP5	guanylate binding protein 5 [Source:HGNC Symbol;Acc:HGNC:19895]	4.36	4.92	-0.56	-1.81	0.07357	0.99999
ENSG00000162631	NTNG1	netrin G1 [Source:HGNC Symbol;Acc:HGNC:23319]	1.01	0.34	0.72	1.81	0.07359	0.99999
ENSG00000173068	BNC2	basonuclin 2 [Source:HGNC Symbol;Acc:HGNC:30988]	5.46	5.04	0.41	1.81	0.07365	0.99999
ENSG00000138764	CCNG2	cyclin G2 [Source:HGNC Symbol;Acc:HGNC:1593]	6	5.76	0.24	1.81	0.07365	0.99999
ENSG00000186312	CA5BP1	carbonic anhydrase VB pseudogene 1 [Source:HGNC Symbol;Acc:HGNC:29544]	2.33	2.62	-0.3	-1.81	0.07369	0.99999
ENSG00000197467	COL13A1	collagen, type XIII, alpha 1 [Source:HGNC Symbol;Acc:HGNC:2190]	2.74	2.15	0.6	1.81	0.0737	0.99999
ENSG00000163029	SMC6	structural maintenance of chromosomes 6 [Source:HGNC Symbol;Acc:HGNC:20466]	5.54	5.33	0.22	1.81	0.0737	0.99999
ENSG00000203740	METTL11B	methyltransferase like 11B [Source:HGNC Symbol;Acc:HGNC:31932]	-2.79	-3.54	0.76	1.81	0.07371	0.99999
ENSG00000250012			-2.06	-1.69	-0.4	-1.81	0.07375	0.99999
ENSG00000248791			-2.34	-1.92	-0.49	-1.81	0.07381	0.99999
ENSG00000269194			-2.86	-2.36	-0.51	-1.81	0.07382	0.99999
ENSG00000112299	VNN1	vanin 1 [Source:HGNC Symbol;Acc:HGNC:12705]	0.94	1.44	-0.47	-1.81	0.07385	0.99999
ENSG00000123178	SPRYD7	SPRY domain containing 7 [Source:HGNC Symbol;Acc:HGNC:14297]	2.86	2.61	0.25	1.81	0.07391	0.99999
ENSG00000072858	SIDT1	SID1 transmembrane family, member 1 [Source:HGNC Symbol;Acc:HGNC:25967]	1.16	1.61	-0.46	-1.81	0.07393	0.99999
ENSG00000164604	GPR85	G protein-coupled receptor 85 [Source:HGNC Symbol;Acc:HGNC:4536]	0.34	0.01	0.33	1.81	0.07398	0.99999
ENSG00000248583			-4.61	-5.32	0.71	1.81	0.07398	0.99999
ENSG00000138385	SSB	Sjogren syndrome antigen B (autoantigen La) [Source:HGNC Symbol;Acc:HGNC:11316]	6.74	6.54	0.2	1.81	0.07401	0.99999
ENSG00000140481	CCDC33	coiled-coil domain containing 33 [Source:HGNC Symbol;Acc:HGNC:26552]	0.52	-0.18	0.76	1.81	0.07405	0.99999
ENSG00000100889	PCK2	phosphoenolpyruvate carboxykinase 2 (mitochondrial) [Source:HGNC Symbol;Acc:HGNC:8725]	4.17	4.5	-0.31	-1.81	0.07405	0.99999
ENSG00000064886	CHI3L2	chitinase 3-like 2 [Source:HGNC Symbol;Acc:HGNC:1933]	0.17	0.89	-0.71	-1.81	0.07406	0.99999
ENSG00000108039	XPNPEP1	X-prolyl aminopeptidase (aminopeptidase P) 1, soluble [Source:HGNC Symbol;Acc:HGNC:12822]	5.73	5.53	0.21	1.81	0.07408	0.99999
ENSG00000258810			-3.49	-3.01	-0.49	-1.81	0.0741	0.99999
ENSG00000260417			-1.88	-1.38	-0.58	-1.81	0.07412	0.99999
ENSG00000215475	SIAH3	siah E3 ubiquitin protein ligase family member 3 [Source:HGNC Symbol;Acc:HGNC:30553]	0.5	-0.26	0.77	1.81	0.07414	0.99999
ENSG00000043462	LCP2	lymphocyte cytosolic protein 2 (SH2 domain containing leukocyte protein of 76kDa) [Source:HGNC Symbol;Acc:HGNC:6529]	3.59	3.93	-0.34	-1.81	0.07419	0.99999
ENSG00000111605	CPSF6	cleavage and polyadenylation specific factor 6, 68kDa [Source:HGNC Symbol;Acc:HGNC:13871]	7.24	7.03	0.22	1.81	0.0742	0.99999
ENSG00000249020	SNORA58	small nucleolar RNA, H/ACA box 58 [Source:HGNC Symbol;Acc:HGNC:32652]	-1.08	-0.71	-0.4	-1.81	0.07422	0.99999
ENSG00000205693	MANSC4	MANSC domain containing 4 [Source:HGNC Symbol;Acc:HGNC:40023]	-4.65	-3.99	-0.65	-1.81	0.07433	0.99999
ENSG00000059758	CDK17	cyclin-dependent kinase 17 [Source:HGNC Symbol;Acc:HGNC:8750]	5.66	5.45	0.2	1.81	0.07435	0.99999
ENSG00000170915	PAQR8	progestin and adipoQ receptor family member VIII [Source:HGNC Symbol;Acc:HGNC:15708]	3.79	3.49	0.34	1.81	0.07436	0.99999
ENSG00000270720			-2.75	-2.33	-0.44	-1.81	0.07438	0.99999
ENSG00000102786	INTS6	integrator complex subunit 6 [Source:HGNC Symbol;Acc:HGNC:14879]	5.77	5.57	0.2	1.8	0.07447	0.99999
ENSG00000254855			-3.07	-2.56	-0.51	-1.8	0.07448	0.99999
ENSG00000133636	NTS	neurotensin [Source:HGNC Symbol;Acc:HGNC:8038]	0.22	-0.71	0.95	1.8	0.07451	0.99999
ENSG00000039123	SKIV2L2	superkiller viralicidic activity 2-like 2 (S. cerevisiae) [Source:HGNC Symbol;Acc:HGNC:18734]	6.19	5.9	0.29	1.8	0.07452	0.99999
ENSG00000127585	FBXL16	F-box and leucine-rich repeat protein 16 [Source:HGNC Symbol;Acc:HGNC:14150]	1.26	0.7	0.58	1.8	0.07456	0.99999
ENSG00000173369	C1QB	complement component 1, q subcomponent, B chain [Source:HGNC Symbol;Acc:HGNC:1242]	5.94	6.38	-0.43	-1.8	0.0746	0.99999
ENSG00000249348	UGDH-AS1	UGDH antisense RNA 1 [Source:HGNC Symbol;Acc:HGNC:40601]	1.81	2.11	-0.28	-1.8	0.0746	0.99999
ENSG00000164603	C7orf60	chromosome 7 open reading frame 60 [Source:HGNC Symbol;Acc:HGNC:26475]	5.01	4.76	0.26	1.8	0.07468	0.99999
ENSG00000251142			-5.11	-5.78	0.68	1.8	0.07474	0.99999
ENSG00000235079	ZRANB2-AS1	ZRANB2 antisense RNA 1 [Source:HGNC Symbol;Acc:HGNC:43594]	-2.61	-3.25	0.63	1.8	0.07475	0.99999
ENSG00000137959	IFI44L	interferon-induced protein 44-like [Source:HGNC Symbol;Acc:HGNC:17817]	5.93	6.37	-0.44	-1.8	0.07476	0.99999
ENSG00000105849	TWISTNB	TWIST neighbor [Source:HGNC Symbol;Acc:HGNC:18027]	4.82	4.61	0.21	1.8	0.07485	0.99999
ENSG00000135378	PRRG4	proline rich Gla (G-carboxyglutamic acid) 4 (transmembrane) [Source:HGNC Symbol;Acc:HGNC:30799]	4.15	4.52	-0.39	-1.8	0.07486	0.99999
ENSG00000227895	ISX-AS1	ISX antisense RNA 1 [Source:HGNC Symbol;Acc:HGNC:41188]	-4.6	-3.76	-0.89	-1.8	0.07487	0.99999
ENSG00000185404	SP140L	SP140 nuclear body protein-like [Source:HGNC Symbol;Acc:HGNC:25105]	3.08	3.42	-0.36	-1.8	0.07494	0.99999
ENSG00000267023	LRRC37A16P	leucine rich repeat containing 37, member A16, pseudogene [Source:HGNC Symbol;Acc:HGNC:43820]	-2.37	-3.01	0.64	1.8	0.07496	0.99999
ENSG00000204859	ZBTB48	zinc finger and BTB domain containing 48 [Source:HGNC Symbol;Acc:HGNC:4930]	3.64	3.84	-0.2	-1.8	0.075	0.99999
ENSG00000229569			-3.22	-2.57	-0.69	-1.8	0.0751	0.99999
ENSG00000150593	PDCD4	programmed cell death 4 (neoplastic transformation inhibitor) [Source:HGNC Symbol;Acc:HGNC:8763]	6.77	6.51	0.27	1.8	0.07512	0.99999
ENSG00000134419	RPS15A	ribosomal protein S15a [Source:HGNC Symbol;Acc:HGNC:10389]	7.52	7.18	0.35	1.8	0.07514	0.99999
ENSG00000165731	RET	ret proto-oncogene [Source:HGNC Symbol;Acc:HGNC:9967]	1.41	2.03	-0.62	-1.8	0.07521	0.99999
ENSG00000260750			-3.42	-2.89	-0.54	-1.8	0.07521	0.99999
ENSG00000185610	DBX2	developing brain homeobox 2 [Source:HGNC Symbol;Acc:HGNC:33186]	-1.93	-2.71	0.85	1.8	0.07527	0.99999
ENSG00000162654	GBP4	guanylate binding protein 4 [Source:HGNC Symbol;Acc:HGNC:20480]	5.5	6.02	-0.52	-1.8	0.07539	0.99999
ENSG00000169583	CLIC3	chloride intracellular channel 3 [Source:HGNC Symbol;Acc:HGNC:2064]	0.73	0.19	0.57	1.8	0.07548	0.99999
ENSG00000153201	RANBP2	RAN binding protein 2 [Source:HGNC Symbol;Acc:HGNC:9848]	7.94	7.69	0.26	1.8	0.07551	0.99999
ENSG00000258366	RTEL1	regulator of telomere elongation helicase 1 [Source:HGNC Symbol;Acc:HGNC:15888]	-0.24	0.02	-0.28	-1.8	0.07552	0.99999
ENSG00000160219	GAB3	GRB2-associated binding protein 3 [Source:HGNC Symbol;Acc:HGNC:17515]	1.7	2.06	-0.35	-1.8	0.07559	0.99999
ENSG00000244687	UBE2V1	ubiquitin-conjugating enzyme E2 variant 1 [Source:HGNC Symbol;Acc:HGNC:12494]	2.16	2.4	-0.25	-1.8	0.07562	0.99999
ENSG00000138180	CEP55	centrosomal protein 55kDa [Source:HGNC Symbol;Acc:HGNC:1161]	5.25	4.87	0.38	1.8	0.07563	0.99999
ENSG00000231852	CYP21A2	cytochrome P450, family 21, subfamily A, polypeptide 2 [Source:HGNC Symbol;Acc:HGNC:2600]	-2.27	-1.59	-0.75	-1.8	0.07571	0.99999
ENSG00000234287			0.07	-0.4	0.49	1.8	0.07571	0.99999
ENSG00000205220	PSMB10	proteasome subunit beta 10 [Source:HGNC Symbol;Acc:HGNC:9538]	3.35	3.74	-0.39	-1.8	0.07577	0.99999
ENSG00000240652			-2.44	-2.95	0.53	1.8	0.07579	0.99999
ENSG00000214280			-3.37	-4	0.57	1.8	0.07585	0.99999
ENSG00000225573	RPL35P5	ribosomal protein L35 pseudogene 5 [Source:HGNC Symbol;Acc:HGNC:36955]	0.04	-0.36	0.4	1.8	0.07599	0.99999
ENSG00000197951	ZNF71	zinc finger protein 71 [Source:HGNC Symbol;Acc:HGNC:13141]	3.19	3.49	-0.29	-1.8	0.076	0.99999
ENSG00000244131	RPSAP51	ribosomal protein SA pseudogene 51 [Source:HGNC Symbol;Acc:HGNC:36224]	-3.23	-2.67	-0.62	-1.79	0.07612	0.99999
ENSG00000204852	TCTN1	tectonic family member 1 [Source:HGNC Symbol;Acc:HGNC:26113]	4.79	4.54	0.24	1.79	0.07612	0.99999
ENSG00000154928	EPHB1	EPH receptor B1 [Source:HGNC Symbol;Acc:HGNC:3392]	2.09	1.58	0.52	1.79	0.07614	0.99999
ENSG00000135968	GCC2	GRIP and coiled-coil domain containing 2 [Source:HGNC Symbol;Acc:HGNC:23218]	6.49	6.25	0.24	1.79	0.07617	0.99999
ENSG00000239697	TNFSF12	tumor necrosis factor (ligand) superfamily, member 12 [Source:HGNC Symbol;Acc:HGNC:11927]	1.06	1.29	-0.23	-1.79	0.07617	0.99999
ENSG00000198839	ZNF277	zinc finger protein 277 [Source:HGNC Symbol;Acc:HGNC:13070]	4.87	4.65	0.22	1.79	0.07618	0.99999
ENSG00000007908	SELE	selectin E [Source:HGNC Symbol;Acc:HGNC:10718]	-0.5	0.11	-0.64	-1.79	0.07622	0.99999
ENSG00000147082	CCNB3	cyclin B3 [Source:HGNC Symbol;Acc:HGNC:18709]	-0.01	0.41	-0.42	-1.79	0.07631	0.99999
ENSG00000228437			-0.15	-1.4	1.26	1.79	0.07632	0.99999
ENSG00000239713	APOBEC3G	apolipoprotein B mRNA editing enzyme, catalytic polypeptide-like 3G [Source:HGNC Symbol;Acc:HGNC:17357]	3.55	3.92	-0.36	-1.79	0.0764	0.99999
ENSG00000076864	RAP1GAP	RAP1 GTPase activating protein [Source:HGNC Symbol;Acc:HGNC:9858]	4.77	4.29	0.46	1.79	0.07655	0.99999
ENSG00000139263	LRIG3	leucine-rich repeats and immunoglobulin-like domains 3 [Source:HGNC Symbol;Acc:HGNC:30991]	5.38	5.05	0.34	1.79	0.07656	0.99999
ENSG00000205403	CFI	complement factor I [Source:HGNC Symbol;Acc:HGNC:5394]	7.02	6.62	0.4	1.79	0.07657	0.99999
ENSG00000196236	XPNPEP3	X-prolyl aminopeptidase 3, mitochondrial [Source:HGNC Symbol;Acc:HGNC:28052]	4.99	4.77	0.22	1.79	0.07659	0.99999
ENSG00000102984	ZNF821	zinc finger protein 821 [Source:HGNC Symbol;Acc:HGNC:28043]	1.8	2.11	-0.29	-1.79	0.07662	0.99999
ENSG00000101850	GPR143	G protein-coupled receptor 143 [Source:HGNC Symbol;Acc:HGNC:20145]	1.41	1.96	-0.56	-1.79	0.07663	0.99999
ENSG00000241061	RPL5P1	ribosomal protein L5 pseudogene 1 [Source:HGNC Symbol;Acc:HGNC:10361]	-1.2	-1.59	0.44	1.79	0.07667	0.99999
ENSG00000223482	NUTM2A-AS1	NUTM2A antisense RNA 1 [Source:HGNC Symbol;Acc:HGNC:45161]	3.65	3.19	0.45	1.79	0.07672	0.99999
ENSG00000115419	GLS	glutaminase [Source:HGNC Symbol;Acc:HGNC:4331]	6.7	6.46	0.25	1.79	0.07674	0.99999
ENSG00000255524	NPIPB8	nuclear pore complex interacting protein family, member B8 [Source:HGNC Symbol;Acc:HGNC:37490]	-3.81	-4.45	0.63	1.79	0.07674	0.99999
ENSG00000121892	PDS5A	PDS5 cohesin associated factor A [Source:HGNC Symbol;Acc:HGNC:29088]	7.56	7.76	-0.2	-1.79	0.07674	0.99999
ENSG00000176919	C8G	complement component 8, gamma polypeptide [Source:HGNC Symbol;Acc:HGNC:1354]	-1.02	-1.39	0.39	1.79	0.07683	0.99999
ENSG00000125257	ABCC4	ATP-binding cassette, sub-family C (CFTR/MRP), member 4 [Source:HGNC Symbol;Acc:HGNC:55]	6.59	6.22	0.36	1.79	0.07684	0.99999
ENSG00000261526			1.17	1.49	-0.29	-1.79	0.07697	0.99999
ENSG00000200885	RNU1-146P	RNA, U1 small nuclear 146, pseudogene [Source:HGNC Symbol;Acc:HGNC:48488]	-4.5	-3.86	-0.62	-1.79	0.07699	0.99999
ENSG00000204970	PCDHA1	protocadherin alpha 1 [Source:HGNC Symbol;Acc:HGNC:8663]	-3.35	-2.42	-0.97	-1.79	0.07703	0.99999
ENSG00000223504			-3.95	-4.67	0.74	1.79	0.07706	0.99999
ENSG00000214244	SETP21	SET pseudogene 21 [Source:HGNC Symbol;Acc:HGNC:42940]	-0.38	-1.03	0.66	1.79	0.07712	0.99999
ENSG00000135205	CCDC146	coiled-coil domain containing 146 [Source:HGNC Symbol;Acc:HGNC:29296]	5.22	4.65	0.58	1.79	0.07716	0.99999
ENSG00000213071	LPAL2	lipoprotein, Lp(a)-like 2, pseudogene [Source:HGNC Symbol;Acc:HGNC:21210]	-1.5	-1.89	0.41	1.79	0.0772	0.99999
ENSG00000164346	NSA2	NSA2 ribosome biogenesis homolog [Source:HGNC Symbol;Acc:HGNC:30728]	5.59	5.34	0.25	1.79	0.07723	0.99999
ENSG00000213860	RPL21P75	ribosomal protein L21 pseudogene 75 [Source:HGNC Symbol;Acc:HGNC:36460]	-1.23	-1.65	0.45	1.79	0.07727	0.99999
ENSG00000234814	SVILP1	supervillin pseudogene 1 [Source:HGNC Symbol;Acc:HGNC:44959]	-1.05	-0.61	-0.5	-1.79	0.07729	0.99999
ENSG00000123200	ZC3H13	zinc finger CCCH-type containing 13 [Source:HGNC Symbol;Acc:HGNC:20368]	6.03	5.79	0.24	1.79	0.07731	0.99999
ENSG00000103429	BFAR	bifunctional apoptosis regulator [Source:HGNC Symbol;Acc:HGNC:17613]	5.93	5.73	0.22	1.79	0.07732	0.99999
ENSG00000116688	MFN2	mitofusin 2 [Source:HGNC Symbol;Acc:HGNC:16877]	6.12	6.4	-0.28	-1.79	0.07739	0.99999
ENSG00000151923	TIAL1	TIA1 cytotoxic granule-associated RNA binding protein-like 1 [Source:HGNC Symbol;Acc:HGNC:11804]	6.18	5.98	0.2	1.79	0.07743	0.99999
ENSG00000214708			-2.07	-2.54	0.47	1.79	0.07755	0.99999
ENSG00000163528	CHCHD4	coiled-coil-helix-coiled-coil-helix domain containing 4 [Source:HGNC Symbol;Acc:HGNC:26467]	3.08	3.36	-0.28	-1.79	0.07764	0.99999
ENSG00000100191	SLC5A4	solute carrier family 5 (glucose activated ion channel), member 4 [Source:HGNC Symbol;Acc:HGNC:11039]	-0.8	-1.16	0.34	1.79	0.07764	0.99999
ENSG00000266783			-1.09	-0.75	-0.33	-1.79	0.07764	0.99999
ENSG00000246582			1	1.36	-0.33	-1.79	0.07765	0.99999
ENSG00000210164	MT-TG	mitochondrially encoded tRNA glycine [Source:HGNC Symbol;Acc:HGNC:7486]	-2.85	-2.11	-0.75	-1.78	0.07768	0.99999
ENSG00000198237			-1.69	-2.31	0.59	1.78	0.07772	0.99999
ENSG00000167232	ZNF91	zinc finger protein 91 [Source:HGNC Symbol;Acc:HGNC:13166]	7.11	6.76	0.35	1.78	0.0778	0.99999
ENSG00000259394			-3.26	-3.88	0.63	1.78	0.07788	0.99999
ENSG00000160973	FOXH1	forkhead box H1 [Source:HGNC Symbol;Acc:HGNC:3814]	-0.71	-1.39	0.77	1.78	0.0779	0.99999
ENSG00000244694	PTCHD4	patched domain containing 4 [Source:HGNC Symbol;Acc:HGNC:21345]	0.28	-0.14	0.45	1.78	0.07792	0.99999
ENSG00000129455	KLK8	kallikrein-related peptidase 8 [Source:HGNC Symbol;Acc:HGNC:6369]	4.59	4.07	0.52	1.78	0.07806	0.99999
ENSG00000111145	ELK3	ELK3, ETS-domain protein (SRF accessory protein 2) [Source:HGNC Symbol;Acc:HGNC:3325]	5.35	5.08	0.27	1.78	0.07812	0.99999
ENSG00000248491			-2.81	-3.5	0.7	1.78	0.07813	0.99999
ENSG00000235984	GPC5-AS1	GPC5 antisense RNA 1 [Source:HGNC Symbol;Acc:HGNC:39886]	-4.27	-5.1	0.9	1.78	0.07819	0.99999
ENSG00000148634	HERC4	HECT and RLD domain containing E3 ubiquitin protein ligase 4 [Source:HGNC Symbol;Acc:HGNC:24521]	6.39	6.19	0.2	1.78	0.07823	0.99999
ENSG00000166197	NOLC1	nucleolar and coiled-body phosphoprotein 1 [Source:HGNC Symbol;Acc:HGNC:15608]	6.65	6.39	0.26	1.78	0.07843	0.99999
ENSG00000156510	HKDC1	hexokinase domain containing 1 [Source:HGNC Symbol;Acc:HGNC:23302]	3.77	3.21	0.6	1.78	0.07844	0.99999
ENSG00000133067	LGR6	leucine-rich repeat containing G protein-coupled receptor 6 [Source:HGNC Symbol;Acc:HGNC:19719]	4.36	3.59	0.78	1.78	0.07845	0.99999
ENSG00000236287	ZBED5	zinc finger, BED-type containing 5 [Source:HGNC Symbol;Acc:HGNC:30803]	5.58	5.4	0.18	1.78	0.0785	0.99999
ENSG00000115474	KCNJ13	potassium channel, inwardly rectifying subfamily J, member 13 [Source:HGNC Symbol;Acc:HGNC:6259]	-2.67	-3.43	0.9	1.78	0.07854	0.99999
ENSG00000237978	KCNMB2-AS1	KCNMB2 antisense RNA 1 [Source:HGNC Symbol;Acc:HGNC:51409]	1.88	0.99	0.86	1.78	0.07854	0.99999
ENSG00000170369	CST2	cystatin SA [Source:HGNC Symbol;Acc:HGNC:2474]	-2.18	-2.95	0.86	1.78	0.07859	0.99999
ENSG00000269952			-2.04	-1.71	-0.35	-1.78	0.07861	0.99999
ENSG00000140830	TXNL4B	thioredoxin-like 4B [Source:HGNC Symbol;Acc:HGNC:26041]	3.27	3.58	-0.28	-1.78	0.07871	0.99999
ENSG00000140749	IGSF6	immunoglobulin superfamily, member 6 [Source:HGNC Symbol;Acc:HGNC:5953]	1.97	2.38	-0.4	-1.78	0.07878	0.99999
ENSG00000150477	KIAA1328	KIAA1328 [Source:HGNC Symbol;Acc:HGNC:29248]	3.77	3.48	0.29	1.78	0.07878	0.99999
ENSG00000119969	HELLS	helicase, lymphoid-specific [Source:HGNC Symbol;Acc:HGNC:4861]	5.37	5.04	0.34	1.78	0.0788	0.99999
ENSG00000225891			-2.8	-2.32	-0.47	-1.78	0.07886	0.99999
ENSG00000203783	PRR9	proline rich 9 [Source:HGNC Symbol;Acc:HGNC:32057]	-3.1	-4.09	1	1.78	0.07895	0.99999
ENSG00000099800	TIMM13	translocase of inner mitochondrial membrane 13 homolog (yeast) [Source:HGNC Symbol;Acc:HGNC:11816]	4.31	4.54	-0.23	-1.78	0.07895	0.99999
ENSG00000151849	CENPJ	centromere protein J [Source:HGNC Symbol;Acc:HGNC:17272]	4.16	3.9	0.27	1.78	0.07903	0.99999
ENSG00000234788	HSPA8P3	heat shock 70kDa protein 8 pseudogene 3 [Source:HGNC Symbol;Acc:HGNC:44918]	-2.56	-2.11	-0.46	-1.78	0.07913	0.99999
ENSG00000188801	ZNF322P1	zinc finger protein 322 pseudogene 1 [Source:HGNC Symbol;Acc:HGNC:14003]	-0.51	-0.01	-0.46	-1.78	0.07918	0.99999
ENSG00000233928			-3.97	-4.71	0.79	1.78	0.07921	0.99999
ENSG00000240481	RN7SL38P	RNA, 7SL, cytoplasmic 38, pseudogene [Source:HGNC Symbol;Acc:HGNC:46054]	-2.9	-3.56	0.73	1.78	0.07922	0.99999
ENSG00000109472	CPE	carboxypeptidase E [Source:HGNC Symbol;Acc:HGNC:2303]	6.07	5.57	0.53	1.78	0.07923	0.99999
ENSG00000155256	ZFYVE27	zinc finger, FYVE domain containing 27 [Source:HGNC Symbol;Acc:HGNC:26559]	4.91	4.7	0.22	1.78	0.07925	0.99999
ENSG00000166922	SCG5	secretogranin V [Source:HGNC Symbol;Acc:HGNC:10816]	3.37	2.78	0.62	1.77	0.07936	0.99999
ENSG00000143107	FNDC7	fibronectin type III domain containing 7 [Source:HGNC Symbol;Acc:HGNC:26668]	-2.28	-2.91	0.65	1.77	0.07938	0.99999
ENSG00000260618			-3.86	-4.56	0.69	1.77	0.07943	0.99999
ENSG00000173626	TRAPPC3L	trafficking protein particle complex 3-like [Source:HGNC Symbol;Acc:HGNC:21090]	-1.49	-2.12	0.66	1.77	0.07946	0.99999
ENSG00000169245	CXCL10	chemokine (C-X-C motif) ligand 10 [Source:HGNC Symbol;Acc:HGNC:10637]	5.11	5.7	-0.58	-1.77	0.07947	0.99999
ENSG00000228509			-3.45	-4.08	0.67	1.77	0.07953	0.99999
ENSG00000228154			-5.26	-4.59	-0.72	-1.77	0.07967	0.99999
ENSG00000198468	FLVCR1-AS1	FLVCR1 antisense RNA 1 (head to head) [Source:HGNC Symbol;Acc:HGNC:39077]	-0.04	0.3	-0.35	-1.77	0.07973	0.99999
ENSG00000242163			-2.14	-2.61	0.5	1.77	0.07975	0.99999
ENSG00000272438			-4.15	-4.88	0.78	1.77	0.07977	0.99999
ENSG00000178719	GRINA	glutamate receptor, ionotropic, N-methyl D-aspartate-associated protein 1 (glutamate binding) [Source:HGNC Symbol;Acc:HGNC:4589]	7.12	6.85	0.27	1.77	0.07978	0.99999
ENSG00000176593			2.38	2.68	-0.29	-1.77	0.07979	0.99999
ENSG00000131669	NINJ1	ninjurin 1 [Source:HGNC Symbol;Acc:HGNC:7824]	4.18	4.42	-0.24	-1.77	0.07985	0.99999
ENSG00000167244	IGF2	insulin-like growth factor 2 [Source:HGNC Symbol;Acc:HGNC:5466]	5.65	4.46	1.22	1.77	0.0799	0.99999
ENSG00000122122	SASH3	SAM and SH3 domain containing 3 [Source:HGNC Symbol;Acc:HGNC:15975]	2.7	3.09	-0.38	-1.77	0.07991	0.99999
ENSG00000103150	MLYCD	malonyl-CoA decarboxylase [Source:HGNC Symbol;Acc:HGNC:7150]	2.6	2.82	-0.22	-1.77	0.07997	0.99999
ENSG00000158517	NCF1	neutrophil cytosolic factor 1 [Source:HGNC Symbol;Acc:HGNC:7660]	-0.05	0.38	-0.43	-1.77	0.07997	0.99999
ENSG00000232306			-5.09	-4.36	-0.78	-1.77	0.07999	0.99999
ENSG00000128714	HOXD13	homeobox D13 [Source:HGNC Symbol;Acc:HGNC:5136]	-3.46	-2.48	-1.02	-1.77	0.08001	0.99999
ENSG00000186847	KRT14	keratin 14, type I [Source:HGNC Symbol;Acc:HGNC:6416]	1.49	0.45	1.06	1.77	0.08003	0.99999
ENSG00000197258	EIF4BP6	eukaryotic translation initiation factor 4B pseudogene 6 [Source:HGNC Symbol;Acc:HGNC:37939]	1.89	1.61	0.28	1.77	0.08009	0.99999
ENSG00000264725	MIR3129	microRNA 3129 [Source:HGNC Symbol;Acc:HGNC:38217]	-4.29	-4.92	0.61	1.77	0.08009	0.99999
ENSG00000261837			-2.76	-2.26	-0.55	-1.77	0.08014	0.99999
ENSG00000238072			-2.43	-2.94	0.57	1.77	0.08015	0.99999
ENSG00000198648	STK39	serine threonine kinase 39 [Source:HGNC Symbol;Acc:HGNC:17717]	3.52	3.84	-0.32	-1.77	0.0802	0.99999
ENSG00000130349	C6orf203	chromosome 6 open reading frame 203 [Source:HGNC Symbol;Acc:HGNC:17971]	3.27	3.52	-0.26	-1.77	0.08026	0.99999
ENSG00000225255		long intergenic non-protein coding RNA 1297 [Source:EntrezGene;Acc:106146148]	-2.57	-3.52	1.05	1.77	0.08029	0.99999
ENSG00000213906	LTB4R2	leukotriene B4 receptor 2 [Source:HGNC Symbol;Acc:HGNC:19260]	0.23	0.64	-0.42	-1.77	0.08041	0.99999
ENSG00000157837	SPPL3	signal peptide peptidase like 3 [Source:HGNC Symbol;Acc:HGNC:30424]	5.67	5.45	0.22	1.77	0.08046	0.99999
ENSG00000172046	USP19	ubiquitin specific peptidase 19 [Source:HGNC Symbol;Acc:HGNC:12617]	5.91	6.16	-0.25	-1.77	0.08052	0.99999
ENSG00000169026	MFSD7	major facilitator superfamily domain containing 7 [Source:HGNC Symbol;Acc:HGNC:26177]	1.32	1.69	-0.39	-1.77	0.08058	0.99999
ENSG00000187808	SOWAHD	sosondowah ankyrin repeat domain family member D [Source:HGNC Symbol;Acc:HGNC:32960]	-1.56	-1.17	-0.38	-1.77	0.08058	0.99999
ENSG00000126882	FAM78A	family with sequence similarity 78, member A [Source:HGNC Symbol;Acc:HGNC:25465]	2	2.38	-0.37	-1.77	0.08061	0.99999
ENSG00000224514	LINC00620	long intergenic non-protein coding RNA 620 [Source:HGNC Symbol;Acc:HGNC:44223]	-3.08	-3.85	0.76	1.77	0.08068	0.99999
ENSG00000148700	ADD3	adducin 3 (gamma) [Source:HGNC Symbol;Acc:HGNC:245]	7.4	7.18	0.24	1.77	0.08069	0.99999
ENSG00000158164	TMSB15A	thymosin beta 15a [Source:HGNC Symbol;Acc:HGNC:30744]	-1.16	-0.4	-0.75	-1.77	0.08073	0.99999
ENSG00000241261	RPL17P19	ribosomal protein L17 pseudogene 19 [Source:HGNC Symbol;Acc:HGNC:36919]	-3.86	-4.58	0.72	1.77	0.08075	0.99999
ENSG00000271754			-2.22	-2.66	0.45	1.77	0.08076	0.99999
ENSG00000259395			-4.55	-3.75	-0.84	-1.77	0.08089	0.99999
ENSG00000182578	CSF1R	colony stimulating factor 1 receptor [Source:HGNC Symbol;Acc:HGNC:2433]	5.39	5.77	-0.37	-1.77	0.08095	0.99999
ENSG00000117139	KDM5B	lysine (K)-specific demethylase 5B [Source:HGNC Symbol;Acc:HGNC:18039]	7.34	7.04	0.3	1.77	0.08098	0.99999
ENSG00000207583	MIR606	microRNA 606 [Source:HGNC Symbol;Acc:HGNC:32862]	-2.52	-3.11	0.54	1.76	0.08105	0.99999
ENSG00000185813	PCYT2	phosphate cytidylyltransferase 2, ethanolamine [Source:HGNC Symbol;Acc:HGNC:8756]	4.33	4.62	-0.28	-1.76	0.08106	0.99999
ENSG00000087842	PIR	pirin (iron-binding nuclear protein) [Source:HGNC Symbol;Acc:HGNC:30048]	2.61	2.96	-0.36	-1.76	0.08108	0.99999
ENSG00000269779			-2.82	-2.27	-0.57	-1.76	0.08108	0.99999
ENSG00000169217	CD2BP2	CD2 (cytoplasmic tail) binding protein 2 [Source:HGNC Symbol;Acc:HGNC:1656]	5.74	5.51	0.25	1.76	0.08115	0.99999
ENSG00000007129	CEACAM21	carcinoembryonic antigen-related cell adhesion molecule 21 [Source:HGNC Symbol;Acc:HGNC:28834]	-0.91	-0.58	-0.33	-1.76	0.08115	0.99999
ENSG00000170160	CCDC144A	coiled-coil domain containing 144A [Source:HGNC Symbol;Acc:HGNC:29072]	-0.08	-0.92	0.91	1.76	0.08122	0.99999
ENSG00000104892	KLC3	kinesin light chain 3 [Source:HGNC Symbol;Acc:HGNC:20717]	1.14	1.64	-0.52	-1.76	0.08123	0.99999
ENSG00000143196	DPT	dermatopontin [Source:HGNC Symbol;Acc:HGNC:3011]	0.76	0.02	0.76	1.76	0.08136	0.99999
ENSG00000213188	YBX1P4	Y box binding protein 1 pseudogene 4 [Source:HGNC Symbol;Acc:HGNC:42425]	-3.98	-3.32	-0.64	-1.76	0.08141	0.99999
ENSG00000137770	CTDSPL2	CTD (carboxy-terminal domain, RNA polymerase II, polypeptide A) small phosphatase like 2 [Source:HGNC Symbol;Acc:HGNC:26936]	6.28	6.11	0.18	1.76	0.08148	0.99999
ENSG00000231574		renal clear cell carcinoma-associated transcript 211 [Source:EntrezGene;Acc:102724550]	-0.51	-1.08	0.58	1.76	0.08152	0.99999
ENSG00000212664			0.67	0.29	0.37	1.76	0.08157	0.99999
ENSG00000113048	MRPS27	mitochondrial ribosomal protein S27 [Source:HGNC Symbol;Acc:HGNC:14512]	5.62	5.37	0.24	1.76	0.08164	0.99999
ENSG00000163686	ABHD6	abhydrolase domain containing 6 [Source:HGNC Symbol;Acc:HGNC:21398]	1.98	2.29	-0.3	-1.76	0.08172	0.99999
ENSG00000266248			-5.14	-5.87	0.69	1.76	0.08173	0.99999
ENSG00000180172	RPS12P23	ribosomal protein S12 pseudogene 23 [Source:HGNC Symbol;Acc:HGNC:35573]	-3.17	-3.8	0.6	1.76	0.08185	0.99999
ENSG00000198624	CCDC69	coiled-coil domain containing 69 [Source:HGNC Symbol;Acc:HGNC:24487]	2.56	2.91	-0.36	-1.76	0.08188	0.99999
ENSG00000262904	TMPOP2	thymopoietin pseudogene 2 (functional) [Source:HGNC Symbol;Acc:HGNC:50860]	-2.58	-2.16	-0.42	-1.76	0.08194	0.99999
ENSG00000201822	RNA5SP149	RNA, 5S ribosomal pseudogene 149 [Source:HGNC Symbol;Acc:HGNC:43049]	-4.91	-4.21	-0.71	-1.76	0.08208	0.99999
ENSG00000213096	ZNF254	zinc finger protein 254 [Source:HGNC Symbol;Acc:HGNC:13047]	5.63	5.38	0.26	1.76	0.08217	0.99999
ENSG00000167468	GPX4	glutathione peroxidase 4 [Source:HGNC Symbol;Acc:HGNC:4556]	6.52	6.79	-0.27	-1.76	0.08219	0.99999
ENSG00000229117	RPL41	ribosomal protein L41 [Source:HGNC Symbol;Acc:HGNC:10354]	7.65	7.37	0.29	1.76	0.08225	0.99999
ENSG00000163154	TNFAIP8L2	tumor necrosis factor, alpha-induced protein 8-like 2 [Source:HGNC Symbol;Acc:HGNC:26277]	0.92	1.33	-0.4	-1.76	0.08231	0.99999
ENSG00000257225			-1.23	-1.64	0.42	1.76	0.08233	0.99999
ENSG00000166821	PEX11A	peroxisomal biogenesis factor 11 alpha [Source:HGNC Symbol;Acc:HGNC:8852]	3.03	3.3	-0.26	-1.76	0.08236	0.99999
ENSG00000186074	CD300LF	CD300 molecule-like family member f [Source:HGNC Symbol;Acc:HGNC:29883]	0.63	1.01	-0.37	-1.76	0.08239	0.99999
ENSG00000167851	CD300A	CD300a molecule [Source:HGNC Symbol;Acc:HGNC:19319]	2.8	3.16	-0.35	-1.76	0.08241	0.99999
ENSG00000224905			0.2	-0.23	0.42	1.76	0.08246	0.99999
ENSG00000158008	EXTL1	exostosin-like glycosyltransferase 1 [Source:HGNC Symbol;Acc:HGNC:3515]	0.22	-0.19	0.42	1.76	0.08254	0.99999
ENSG00000255980			-4.51	-3.72	-0.84	-1.76	0.08255	0.99999
ENSG00000199266	SNORA60	small nucleolar RNA, H/ACA box 60 [Source:HGNC Symbol;Acc:HGNC:32654]	-0.34	0.08	-0.43	-1.76	0.08257	0.99999
ENSG00000140694	PARN	poly(A)-specific ribonuclease [Source:HGNC Symbol;Acc:HGNC:8609]	5.68	5.44	0.24	1.76	0.08258	0.99999
ENSG00000166183	ASPG	asparaginase [Source:HGNC Symbol;Acc:HGNC:20123]	-0.3	-0.86	0.61	1.76	0.0826	0.99999
ENSG00000136630	HLX	H2.0-like homeobox [Source:HGNC Symbol;Acc:HGNC:4978]	1.32	1.67	-0.35	-1.76	0.08262	0.99999
ENSG00000122696	SLC25A51	solute carrier family 25, member 51 [Source:HGNC Symbol;Acc:HGNC:23323]	3.55	3.77	-0.22	-1.75	0.08274	0.99999
ENSG00000112303	VNN2	vanin 2 [Source:HGNC Symbol;Acc:HGNC:12706]	0.88	1.37	-0.48	-1.75	0.08275	0.99999
ENSG00000106333	PCOLCE	procollagen C-endopeptidase enhancer [Source:HGNC Symbol;Acc:HGNC:8738]	4.77	4.21	0.56	1.75	0.08276	0.99999
ENSG00000137288	UQCC2	ubiquinol-cytochrome c reductase complex assembly factor 2 [Source:HGNC Symbol;Acc:HGNC:21237]	4.92	5.21	-0.29	-1.75	0.08277	0.99999
ENSG00000254701			0.84	0.49	0.35	1.75	0.08284	0.99999
ENSG00000088970	KIZ	kizuna centrosomal protein [Source:HGNC Symbol;Acc:HGNC:15865]	4.43	4.17	0.26	1.75	0.08293	0.99999
ENSG00000272205			-3.5	-3.11	-0.39	-1.75	0.08293	0.99999
ENSG00000179387	ELMOD2	ELMO/CED-12 domain containing 2 [Source:HGNC Symbol;Acc:HGNC:28111]	5.77	5.57	0.2	1.75	0.08298	0.99999
ENSG00000259571	BLID	BH3-like motif containing, cell death inducer [Source:HGNC Symbol;Acc:HGNC:33495]	-1.98	-2.56	0.61	1.75	0.08301	0.99999
ENSG00000103540	CCP110	centriolar coiled coil protein 110kDa [Source:HGNC Symbol;Acc:HGNC:24342]	5.28	5.04	0.24	1.75	0.08302	0.99999
ENSG00000147168	IL2RG	interleukin 2 receptor, gamma [Source:HGNC Symbol;Acc:HGNC:6010]	2.3	2.8	-0.48	-1.75	0.08305	0.99999
ENSG00000175097	RAG2	recombination activating gene 2 [Source:HGNC Symbol;Acc:HGNC:9832]	-3.65	-4.43	0.72	1.75	0.08305	0.99999
ENSG00000207708	MIR141	microRNA 141 [Source:HGNC Symbol;Acc:HGNC:31528]	-3.57	-3.12	-0.44	-1.75	0.08306	0.99999
ENSG00000135521	LTV1	LTV1 ribosome biogenesis factor [Source:HGNC Symbol;Acc:HGNC:21173]	4.16	3.95	0.22	1.75	0.08322	0.99999
ENSG00000228929	RPS13P2	ribosomal protein S13 pseudogene 2 [Source:HGNC Symbol;Acc:HGNC:36364]	1.79	1.41	0.4	1.75	0.08333	0.99999
ENSG00000235683			-1.57	-1.1	-0.5	-1.75	0.08346	0.99999
ENSG00000172243	CLEC7A	C-type lectin domain family 7, member A [Source:HGNC Symbol;Acc:HGNC:14558]	3.24	3.6	-0.35	-1.75	0.08353	0.99999
ENSG00000168913	ENHO	energy homeostasis associated [Source:HGNC Symbol;Acc:HGNC:24838]	0.58	1.29	-0.71	-1.75	0.08353	0.99999
ENSG00000229605			-2.82	-3.27	0.49	1.75	0.08353	0.99999
ENSG00000240376			1.83	1.51	0.33	1.75	0.08363	0.99999
ENSG00000229314	ORM1	orosomucoid 1 [Source:HGNC Symbol;Acc:HGNC:8498]	-3.89	-2.99	-0.91	-1.75	0.08365	0.99999
ENSG00000227081			2.02	1.64	0.37	1.75	0.0838	0.99999
ENSG00000168421	RHOH	ras homolog family member H [Source:HGNC Symbol;Acc:HGNC:686]	1.26	1.65	-0.39	-1.75	0.08391	0.99999
ENSG00000130528	HRC	histidine rich calcium binding protein [Source:HGNC Symbol;Acc:HGNC:5178]	-0.89	-1.44	0.57	1.75	0.08395	0.99999
ENSG00000157445	CACNA2D3	calcium channel, voltage-dependent, alpha 2/delta subunit 3 [Source:HGNC Symbol;Acc:HGNC:15460]	2.42	1.96	0.46	1.75	0.08396	0.99999
ENSG00000267249			-0.29	-0.57	0.29	1.75	0.08399	0.99999
ENSG00000259038			-1.22	-0.67	-0.57	-1.75	0.084	0.99999
ENSG00000249504	PCDHA14	protocadherin alpha 14 pseudogene [Source:HGNC Symbol;Acc:HGNC:2163]	-0.51	0.18	-0.67	-1.75	0.08401	0.99999
ENSG00000227039	ITGB2-AS1	ITGB2 antisense RNA 1 [Source:HGNC Symbol;Acc:HGNC:44304]	-0.08	0.33	-0.42	-1.75	0.08409	0.99999
ENSG00000120051	CFAP58	cilia and flagella associated protein 58 [Source:HGNC Symbol;Acc:HGNC:26676]	-0.33	-0.71	0.38	1.75	0.08414	0.99999
ENSG00000170961	HAS2	hyaluronan synthase 2 [Source:HGNC Symbol;Acc:HGNC:4819]	2.74	2.07	0.68	1.75	0.08419	0.99999
ENSG00000163283	ALPP	alkaline phosphatase, placental [Source:HGNC Symbol;Acc:HGNC:439]	0.19	-0.84	1.1	1.75	0.08425	0.99999
ENSG00000228463			-1.25	-1.75	0.53	1.75	0.08426	0.99999
ENSG00000187961	KLHL17	kelch-like family member 17 [Source:HGNC Symbol;Acc:HGNC:24023]	1.2	1.48	-0.29	-1.75	0.08434	0.99999
ENSG00000262152			-2.2	-3	0.86	1.75	0.08439	0.99999
ENSG00000111358	GTF2H3	general transcription factor IIH, polypeptide 3, 34kDa [Source:HGNC Symbol;Acc:HGNC:4657]	5.3	5.11	0.21	1.74	0.08443	0.99999
ENSG00000198523	PLN	phospholamban [Source:HGNC Symbol;Acc:HGNC:9080]	0.34	-0.28	0.67	1.74	0.08464	0.99999
ENSG00000163083	INHBB	inhibin, beta B [Source:HGNC Symbol;Acc:HGNC:6067]	3.73	4.27	-0.58	-1.74	0.08465	0.99999
ENSG00000165312	OTUD1	OTU deubiquitinase 1 [Source:HGNC Symbol;Acc:HGNC:27346]	5.06	4.75	0.31	1.74	0.08467	0.99999
ENSG00000006451	RALA	v-ral simian leukemia viral oncogene homolog A (ras related) [Source:HGNC Symbol;Acc:HGNC:9839]	5.92	5.71	0.21	1.74	0.08473	0.99999
ENSG00000251815	SNORD116-26	small nucleolar RNA, C/D box 116-26 [Source:HGNC Symbol;Acc:HGNC:33092]	-2	-2.7	0.69	1.74	0.08474	0.99999
ENSG00000212283	SNORD89	small nucleolar RNA, C/D box 89 [Source:HGNC Symbol;Acc:HGNC:32750]	-0.1	0.38	-0.51	-1.74	0.08477	0.99999
ENSG00000235947	EGOT	eosinophil granule ontogeny transcript (non-protein coding) [Source:HGNC Symbol;Acc:HGNC:37129]	-0.53	-1.05	0.51	1.74	0.0848	0.99999
ENSG00000242445	RPL7AP11	ribosomal protein L7a pseudogene 11 [Source:HGNC Symbol;Acc:HGNC:35242]	-1.18	-1.51	0.38	1.74	0.08493	0.99999
ENSG00000165795	NDRG2	NDRG family member 2 [Source:HGNC Symbol;Acc:HGNC:14460]	4.29	4.7	-0.42	-1.74	0.08495	0.99999
ENSG00000263884			-0.91	-0.48	-0.41	-1.74	0.08503	0.99999
ENSG00000130038	CRACR2A	calcium release activated channel regulator 2A [Source:HGNC Symbol;Acc:HGNC:28657]	1.43	1.79	-0.4	-1.74	0.08509	0.99999
[truncated: 22,019 more rows]
