# Supplementary material for: Molecular analysis of high-grade serous ovarian carcinoma with and without associated serous tubal intra-epithelial carcinoma
Source: Nat Commun. 2017 Oct 17;8:990. doi: 10.1038/s41467-017-01217-9 (PMC5645359; doi:10.1038/s41467-017-01217-9)
Supplement: Supplementary file 7 — Supplementary Data 5 [file 41467_2017_1217_MOESM7_ESM.xls]

## Sheet: miRdifferentialSTIC
Supplementary Data 5. Class comparison of microRNA expression between samples with and without STIC lesions.
	logFC	t	P.Value	adj.P.Val	miRwooSTICmeans	miRwooNOSTICmeans
hsa-miR-297	-0.41	-5.77	0	8e-05	6.28	5.87
hsa-miR-1267	-0.9	-4.9	0	0.0011	5.05	4.15
hsa-miR-25-3p	-0.67	-4.84	0	0.0011	11.32	10.65
hsa-miR-371a-3p	-0.43	-4.82	1e-05	0.0011	6.37	5.94
hsa-miR-188-5p	-0.49	-4.77	1e-05	0.0011	7.01	6.52
hsa-miR-631	-0.4	-4.7	1e-05	0.00122	6.81	6.41
hsa-miR-1827	-0.42	-4.57	1e-05	0.00171	6.26	5.84
hsa-miR-302d-3p	-0.65	-4.41	3e-05	0.00279	7.75	7.1
hsa-miR-1253	1.68	4.26	5e-05	0.00432	1.8	3.48
hsa-miR-519d	-0.36	-4.16	7e-05	0.00525	5.76	5.4
hsa-miR-612	-0.46	-4.15	7e-05	0.00525	6.76	6.3
hsa-miR-22-3p	0.66	4.13	8e-05	0.00525	8.1	8.76
hsa-miR-141-3p	-0.72	-4.01	0.00012	0.00754	11.36	10.64
hsa-miR-331-5p	0.41	3.97	0.00014	0.00781	4.85	5.26
hsa-miR-16-5p	0.44	3.96	0.00014	0.00781	10.39	10.83
hsa-miR-137	-0.73	-3.91	0.00017	0.00885	10.53	9.8
hsa-miR-454-3p	0.51	3.89	0.00019	0.00907	6.72	7.23
hsa-miR-1976	-0.72	-3.84	0.00022	0.00994	3.64	2.92
hsa-miR-21-5p	0.68	3.81	0.00024	0.00994	13.11	13.79
hsa-miR-548c-5p	-0.3	-3.8	0.00025	0.00994	5.79	5.49
hsa-miR-1255b-5p	-0.31	-3.78	0.00027	0.00994	5.4	5.08
hsa-miR-4458	-0.42	-3.78	0.00027	0.00994	5.52	5.1
cel-miR-254	0.78	3.77	0.00029	0.00994	4.07	4.85
hsa-miR-544a	-0.43	-3.76	0.00029	0.00994	5.54	5.11
hsa-miR-1283	1.48	3.73	0.00033	0.01071	6.89	8.37
hsa-miR-583	-0.29	-3.7	0.00036	0.01087	5.5	5.21
hsa-miR-15a-5p	-0.47	-3.7	0.00036	0.01087	11.51	11.04
hsa-miR-520d-3p	0.49	3.65	0.00042	0.01207	4.38	4.87
hsa-miR-490-3p	0.52	3.65	0.00043	0.01207	4.06	4.58
hsa-miR-498	0.4	3.64	0.00044	0.01207	4.81	5.21
hsa-miR-4443	1.54	3.61	0.00048	0.01277	3.6	5.14
hsa-miR-1272	-0.4	-3.61	0.0005	0.01277	5.24	4.84
hsa-miR-628-3p	0.39	3.47	0.00079	0.01885	5.2	5.6
hsa-miR-2113	-0.28	-3.47	0.00079	0.01885	5.53	5.25
hsa-miR-892a	-0.35	-3.46	0.0008	0.01885	5.13	4.78
hsa-miR-1245b-3p	-0.47	-3.38	0.00104	0.02334	4.97	4.5
hsa-miR-548o-3p	0.48	3.38	0.00105	0.02334	4.58	5.06
hsa-miR-365a-3p	0.35	3.37	0.00109	0.02367	6.13	6.48
hsa-miR-15b-5p	0.48	3.35	0.00116	0.02449	11.04	11.52
hsa-miR-126-3p	0.52	3.32	0.00129	0.02661	10.43	10.95
hsa-miR-1285-3p	-0.36	-3.31	0.00133	0.02669	5.5	5.14
ath-miR159a	0.63	3.28	0.00143	0.02806	4.26	4.89
hsa-miR-3182	-0.27	-3.25	0.00159	0.03035	5.53	5.26
hsa-miR-155-5p	1.12	3.22	0.00177	0.033	6.58	7.7
hsa-miR-1270	-0.37	-3.21	0.00183	0.03308	5.52	5.15
hsa-miR-524-5p	0.39	3.2	0.00185	0.03308	4.7	5.08
hsa-miR-3614-5p	-0.48	-3.19	0.00192	0.03352	4.86	4.38
hsa-miR-219-2-3p	0.43	3.14	0.00222	0.03801	4.53	4.97
hsa-miR-550a-5p	-0.31	-3.09	0.00262	0.04389	5.25	4.94
hsa-miR-345-5p	0.45	3.06	0.00291	0.04739	4.99	5.44
hsa-miR-526a+hsa-miR-520c-5p+hsa-miR-518d-5p	-0.32	-3.05	0.00294	0.04739	5.06	4.74
hsa-miR-589-5p	0.43	3.04	0.00301	0.0475	4.27	4.7
hsa-let-7e-5p	0.42	3.04	0.00306	0.0475	9.26	9.68
hsa-miR-587	-0.25	-3.02	0.00327	0.04979	5.53	5.28
hsa-miR-877-5p	0.32	2.94	0.00406	0.06069	4.76	5.09
hsa-miR-23b-3p	0.42	2.93	0.00418	0.06143	10.18	10.6
hsa-miR-602	-0.54	-2.92	0.00434	0.0626	4.26	3.72
hsa-miR-922	-0.34	-2.9	0.00463	0.06489	4.98	4.64
hsa-miR-495	-0.43	-2.89	0.0048	0.06489	7.4	6.97
hsa-miR-195-5p	0.39	2.88	0.00489	0.06489	6.79	7.18
hsa-miR-363-3p	1.48	2.88	0.00489	0.06489	4.6	6.08
hsa-miR-3175	-0.28	-2.88	0.00489	0.06489	5.28	5.01
hsa-miR-423-3p	0.22	2.87	0.00502	0.06492	6.13	6.36
hsa-miR-138-5p	-0.4	-2.87	0.00506	0.06492	4.58	4.18
hsa-let-7i-5p	0.47	2.86	0.00513	0.06492	9.45	9.92
hsa-miR-149-5p	0.27	2.82	0.00578	0.07187	6.06	6.33
hsa-miR-210	0.35	2.82	0.00586	0.07187	5.97	6.32
hsa-miR-191-5p	-0.42	-2.81	0.00599	0.07243	11.14	10.72
hsa-miR-1248	-0.31	-2.8	0.00625	0.07315	4.91	4.6
hsa-miR-1193	-0.26	-2.79	0.00629	0.07315	5.37	5.11
hsa-miR-1260b	0.39	2.79	0.00636	0.07315	5	5.38
hsa-miR-576-5p	-0.33	-2.79	0.00641	0.07315	4.88	4.56
hsa-miR-520e	-0.49	-2.78	0.00664	0.07474	4.27	3.78
hsa-miR-574-3p	0.35	2.77	0.00681	0.07569	6.54	6.88
POS_D	-0.32	-2.75	0.00707	0.07648	8.74	8.42
hsa-miR-665	0.3	2.75	0.00707	0.07648	4.87	5.17
hsa-miR-542-5p	0.38	2.74	0.00738	0.07883	5.41	5.8
hsa-miR-143-3p	0.78	2.73	0.00749	0.07893	8.51	9.29
hsa-miR-1286	-0.3	-2.72	0.0077	0.08014	5.76	5.46
hsa-miR-2115-5p	-0.41	-2.72	0.00786	0.08081	4.67	4.26
hsa-miR-219-5p	0.22	2.7	0.00832	0.08441	5.48	5.69
hsa-miR-1273c	-0.57	-2.65	0.00934	0.09304	4.32	3.76
hsa-miR-198	-0.35	-2.65	0.00939	0.09304	5.03	4.69
hsa-miR-34a-5p	0.4	2.65	0.00953	0.09326	8.57	8.97
hsa-miR-455-3p	0.26	2.61	0.01064	0.10292	5.77	6.03
hsa-miR-762	-0.27	-2.6	0.01087	0.10391	5.14	4.87
hsa-miR-140-3p	0.29	2.59	0.01108	0.10446	5.1	5.39
hsa-miR-1825	-0.24	-2.59	0.01118	0.10446	5.06	4.82
hsa-miR-200a-3p	-0.58	-2.51	0.01385	0.12328	10.57	9.99
hsa-miR-92b-3p	0.25	2.51	0.01387	0.12328	4.87	5.12
hsa-miR-4455	0.3	2.5	0.01395	0.12328	5.95	6.25
hsa-miR-548j	0.33	2.5	0.01398	0.12328	4.8	5.12
hsa-miR-3127-5p	0.31	2.5	0.01422	0.12328	4.72	5.02
hsa-miR-767-3p	-0.25	-2.5	0.01424	0.12328	5.11	4.86
hsa-miR-1288	-0.27	-2.5	0.01428	0.12328	5.17	4.9
hsa-miR-548c-3p	-0.31	-2.49	0.0144	0.12328	5.21	4.9
hsa-miR-24-3p	0.38	2.48	0.015	0.12713	8.63	9.01
hsa-miR-486-3p	-0.29	-2.47	0.01533	0.12857	5.16	4.88
hsa-miR-655	-0.27	-2.46	0.01558	0.12938	5.47	5.2
hsa-miR-544b	0.33	2.46	0.0158	0.12938	4.65	4.98
hsa-miR-1245b-5p	-0.36	-2.45	0.01611	0.12938	4.95	4.59
hsa-miR-3136-5p	-0.28	-2.45	0.01611	0.12938	5.15	4.87
hsa-miR-548ad	-0.21	-2.45	0.01627	0.12938	6.08	5.87
hsa-miR-369-3p	-0.29	-2.44	0.01639	0.12938	4.93	4.64
hsa-miR-761	-0.29	-2.44	0.01653	0.12938	5.53	5.24
hsa-miR-548v	0.26	2.4	0.01814	0.13925	4.78	5.04
hsa-miR-219-1-3p	0.29	2.4	0.01818	0.13925	5.44	5.74
hsa-miR-618	-0.3	-2.4	0.01846	0.13925	4.69	4.39
hsa-miR-514b-5p	-0.43	-2.4	0.01846	0.13925	6.33	5.91
hsa-miR-148a-3p	0.44	2.39	0.01872	0.13986	10.61	11.05
hsa-miR-758	-0.22	-2.36	0.02046	0.15154	5.2	4.98
hsa-miR-1260a	0.33	2.35	0.02081	0.15193	7.45	7.79
hsa-miR-548ab	0.39	2.35	0.02089	0.15193	4.57	4.96
hsa-miR-548ak	-0.31	-2.34	0.02135	0.15393	5.3	4.99
hsa-miR-4448	0.24	2.32	0.02221	0.15877	4.92	5.15
hsa-miR-194-5p	-0.33	-2.32	0.02272	0.16103	7.35	7.02
hsa-miR-554	-0.31	-2.31	0.02319	0.16295	4.79	4.48
hsa-miR-548am-3p	-0.19	-2.29	0.024	0.16719	5.56	5.37
hsa-miR-802	-0.43	-2.29	0.0245	0.16926	4.62	4.19
hsa-miR-708-5p	0.33	2.27	0.02577	0.17549	6.07	6.39
hsa-miR-576-3p	-0.3	-2.26	0.02583	0.17549	4.85	4.55
hsa-miR-654-3p	0.3	2.26	0.02619	0.17645	5.39	5.69
hsa-miR-887	-0.32	-2.25	0.02655	0.17665	4.66	4.34
osa-miR442	0.49	2.25	0.02672	0.17665	5.78	6.27
hsa-miR-653	-0.41	-2.25	0.02686	0.17665	4.47	4.07
hsa-miR-1205	-0.23	-2.24	0.02718	0.1773	5.19	4.95
hsa-miR-1273f	-0.49	-2.23	0.028	0.18122	3.97	3.49
hsa-miR-920	-0.37	-2.22	0.02861	0.18257	4.19	3.82
hsa-miR-1250	0.27	2.22	0.02865	0.18257	5.03	5.29
hsa-miR-552	-0.21	-2.21	0.02963	0.18632	5.34	5.13
hsa-miR-744-5p	0.2	2.2	0.02989	0.18632	4.82	5.03
hsa-miR-376b	0.19	2.2	0.02999	0.18632	5.42	5.61
hsa-miR-4531	0.22	2.2	0.03015	0.18632	5.13	5.35
hsa-miR-10a-5p	0.57	2.19	0.03108	0.19067	8.73	9.3
hsa-miR-1278	-0.41	-2.17	0.03267	0.1989	4.35	3.95
hsa-miR-124-3p	0.24	2.16	0.03345	0.20203	4.76	5
hsa-miR-516a-5p	0.36	2.15	0.03373	0.20203	5.34	5.7
hsa-miR-1321	-0.21	-2.15	0.03417	0.20203	5.21	5
hsa-miR-130a-3p	0.33	2.15	0.0343	0.20203	11.18	11.52
hsa-miR-34c-3p	-0.23	-2.14	0.03465	0.20203	5.04	4.81
hsa-miR-525-3p	0.28	2.14	0.03465	0.20203	4.95	5.23
hsa-miR-320c	0.31	2.13	0.03548	0.20524	4.82	5.13
hsa-miR-425-5p	-0.3	-2.13	0.03587	0.20524	7.51	7.21
hsa-miR-933	0.25	2.12	0.03643	0.20524	4.65	4.9
hsa-miR-502-5p	-0.19	-2.12	0.0365	0.20524	5.32	5.14
hsa-miR-145-5p	0.46	2.12	0.03661	0.20524	8.29	8.75
hsa-miR-4508	0.24	2.12	0.0367	0.20524	5.48	5.72
hsa-miR-412	0.15	2.11	0.03784	0.21015	5.12	5.27
hsa-miR-1291	-0.22	-2.09	0.03911	0.21187	4.95	4.73
hsa-miR-657	0.24	2.09	0.03919	0.21187	4.97	5.21
hsa-miR-548a-3p	0.2	2.09	0.03936	0.21187	5.41	5.61
hsa-miR-320e	-0.25	-2.09	0.03937	0.21187	7.07	6.81
hsa-miR-548x-3p	-0.16	-2.08	0.03978	0.21187	5.77	5.6
hsa-miR-1179	-0.33	-2.08	0.03996	0.21187	4.97	4.63
POS_C	-0.29	-2.08	0.04027	0.21187	8.57	8.28
hsa-miR-320b	0.26	2.08	0.0404	0.21187	4.64	4.9
hsa-miR-3185	-0.23	-2.08	0.04053	0.21187	5.07	4.84
hsa-miR-490-5p	-0.33	-2.07	0.04072	0.21187	4.54	4.21
hsa-miR-409-3p	0.2	2.07	0.04117	0.21261	5.93	6.12
hsa-miR-1468	0.21	2.07	0.04138	0.21261	4.84	5.05
hsa-let-7g-5p	-0.28	-2.05	0.04295	0.21903	12.76	12.48
hsa-miR-557	-0.45	-2.05	0.04317	0.21903	4.78	4.33
hsa-miR-646	-0.32	-2.04	0.04436	0.22373	4.61	4.29
hsa-miR-943	-0.2	-2.03	0.04535	0.22733	4.98	4.78
hsa-miR-1262	-0.31	-2.02	0.04573	0.22782	4.85	4.54
hsa-miR-548q	0.19	2.02	0.04608	0.22817	5.23	5.42
hsa-miR-548f	0.32	2.01	0.04708	0.22875	4.28	4.6
hsa-miR-519e-3p	0.21	2.01	0.04715	0.22875	4.95	5.17
hsa-miR-548u	0.38	2.01	0.04731	0.22875	3.35	3.73
hsa-miR-3141	-0.19	-2.01	0.04773	0.22875	4.84	4.65
hsa-miR-1251	-0.18	-2.01	0.04779	0.22875	5.18	5
hsa-miR-1268b	-0.37	-2	0.04813	0.22875	4.11	3.73
hsa-miR-575	0.24	2	0.04829	0.22875	6.11	6.35
hsa-miR-342-5p	0.28	2	0.04842	0.22875	5.02	5.3
hsa-miR-610	0.24	1.98	0.05076	0.23842	4.93	5.17
hsa-miR-1181	0.27	1.97	0.05159	0.24056	4.18	4.45
hsa-miR-520c-3p	-0.23	-1.97	0.05189	0.24056	5	4.77
hsa-miR-2052	-0.22	-1.97	0.05209	0.24056	5.24	5.02
hsa-miR-652-3p	0.22	1.95	0.05447	0.25	5.7	5.92
hsa-miR-369-5p	-0.19	-1.94	0.05474	0.25	4.83	4.64
hsa-miR-671-3p	0.29	1.94	0.05553	0.25215	4.19	4.48
hsa-miR-627	-0.16	-1.94	0.05583	0.25215	5.86	5.7
hsa-miR-30e-5p	-0.22	-1.93	0.0563	0.25249	9.34	9.12
hsa-miR-885-3p	-0.24	-1.93	0.05652	0.25249	4.72	4.48
hsa-miR-524-3p	-0.21	-1.92	0.05747	0.25482	4.99	4.78
hsa-miR-26a-5p	0.28	1.92	0.05795	0.25482	9.12	9.41
RPLP0	-0.55	-1.91	0.05888	0.25482	10.24	9.69
hsa-miR-624-3p	0.19	1.91	0.05897	0.25482	4.89	5.08
hsa-miR-212-3p	0.17	1.91	0.05901	0.25482	5.49	5.66
hsa-miR-2277-3p	-0.18	-1.91	0.05908	0.25482	5.2	5.02
hsa-miR-759	-0.17	-1.91	0.05952	0.25482	5.08	4.91
hsa-miR-299-5p	0.24	1.91	0.05952	0.25482	5.41	5.65
hsa-miR-523-3p	-0.32	-1.9	0.05994	0.25527	4.63	4.31
hsa-miR-509-3-5p	-0.43	-1.9	0.06055	0.25641	5.95	5.52
hsa-miR-520d-5p+hsa-miR-518a-5p+hsa-miR-527	0.17	1.9	0.06083	0.25641	5.06	5.23
hsa-miR-579	0.17	1.87	0.06412	0.26613	6.1	6.27
hsa-miR-642a-5p	0.28	1.87	0.06414	0.26613	4.1	4.38
hsa-miR-940	0.27	1.87	0.0643	0.26613	3.92	4.19
hsa-miR-590-5p	0.18	1.87	0.06443	0.26613	6.49	6.68
hsa-miR-608	-0.19	-1.86	0.06527	0.26822	4.82	4.63
hsa-miR-378e	0.23	1.86	0.06559	0.26822	6.86	7.09
hsa-miR-769-3p	0.17	1.85	0.06672	0.27152	5.16	5.33
hsa-miR-489	-0.15	-1.85	0.06727	0.27239	6.22	6.07
hsa-miR-378f	0.22	1.84	0.06835	0.27542	4.98	5.2
hsa-miR-548t-5p	-0.17	-1.84	0.06887	0.27613	5.27	5.1
hsa-miR-483-5p	0.27	1.83	0.06997	0.27919	4.57	4.84
osa-miR414	0.47	1.83	0.07055	0.28016	3.94	4.41
hsa-miR-888-5p	-0.18	-1.82	0.07166	0.28044	6.25	6.07
hsa-miR-186-5p	0.23	1.82	0.07194	0.28044	6.58	6.81
hsa-miR-4488	0.22	1.82	0.07232	0.28044	5.94	6.16
hsa-miR-378a-3p+hsa-miR-378i	-0.31	-1.82	0.07241	0.28044	8.49	8.19
hsa-miR-32-5p	-0.25	-1.82	0.07259	0.28044	9.19	8.95
hsa-miR-483-3p	0.38	1.81	0.07267	0.28044	6.12	6.5
hsa-miR-548ac	-0.24	-1.81	0.07344	0.28208	4.43	4.18
hsa-miR-620	-0.25	-1.8	0.07505	0.28649	4.36	4.11
hsa-miR-1284	-0.2	-1.8	0.07528	0.28649	4.98	4.78
hsa-miR-27b-3p	0.27	1.79	0.0759	0.2875	9.65	9.92
hsa-miR-214-3p	0.26	1.79	0.07656	0.2885	6.43	6.69
hsa-miR-339-3p	-0.24	-1.79	0.07735	0.2885	4.75	4.51
hsa-miR-592	-0.25	-1.78	0.07749	0.2885	5.52	5.27
hsa-miR-302f	-0.19	-1.78	0.07788	0.2885	5.4	5.21
hsa-miR-224-5p	0.24	1.78	0.07794	0.2885	4.64	4.88
hsa-miR-512-3p	-0.17	-1.78	0.07836	0.2885	5	4.83
hsa-miR-379-5p	0.21	1.78	0.07889	0.2885	5.64	5.85
hsa-miR-582-5p	0.31	1.78	0.07897	0.2885	6.3	6.6
hsa-miR-613	-0.23	-1.77	0.07951	0.28898	4.78	4.55
hsa-miR-18b-5p	0.25	1.77	0.0798	0.28898	4.79	5.04
hsa-miR-499b-3p	-0.22	-1.76	0.08148	0.2927	4.86	4.65
hsa-miR-196b-5p	0.29	1.76	0.08154	0.2927	5.55	5.84
hsa-miR-1244	0.2	1.75	0.08257	0.2951	5.02	5.22
hsa-miR-375	0.26	1.75	0.08312	0.29579	5.95	6.21
hsa-miR-548g-3p	0.19	1.75	0.08373	0.29667	4.82	5.02
hsa-miR-3178	0.28	1.74	0.08454	0.29825	4.27	4.55
hsa-miR-548ai	0.39	1.74	0.08514	0.29908	5.91	6.3
hsa-miR-381	0.2	1.73	0.0866	0.30188	5.44	5.65
hsa-miR-216a	0.16	1.73	0.08667	0.30188	5.51	5.67
hsa-miR-362-3p	-0.29	-1.71	0.08978	0.3114	7.48	7.19
hsa-miR-491-5p	0.16	1.7	0.09206	0.31649	5.3	5.46
hsa-miR-668	-0.26	-1.7	0.09226	0.31649	4.43	4.17
hsa-miR-590-3p	-0.21	-1.7	0.09275	0.31649	4.72	4.51
hsa-miR-362-5p	-0.31	-1.7	0.09279	0.31649	6.98	6.68
hsa-miR-3144-5p	0.27	1.7	0.09324	0.3167	4.09	4.36
hsa-miR-1295a	-0.18	-1.68	0.09632	0.32572	4.97	4.78
hsa-miR-302c-3p	-0.26	-1.68	0.09669	0.32572	4.59	4.33
hsa-miR-2114-5p	-0.17	-1.67	0.09772	0.32607	5.06	4.89
hsa-miR-1238	-0.16	-1.67	0.09783	0.32607	5.33	5.16
hsa-miR-411-5p	0.18	1.67	0.09798	0.32607	5.98	6.16
hsa-miR-1264	-0.21	-1.66	0.09986	0.33098	5.04	4.83
hsa-miR-1257	-0.17	-1.65	0.10157	0.33521	5.24	5.07
hsa-miR-1243	-0.29	-1.65	0.10207	0.33521	5	4.71
hsa-miR-941	0.11	1.65	0.10236	0.33521	5.44	5.55
hsa-miR-1234	-0.14	-1.64	0.10367	0.33816	6.02	5.88
hsa-miR-376c	0.21	1.64	0.10522	0.34152	6.35	6.56
hsa-miR-324-3p	-0.23	-1.63	0.10585	0.34152	4.42	4.19
hsa-miR-507	-0.44	-1.63	0.10632	0.34152	5.91	5.47
hsa-miR-892b	-0.2	-1.63	0.10636	0.34152	5.12	4.92
hsa-miR-1265	-0.36	-1.63	0.10711	0.34257	3.71	3.35
hsa-miR-320d	0.23	1.62	0.10791	0.3438	5.29	5.52
hsa-miR-371a-5p	-0.22	-1.62	0.10877	0.34401	4.49	4.27
hsa-miR-323a-5p	-0.25	-1.62	0.10895	0.34401	4.29	4.04
hsa-miR-1298	-0.17	-1.62	0.10923	0.34401	5.14	4.97
hsa-miR-545-3p	0.16	1.61	0.10983	0.34417	5.39	5.55
hsa-miR-142-3p	0.33	1.61	0.11012	0.34417	11.34	11.66
GAPDH	-0.55	-1.61	0.11069	0.34464	9.68	9.13
hsa-miR-1271-5p	0.19	1.61	0.11156	0.34591	4.89	5.08
hsa-miR-28-5p	0.17	1.6	0.11194	0.34591	7.88	8.04
hsa-miR-671-5p	-0.2	-1.6	0.1127	0.34631	4.82	4.61
hsa-miR-548ah-5p	-0.16	-1.6	0.11291	0.34631	5.97	5.82
hsa-miR-511	-0.14	-1.59	0.1147	0.3493	5.44	5.3
POS_A	-0.21	-1.59	0.11479	0.3493	12.93	12.72
hsa-miR-574-5p	0.17	1.59	0.11516	0.3493	6.43	6.59
hsa-miR-548a-5p	-0.16	-1.58	0.11679	0.35294	5.41	5.24
hsa-miR-522-3p	-0.3	-1.58	0.11776	0.35459	6.16	5.86
hsa-miR-770-5p	-0.18	-1.57	0.1189	0.35671	5.22	5.04
hsa-miR-1229	0.23	1.56	0.12244	0.3647	4.16	4.39
hsa-miR-505-3p	0.16	1.56	0.12245	0.3647	5.62	5.78
hsa-miR-508-5p	0.18	1.55	0.12494	0.37075	4.73	4.91
hsa-miR-206	-0.24	-1.54	0.12623	0.37242	4.74	4.5
hsa-miR-199a-3p+hsa-miR-199b-3p	0.43	1.54	0.12693	0.37242	11.04	11.47
hsa-miR-718	0.22	1.54	0.12752	0.37242	4.5	4.71
hsa-let-7b-5p	0.32	1.54	0.12776	0.37242	11.54	11.85
hsa-miR-340-5p	0.18	1.54	0.12805	0.37242	6.97	7.16
hsa-miR-1273d	-0.19	-1.53	0.12839	0.37242	4.95	4.76
hsa-miR-720	0.31	1.53	0.1291	0.37242	10.66	10.97
hsa-miR-891a	-0.17	-1.53	0.12921	0.37242	5.34	5.17
hsa-miR-675-5p	-0.31	-1.53	0.13012	0.37242	4.38	4.07
hsa-miR-28-3p	0.14	1.53	0.13039	0.37242	6.68	6.82
hsa-miR-192-5p	0.15	1.53	0.13048	0.37242	6.34	6.49
hsa-miR-1224-3p	-0.34	-1.52	0.13302	0.37816	3.57	3.24
hsa-miR-934	-0.27	-1.51	0.13341	0.37816	4.6	4.32
hsa-miR-508-3p	-0.51	-1.5	0.1363	0.38501	6.06	5.56
hsa-miR-135b-5p	-0.43	-1.5	0.13693	0.38546	12.19	11.77
hsa-miR-596	0.15	1.49	0.13845	0.38755	5.46	5.61
hsa-miR-384	0.23	1.49	0.13887	0.38755	5.78	6.02
hsa-miR-766-3p	-0.16	-1.49	0.13925	0.38755	5.11	4.95
hsa-miR-330-5p	0.17	1.49	0.13956	0.38755	5.15	5.33
hsa-miR-1290	0.23	1.48	0.14213	0.39338	5.48	5.71
hsa-miR-125a-5p	0.22	1.48	0.14287	0.39356	10.32	10.54
hsa-miR-382-5p	0.18	1.47	0.14369	0.39356	6.03	6.21
hsa-miR-548m	-0.22	-1.47	0.14442	0.39356	4.78	4.56
hsa-let-7a-5p	0.18	1.47	0.14452	0.39356	13.55	13.73
hsa-miR-1246	0.99	1.47	0.14489	0.39356	6.3	7.29
hsa-miR-374a-5p	0.17	1.47	0.14507	0.39356	10.79	10.96
hsa-miR-663b	0.16	1.47	0.14571	0.39399	5.09	5.25
hsa-miR-3147	0.14	1.46	0.14724	0.39634	5.15	5.29
hsa-miR-19b-3p	-0.2	-1.46	0.14787	0.39634	9.69	9.49
hsa-miR-1269a	-0.3	-1.46	0.14802	0.39634	4.18	3.88
hsa-miR-626	-0.13	-1.45	0.14929	0.39843	5.32	5.19
hsa-miR-1180	-0.2	-1.45	0.15018	0.39951	6.31	6.1
hsa-miR-4485	0.2	1.45	0.15098	0.40034	4.65	4.85
hsa-miR-578	-0.15	-1.44	0.15247	0.40298	5.72	5.57
hsa-miR-148b-3p	-0.17	-1.44	0.15314	0.40347	9.99	9.82
hsa-miR-367-3p	-0.11	-1.43	0.15502	0.40713	5.36	5.25
hsa-miR-488-3p	-0.18	-1.43	0.15636	0.40932	5.1	4.92
hsa-miR-4454	0.28	1.42	0.15776	0.41169	13.1	13.37
hsa-miR-221-3p	0.24	1.42	0.15938	0.41317	7.67	7.91
hsa-miR-556-5p	0.3	1.42	0.15979	0.41317	3.51	3.81
hsa-miR-3180-3p	-0.24	-1.42	0.15984	0.41317	4.46	4.22
hsa-miR-338-5p	-0.15	-1.41	0.16171	0.4167	4.96	4.82
hsa-miR-548b-3p	0.14	1.41	0.16279	0.41695	5.08	5.22
hsa-miR-492	-0.17	-1.41	0.16314	0.41695	4.8	4.63
hsa-miR-4284	0.13	1.4	0.16468	0.41695	5.51	5.64
hsa-miR-876-5p	-0.13	-1.4	0.16486	0.41695	5.33	5.19
hsa-miR-500b	0.24	1.4	0.16499	0.41695	4.48	4.71
hsa-miR-875-5p	0.12	1.4	0.16533	0.41695	5.12	5.24
hsa-miR-936	-0.21	-1.4	0.16552	0.41695	4.85	4.64
hsa-miR-193b-3p	0.18	1.4	0.16587	0.41695	6.22	6.4
hsa-miR-548d-5p	-0.16	-1.39	0.16773	0.41865	4.9	4.74
hsa-miR-1299	-0.11	-1.39	0.16791	0.41865	5.16	5.05
hsa-miR-570-3p	-0.15	-1.39	0.16856	0.41865	6.2	6.05
hsa-miR-30b-5p	0.27	1.39	0.16858	0.41865	9.27	9.54
hsa-miR-548an	-0.11	-1.38	0.16984	0.41989	5.3	5.19
hsa-miR-634	-0.17	-1.38	0.17069	0.41989	4.61	4.44
hsa-miR-485-3p	0.16	1.38	0.17106	0.41989	5.28	5.44
hsa-miR-764	0.14	1.38	0.17112	0.41989	4.91	5.05
hsa-miR-548w	0.15	1.38	0.17183	0.42037	5.16	5.31
hsa-miR-561-3p	0.19	1.37	0.17321	0.42248	4.83	5.01
hsa-miR-650	-0.19	-1.37	0.1753	0.42533	4.71	4.52
hsa-miR-656	0.12	1.37	0.17541	0.42533	5.92	6.05
hsa-miR-1263	0.17	1.36	0.17696	0.42781	4.89	5.05
hsa-miR-568	0.23	1.36	0.17803	0.42832	5.32	5.55
hsa-miR-632	-0.15	-1.36	0.17821	0.42832	5.06	4.91
hsa-miR-151a-5p	0.15	1.35	0.17931	0.42972	6.52	6.68
hsa-miR-591	0.21	1.35	0.18118	0.4327	3.99	4.2
hsa-miR-1287	-0.12	-1.35	0.18161	0.4327	5.5	5.38
hsa-miR-153	-0.14	-1.34	0.18347	0.43586	5.09	4.95
NEG_F	0.37	1.33	0.18663	0.4421	3.51	3.88
hsa-miR-30c-5p	0.2	1.32	0.19112	0.45037	7.29	7.49
hsa-miR-409-5p	-0.12	-1.32	0.19132	0.45037	5.31	5.19
hsa-miR-500a-5p+hsa-miR-501-5p	-0.17	-1.31	0.19247	0.45037	6.62	6.45
hsa-miR-616-3p	-0.14	-1.31	0.19266	0.45037	4.72	4.58
hsa-miR-924	0.13	1.31	0.19334	0.45037	4.96	5.09
hsa-miR-1915-3p	0.34	1.31	0.19341	0.45037	6.54	6.88
hsa-miR-135a-5p	-0.54	-1.31	0.19476	0.45225	9.51	8.97
hsa-miR-1307-3p	0.11	1.3	0.19616	0.4542	5.2	5.32
hsa-miR-551a	0.17	1.3	0.19804	0.45728	4.88	5.05
hsa-miR-1261	-0.21	-1.29	0.20016	0.45996	4.19	3.98
RPL19	-0.37	-1.29	0.20032	0.45996	9.87	9.5
NEG_E	0.24	1.29	0.20099	0.46021	5.2	5.44
hsa-miR-1226-3p	0.13	1.28	0.20202	0.46129	5.45	5.58
hsa-miR-1911-5p	-0.21	-1.28	0.20465	0.46473	4.58	4.37
hsa-miR-660-5p	-0.24	-1.28	0.20466	0.46473	8.08	7.83
hsa-miR-1914-5p	-0.15	-1.27	0.20582	0.46606	4.86	4.71
hsa-miR-622	-0.13	-1.27	0.20711	0.46771	5.04	4.9
hsa-miR-1197	0.15	1.26	0.20992	0.47084	4.95	5.1
hsa-miR-1296	-0.2	-1.26	0.21074	0.47084	4.38	4.17
hsa-miR-378d	0.19	1.26	0.21078	0.47084	4.75	4.95
hsa-miR-1289	-0.16	-1.26	0.21079	0.47084	4.53	4.37
hsa-miR-2116-5p	0.12	1.26	0.21175	0.47171	5.65	5.78
hsa-let-7c	0.24	1.25	0.21259	0.47229	8.9	9.14
hsa-miR-2117	0.09	1.25	0.21374	0.47356	5.5	5.58
hsa-miR-497-5p	0.21	1.25	0.21544	0.47605	6.39	6.6
hsa-miR-518e-3p	0.15	1.24	0.2169	0.47799	4.88	5.03
hsa-miR-548d-3p	-0.11	-1.24	0.2192	0.4805	6.04	5.93
hsa-miR-302a-3p	0.11	1.24	0.21921	0.4805	5.44	5.54
hsa-miR-643	0.12	1.23	0.22083	0.48278	4.85	4.97
hsa-miR-614	-0.13	-1.23	0.22283	0.48586	5.24	5.11
hsa-miR-4792	-0.13	-1.22	0.22516	0.48776	4.98	4.85
hsa-miR-938	-0.13	-1.22	0.22582	0.48776	5.39	5.26
hsa-miR-1182	-0.15	-1.22	0.22602	0.48776	4.58	4.43
hsa-miR-539-5p	-0.18	-1.22	0.22608	0.48776	4.24	4.06
hsa-miR-509-3p	-0.41	-1.21	0.22915	0.49195	5.43	5.02
hsa-miR-92a-3p	-0.19	-1.21	0.22922	0.49195	7.71	7.52
hsa-miR-563	-0.11	-1.2	0.23208	0.49679	5.25	5.14
hsa-miR-3187-3p	-0.14	-1.2	0.23409	0.4998	5.26	5.11
hsa-miR-609	0.14	1.19	0.23639	0.5034	4.75	4.89
hsa-miR-1323	-0.12	-1.19	0.2382	0.50595	5.85	5.73
hsa-miR-188-3p	-0.16	-1.18	0.24061	0.50893	4.75	4.59
hsa-miR-323a-3p	-0.11	-1.18	0.24084	0.50893	6.08	5.97
hsa-miR-204-5p	0.25	1.18	0.24147	0.50895	6.6	6.84
hsa-miR-342-3p	0.23	1.17	0.24689	0.51868	9.52	9.75
hsa-miR-1237	-0.11	-1.16	0.24735	0.51868	5.3	5.19
hsa-miR-520f	-0.11	-1.16	0.24891	0.52023	4.85	4.74
hsa-miR-1972	-0.18	-1.16	0.24936	0.52023	5.59	5.41
hsa-miR-496	0.12	1.15	0.25196	0.52433	4.9	5.02
hsa-miR-514b-3p	-0.18	-1.15	0.2527	0.52454	4.53	4.35
hsa-miR-3123	0.12	1.14	0.25664	0.53139	4.97	5.09
hsa-miR-185-5p	-0.09	-1.13	0.26305	0.54328	6.92	6.83
hsa-miR-199a-5p	0.3	1.12	0.2656	0.54717	8.97	9.27
hsa-miR-651	-0.12	-1.12	0.2664	0.54744	5.96	5.84
hsa-miR-106b-5p	0.14	1.12	0.26762	0.54858	9.55	9.69
hsa-miR-1208	-0.1	-1.11	0.27079	0.5537	5.39	5.29
hsa-miR-378h	-0.12	-1.11	0.27157	0.55393	4.79	4.67
hsa-miR-421	0.12	1.1	0.27292	0.55531	6.18	6.3
hsa-miR-562	-0.16	-1.1	0.27394	0.55601	4.71	4.55
hsa-miR-658	-0.1	-1.09	0.27664	0.5601	5.35	5.25
hsa-miR-216b	-0.12	-1.09	0.27767	0.56081	5.66	5.55
hsa-miR-1249	-0.16	-1.08	0.28246	0.56727	4.44	4.28
hsa-miR-23c	0.15	1.08	0.28296	0.56727	5.11	5.26
hsa-miR-518b	0.09	1.08	0.2833	0.56727	6.33	6.42
hsa-miR-644a	0.09	1.08	0.28364	0.56727	5.53	5.62
hsa-miR-152	0.12	1.07	0.28537	0.56935	6.53	6.65
hsa-miR-19a-3p	-0.17	-1.07	0.28724	0.57169	8.37	8.2
hsa-miR-196a-5p	0.18	1.06	0.29014	0.57594	5.82	6
hsa-miR-502-3p	0.14	1.06	0.29077	0.57594	4.94	5.08
hsa-miR-639	-0.15	-1.06	0.29233	0.57634	4.47	4.32
hsa-miR-513c-5p	-0.28	-1.06	0.29238	0.57634	5.49	5.21
hsa-miR-548ag	0.18	1.05	0.29622	0.5793	4.58	4.76
hsa-miR-190b	0.17	1.05	0.29663	0.5793	4.31	4.48
hsa-miR-450a-5p	0.19	1.05	0.29686	0.5793	7.73	7.92
hsa-miR-619	-0.18	-1.05	0.29793	0.5793	4.41	4.23
hsa-miR-580	-0.1	-1.04	0.29919	0.5793	5.62	5.52
hsa-miR-520h	0.09	1.04	0.29928	0.5793	5.74	5.83
hsa-miR-506-3p	-0.2	-1.04	0.29961	0.5793	5.29	5.09
hsa-miR-127-3p	-0.15	-1.04	0.30048	0.5793	6.94	6.79
hsa-miR-582-3p	0.21	1.04	0.30127	0.5793	5.14	5.35
hsa-miR-99b-5p	0.14	1.04	0.30197	0.5793	9.38	9.52
hsa-miR-1280	-0.14	-1.04	0.30232	0.5793	4.54	4.41
hsa-miR-885-5p	0.17	1.03	0.30333	0.5793	6.38	6.55
hsa-miR-202-3p	0.13	1.03	0.3037	0.5793	4.54	4.67
hsa-miR-520a-5p	0.12	1.03	0.30374	0.5793	4.69	4.82
hsa-miR-513a-3p	-0.13	-1.03	0.30507	0.57948	4.92	4.79
hsa-miR-200c-3p	0.18	1.03	0.30525	0.57948	12.22	12.39
hsa-miR-9-5p	0.14	1.03	0.30644	0.58041	5.88	6.02
hsa-miR-187-3p	0.15	1.03	0.30768	0.5814	6.08	6.22
hsa-miR-654-5p	0.13	1.02	0.30904	0.58241	4.81	4.95
hsa-miR-1268a	0.13	1.02	0.30962	0.58241	4.85	4.98
hsa-miR-370	0.11	1.02	0.31166	0.58404	5.78	5.89
hsa-miR-101-3p	0.11	1.02	0.31192	0.58404	5.22	5.33
hsa-miR-584-5p	0.15	1.01	0.31363	0.58578	4.35	4.5
hsa-miR-410	-0.09	-1.01	0.31462	0.58578	5.31	5.22
hsa-miR-335-5p	0.13	1.01	0.31498	0.58578	6.6	6.74
hsa-miR-2053	-0.1	-1.01	0.31667	0.58712	5.32	5.22
hsa-miR-484	0.08	1	0.31757	0.58712	5.87	5.95
hsa-miR-518c-3p	0.08	1	0.31815	0.58712	5.29	5.37
hsa-miR-205-5p	-0.45	-1	0.31856	0.58712	8.92	8.47
hsa-miR-378c	0.13	0.99	0.32278	0.59357	4.66	4.79
hsa-let-7d-5p	0.15	0.99	0.32456	0.59481	9.93	10.08
hsa-miR-1324	-0.11	-0.99	0.3249	0.59481	4.8	4.69
hsa-miR-514a-3p	-0.39	-0.98	0.32952	0.60191	6.26	5.87
hsa-miR-302e	-0.11	-0.98	0.33112	0.6035	5.38	5.28
hsa-miR-380-3p	-0.15	-0.97	0.33298	0.60555	4.62	4.47
hsa-miR-222-3p	-0.17	-0.97	0.33489	0.60701	9.91	9.74
hsa-miR-889	-0.1	-0.97	0.33526	0.60701	5	4.9
hsa-let-7f-5p	-0.11	-0.96	0.33951	0.61336	9.08	8.96
hsa-miR-532-5p	-0.13	-0.96	0.3406	0.61398	6.62	6.49
hsa-miR-1233	-0.1	-0.95	0.34222	0.61554	5.43	5.33
hsa-miR-615-3p	0.14	0.94	0.34925	0.62682	4.48	4.62
hsa-miR-361-3p	-0.09	-0.93	0.35468	0.63508	7.5	7.41
hsa-miR-513b	-0.38	-0.93	0.3554	0.63508	5.37	4.99
hsa-miR-1258	-0.1	-0.92	0.35754	0.6365	5	4.9
hsa-miR-548h-5p	-0.12	-0.92	0.35774	0.6365	4.73	4.61
POS_F	0.15	0.91	0.36649	0.65019	5.3	5.46
hsa-miR-338-3p	-0.18	-0.91	0.36702	0.65019	7.3	7.12
hsa-miR-296-5p	-0.17	-0.89	0.37425	0.66158	7.3	7.13
hsa-miR-301b	0.08	0.89	0.37763	0.66612	5.06	5.14
hsa-miR-503	0.12	0.88	0.38009	0.66618	6.82	6.94
hsa-miR-509-5p	-0.17	-0.88	0.38011	0.66618	4.68	4.51
hsa-miR-567	0.11	0.88	0.38146	0.66618	4.63	4.74
hsa-miR-339-5p	0.12	0.88	0.38152	0.66618	4.56	4.68
hsa-miR-1910	-0.17	-0.88	0.38242	0.66618	3.68	3.51
hsa-miR-372	0.11	0.88	0.38252	0.66618	4.57	4.68
hsa-miR-2682-5p	0.1	0.88	0.38347	0.66641	6.09	6.19
hsa-miR-890	-0.12	-0.87	0.38482	0.66735	5.27	5.15
NEG_C	-0.2	-0.87	0.38773	0.67097	4.94	4.74
hsa-miR-1297	0.11	0.87	0.38859	0.67105	4.72	4.82
hsa-miR-93-5p	-0.11	-0.86	0.39242	0.67427	10.43	10.32
hsa-miR-223-3p	-0.2	-0.86	0.39289	0.67427	9.36	9.16
hsa-miR-424-5p	-0.14	-0.86	0.39325	0.67427	6.88	6.73
hsa-miR-520a-3p	-0.07	-0.86	0.39373	0.67427	5.2	5.12
hsa-miR-128	0.08	0.85	0.39748	0.67827	5.91	5.99
hsa-miR-300	0.15	0.85	0.39772	0.67827	4.41	4.56
hsa-miR-633	-0.12	-0.85	0.3996	0.67931	4.49	4.37
hsa-miR-23a-3p	0.12	0.85	0.40018	0.67931	12.17	12.29
hsa-miR-1322	-0.08	-0.84	0.40081	0.67931	5.21	5.14
hsa-miR-3195	0.15	0.84	0.40573	0.68623	5.17	5.32
hsa-miR-197-3p	0.11	0.83	0.40889	0.6898	6.6	6.71
hsa-miR-543	-0.11	-0.83	0.40951	0.6898	5.69	5.58
hsa-miR-326	-0.15	-0.82	0.41184	0.6923	4.61	4.46
hsa-miR-450b-5p	0.08	0.82	0.41333	0.69338	6.08	6.16
hsa-miR-182-5p	0.14	0.81	0.42163	0.70587	6.84	6.98
hsa-miR-1973	0.08	0.8	0.42724	0.71381	5.32	5.4
hsa-miR-581	-0.11	-0.79	0.42886	0.71386	4.92	4.81
hsa-miR-132-3p	-0.09	-0.79	0.42901	0.71386	7.38	7.28
hsa-miR-519b-5p+hsa-miR-519c-5p	0.08	0.78	0.43668	0.72515	5.57	5.65
hsa-miR-3934	-0.07	-0.77	0.44112	0.73104	5.4	5.33
hsa-miR-548b-5p	-0.15	-0.77	0.44587	0.73743	3.93	3.78
hsa-miR-641	-0.07	-0.76	0.44802	0.73791	5.13	5.06
hsa-miR-1236	-0.09	-0.76	0.44846	0.73791	5.05	4.96
hsa-miR-548n	0.12	0.76	0.44948	0.73791	5.71	5.83
hsa-miR-1247-5p	0.14	0.76	0.4502	0.73791	4.47	4.6
hsa-miR-320a	-0.07	-0.76	0.45139	0.73791	5.14	5.07
hsa-miR-548i	-0.07	-0.76	0.45154	0.73791	5.08	5
hsa-miR-3154	0.08	0.75	0.45658	0.74077	4.72	4.8
hsa-miR-30a-5p	-0.12	-0.75	0.4568	0.74077	9.01	8.89
hsa-miR-548p	-0.06	-0.75	0.4574	0.74077	5.87	5.81
hsa-miR-493-3p	-0.07	-0.74	0.45849	0.74077	4.99	4.91
hsa-miR-611	0.1	0.74	0.45999	0.74077	4.59	4.69
hsa-miR-2278	-0.08	-0.74	0.46094	0.74077	4.89	4.81
hsa-miR-2276	-0.07	-0.74	0.46141	0.74077	5.39	5.32
hsa-miR-1184	-0.1	-0.74	0.46161	0.74077	4.41	4.31
hsa-miR-374b-5p	0.08	0.74	0.46203	0.74077	7.93	8.02
hsa-miR-325	0.06	0.74	0.46231	0.74077	5.61	5.66
hsa-miR-378g	-0.11	-0.73	0.4663	0.74452	7.14	7.02
NEG_B	0.14	0.73	0.46646	0.74452	4.9	5.04
hsa-miR-1266	-0.08	-0.72	0.47266	0.75207	4.71	4.63
hsa-miR-487a	0.07	0.72	0.47302	0.75207	5.29	5.36
hsa-miR-876-3p	-0.08	-0.71	0.47672	0.75649	5.29	5.21
hsa-miR-154-5p	0.08	0.71	0.47955	0.75839	5.65	5.73
hsa-miR-515-3p	-0.07	-0.71	0.47976	0.75839	4.87	4.8
hsa-miR-875-3p	0.08	0.71	0.48173	0.75877	4.83	4.92
hsa-miR-874	0.11	0.71	0.48185	0.75877	4.25	4.36
hsa-miR-504	0.08	0.7	0.48619	0.76043	5.01	5.09
hsa-miR-133b	0.06	0.7	0.48677	0.76043	5.37	5.43
hsa-miR-637	-0.09	-0.7	0.48718	0.76043	4.33	4.24
hsa-miR-20a-5p+hsa-miR-20b-5p	0.11	0.7	0.48861	0.76043	9.32	9.43
hsa-miR-3690	0.06	0.7	0.48871	0.76043	5.26	5.32
hsa-miR-1304-5p	-0.1	-0.69	0.48907	0.76043	4.67	4.57
hsa-miR-566	0.06	0.69	0.48941	0.76043	5.25	5.31
hsa-miR-548s	0.1	0.69	0.4903	0.76043	4.44	4.53
ACTB	-0.24	-0.69	0.49183	0.76088	8.98	8.74
hsa-miR-151a-3p	0.09	0.69	0.49304	0.76088	7.65	7.74
hsa-miR-452-5p	0.07	0.69	0.49401	0.76088	5.15	5.23
hsa-miR-937	0.07	0.69	0.49429	0.76088	4.82	4.89
hsa-miR-431-5p	0.06	0.68	0.50045	0.76687	5.48	5.54
hsa-miR-499a-3p	-0.08	-0.68	0.50045	0.76687	6.1	6.02
hsa-miR-33a-5p	0.06	0.68	0.50098	0.76687	6.57	6.63
hsa-miR-548e	0.1	0.67	0.50671	0.77113	4.47	4.57
hsa-miR-518a-3p	-0.09	-0.67	0.50731	0.77113	4.72	4.63
hsa-miR-1912	-0.14	-0.67	0.50731	0.77113	4.13	3.99
hsa-miR-664-3p	0.07	0.66	0.50818	0.77113	6.65	6.73
hsa-miR-625-5p	-0.07	-0.66	0.5085	0.77113	5.59	5.52
hsa-miR-3180	0.06	0.66	0.5094	0.77113	5.27	5.33
hsa-miR-548ae	-0.12	-0.66	0.511	0.77214	4.91	4.8
hsa-miR-133a	0.12	0.65	0.51486	0.77654	4.32	4.44
hsa-miR-510	0.08	0.65	0.51627	0.77724	4.64	4.72
hsa-miR-1245a	-0.13	-0.65	0.51919	0.78021	3.76	3.63
hsa-miR-4435	-0.07	-0.64	0.52647	0.7872	4.82	4.75
hsa-miR-499b-5p	-0.07	-0.63	0.52715	0.7872	4.79	4.73
hsa-miR-548z	0.05	0.63	0.52828	0.7872	5.44	5.5
hsa-miR-3161	-0.07	-0.63	0.53059	0.7872	5	4.92
hsa-miR-1294	-0.07	-0.63	0.53089	0.7872	5.01	4.95
hsa-miR-1207-3p	-0.09	-0.63	0.53107	0.7872	4.55	4.46
hsa-miR-548k	-0.05	-0.63	0.53115	0.7872	5.55	5.5
hsa-miR-765	-0.12	-0.63	0.5315	0.7872	4.28	4.15
hsa-miR-550b-3p	-0.06	-0.62	0.53436	0.78926	5.37	5.31
hsa-miR-3164	-0.07	-0.62	0.53483	0.78926	4.98	4.91
hsa-miR-218-5p	-0.12	-0.62	0.53577	0.78926	8	7.88
hsa-miR-1255a	0.06	0.62	0.53752	0.79042	5.05	5.11
hsa-miR-3605-5p	0.06	0.62	0.53913	0.79136	5	5.06
hsa-miR-553	-0.06	-0.61	0.54074	0.79231	5.29	5.24
hsa-miR-146b-5p	0.12	0.61	0.54295	0.79414	7.42	7.54
hsa-miR-193a-5p	0.06	0.61	0.54516	0.79596	6.18	6.24
hsa-miR-1227	0.07	0.6	0.54781	0.7984	4.42	4.5
hsa-miR-106a-5p+hsa-miR-17-5p	0.1	0.6	0.55108	0.80174	9.6	9.7
hsa-miR-1470	-0.07	-0.6	0.55211	0.80182	4.76	4.68
hsa-miR-520b	0.06	0.6	0.55313	0.80189	5.08	5.14
hsa-miR-1471	0.08	0.59	0.55753	0.80524	4.55	4.64
hsa-miR-648	0.06	0.59	0.55834	0.80524	4.93	4.99
hsa-miR-130b-3p	0.06	0.59	0.55977	0.80524	5.97	6.03
hsa-miR-376a-3p	-0.1	-0.59	0.55991	0.80524	7.49	7.39
hsa-miR-1305	-0.09	-0.58	0.56175	0.80524	4.54	4.45
hsa-miR-125b-5p	0.12	0.58	0.56247	0.80524	12.83	12.96
hsa-miR-1282	0.07	0.58	0.5632	0.80524	4.51	4.57
hsa-miR-630	0.11	0.58	0.56328	0.80524	6.86	6.97
hsa-miR-649	-0.11	-0.58	0.56432	0.80533	4.53	4.42
hsa-miR-921	-0.1	-0.58	0.56631	0.80561	4.36	4.26
hsa-miR-607	-0.05	-0.57	0.56741	0.80561	5	4.95
hsa-miR-371b-5p	0.07	0.57	0.56908	0.80561	4.78	4.85
hsa-miR-593-3p	0.07	0.57	0.56973	0.80561	5.04	5.11
hsa-miR-1273a	0.07	0.57	0.57018	0.80561	4.78	4.85
hsa-miR-1279	0.06	0.57	0.5704	0.80561	4.93	5
hsa-miR-601	0.06	0.56	0.57447	0.80628	5.98	6.04
hsa-miR-139-3p	0.08	0.56	0.57519	0.80628	4.73	4.81
hsa-miR-548al	0.07	0.56	0.57649	0.80628	5.97	6.04
B2M	-0.17	-0.56	0.57673	0.80628	10.59	10.42
hsa-miR-33b-5p	0.07	0.56	0.57675	0.80628	4.57	4.64
hsa-miR-487b	0.05	0.56	0.57769	0.80628	5.61	5.67
hsa-miR-142-5p	0.05	0.56	0.57908	0.80628	5.07	5.12
hsa-miR-3151	-0.15	-0.56	0.58006	0.80628	6.53	6.39
hsa-miR-1202	0.05	0.55	0.58032	0.80628	5.22	5.27
hsa-miR-429	-0.1	-0.55	0.58068	0.80628	7.82	7.72
hsa-miR-1200	-0.06	-0.55	0.58253	0.80748	5.1	5.04
hsa-miR-4484	0.07	0.55	0.58552	0.81017	4.65	4.73
hsa-miR-647	0.04	0.54	0.5873	0.81017	5.43	5.48
hsa-miR-645	-0.06	-0.54	0.58767	0.81017	4.85	4.79
NEG_D	-0.11	-0.54	0.58841	0.81017	5.5	5.39
hsa-miR-2110	0.07	0.54	0.59019	0.81046	4.99	5.06
hsa-miR-1206	-0.07	-0.54	0.5923	0.81046	5.8	5.73
hsa-miR-559	0.07	0.54	0.5924	0.81046	4.81	4.88
hsa-miR-1178	0.05	0.54	0.59323	0.81046	5.32	5.37
hsa-miR-760	0.06	0.54	0.59381	0.81046	4.73	4.8
hsa-miR-105-5p	0.1	0.53	0.59493	0.81046	5.07	5.17
hsa-miR-378b	0.05	0.53	0.59552	0.81046	5.53	5.58
hsa-miR-301a-3p	-0.1	-0.53	0.599	0.81385	8.44	8.34
hsa-miR-29a-3p	-0.11	-0.53	0.60023	0.81417	10.35	10.25
hsa-miR-659-3p	-0.05	-0.52	0.60542	0.81986	5.66	5.61
hsa-miR-1228-3p	0.08	0.51	0.60873	0.82077	4.63	4.7
hsa-miR-4647	0.06	0.51	0.60962	0.82077	5.02	5.07
hsa-miR-1538	0.05	0.51	0.61027	0.82077	4.91	4.97
hsa-miR-491-3p	-0.08	-0.51	0.61142	0.82077	4.81	4.73
hsa-miR-556-3p	0.09	0.51	0.61421	0.82077	4	4.09
hsa-miR-139-5p	-0.05	-0.51	0.61444	0.82077	4.76	4.71
hsa-miR-635	-0.05	-0.5	0.61495	0.82077	5.25	5.2
cel-miR-248	0.14	0.5	0.61496	0.82077	3.71	3.85
hsa-miR-450b-3p	-0.05	-0.5	0.6154	0.82077	5.21	5.16
hsa-miR-767-5p	-0.08	-0.5	0.61608	0.82077	4.64	4.56
hsa-miR-1224-5p	-0.05	-0.5	0.61902	0.82336	4.83	4.78
hsa-miR-711	-0.08	-0.49	0.62395	0.82503	4.21	4.13
hsa-miR-337-3p	0.05	0.49	0.62434	0.82503	6.12	6.17
hsa-miR-944	0.08	0.49	0.62602	0.82503	4.65	4.73
hsa-miR-3196	-0.04	-0.49	0.62602	0.82503	5.35	5.31
hsa-miR-7-5p	0.11	0.49	0.62626	0.82503	6.77	6.88
hsa-miR-190a	-0.06	-0.49	0.6263	0.82503	6.02	5.96
hsa-miR-3180-5p	0.04	0.49	0.62795	0.82588	5.17	5.21
hsa-miR-4461	-0.03	-0.48	0.63354	0.8307	5.39	5.35
hsa-miR-193a-3p	-0.05	-0.48	0.63379	0.8307	5.42	5.37
hsa-miR-640	0.06	0.48	0.63517	0.8307	4.63	4.69
hsa-miR-1183	0.04	0.47	0.63596	0.8307	5.73	5.77
hsa-miR-1277-3p	-0.05	-0.47	0.63667	0.8307	5.78	5.74
hsa-miR-199b-5p	0.12	0.47	0.6385	0.83178	8.82	8.94
hsa-miR-215	0.05	0.47	0.64148	0.83433	4.71	4.76
hsa-miR-34c-5p	0.07	0.46	0.64499	0.83725	5.77	5.84
hsa-miR-140-5p	-0.05	-0.46	0.64589	0.83725	7.27	7.23
hsa-miR-573	-0.07	-0.46	0.64936	0.83725	4.58	4.51
hsa-miR-548aj-3p	0.05	0.46	0.64968	0.83725	5.74	5.78
hsa-miR-302b-3p	-0.04	-0.46	0.64977	0.83725	5.31	5.27
hsa-miR-628-5p	0.06	0.46	0.64984	0.83725	4.96	5.02
hsa-miR-604	0.04	0.45	0.65122	0.83744	5.36	5.4
hsa-miR-3192	-0.07	-0.45	0.65215	0.83744	4.31	4.24
hsa-miR-1281	-0.04	-0.45	0.65454	0.83744	5.2	5.16
hsa-miR-383	0.04	0.45	0.65518	0.83744	5.1	5.14
hsa-miR-1908	-0.05	-0.45	0.6562	0.83744	5.17	5.12
hsa-miR-184	0.07	0.45	0.6565	0.83744	4.05	4.11
hsa-miR-4516	0.09	0.45	0.65712	0.83744	7.53	7.62
hsa-miR-1909-3p	-0.05	-0.44	0.65882	0.83831	5.07	5.02
hsa-miR-521	0.08	0.44	0.66037	0.83879	5.74	5.82
hsa-miR-1301	0.06	0.44	0.66384	0.83879	4.58	4.65
hsa-miR-569	-0.06	-0.44	0.66424	0.83879	4.82	4.76
hsa-miR-603	0.04	0.44	0.66433	0.83879	4.93	4.97
hsa-miR-661	0.04	0.43	0.66512	0.83879	5.12	5.16
hsa-miR-377-3p	0.09	0.43	0.66532	0.83879	6.51	6.6
hsa-miR-451a	-0.14	-0.43	0.66646	0.83894	10.92	10.78
hsa-miR-1	0.05	0.43	0.66929	0.84121	5.33	5.38
POS_E	0.08	0.42	0.67861	0.85163	5.79	5.87
hsa-miR-551b-3p	-0.06	-0.41	0.68019	0.85231	5.38	5.31
hsa-miR-151b	0.08	0.41	0.68287	0.85437	3.81	3.89
hsa-miR-323b-5p	-0.06	-0.4	0.6878	0.85847	4.33	4.28
hsa-miR-324-5p	0.06	0.4	0.68823	0.85847	7.36	7.42
hsa-miR-512-5p	-0.04	-0.39	0.69532	0.86599	5.31	5.27
hsa-miR-577	-0.05	-0.39	0.69986	0.87033	5.23	5.18
hsa-miR-4431	-0.04	-0.38	0.70155	0.8711	5.19	5.15
hsa-miR-329	0.04	0.38	0.70611	0.87177	5.07	5.11
hsa-miR-525-5p	-0.04	-0.38	0.70653	0.87177	5.14	5.09
hsa-miR-146a-5p	0.06	0.38	0.70718	0.87177	7.1	7.16
hsa-miR-1539	0.03	0.38	0.70833	0.87177	5.07	5.1
hsa-miR-519c-3p	0.05	0.37	0.70929	0.87177	4.7	4.75
hsa-miR-136-5p	0.07	0.37	0.71028	0.87177	7.28	7.35
hsa-miR-298	0.05	0.37	0.71057	0.87177	4.85	4.9
hsa-miR-532-3p	-0.06	-0.37	0.71234	0.87177	4.87	4.81
hsa-miR-615-5p	-0.03	-0.37	0.71237	0.87177	4.97	4.94
hsa-miR-144-3p	-0.08	-0.37	0.71268	0.87177	8.8	8.72
hsa-miR-125a-3p	-0.04	-0.36	0.72043	0.87884	5.44	5.4
hsa-miR-516b-5p	0.03	0.36	0.72191	0.87884	5.12	5.15
hsa-miR-548l	-0.04	-0.36	0.72298	0.87884	4.94	4.9
hsa-miR-147b	0.04	0.35	0.72359	0.87884	5.25	5.29
hsa-miR-586	-0.04	-0.35	0.72381	0.87884	5.01	4.97
hsa-miR-638	0.03	0.35	0.72608	0.87928	5.1	5.14
hsa-miR-595	0.06	0.35	0.72688	0.87928	4.54	4.6
hsa-miR-1254	-0.05	-0.35	0.72844	0.87928	4.56	4.51
hsa-miR-146b-3p	0.03	0.35	0.72939	0.87928	4.8	4.83
hsa-miR-1306-3p	0.06	0.35	0.72953	0.87928	4.21	4.27
hsa-miR-1256	-0.05	-0.34	0.73415	0.88145	4.85	4.8
hsa-miR-542-3p	0.05	0.34	0.73474	0.88145	5.52	5.57
hsa-miR-374c-5p	0.05	0.33	0.73868	0.88145	4.47	4.52
hsa-miR-449b-5p	-0.05	-0.33	0.73898	0.88145	4.71	4.66
hsa-miR-1225-3p	-0.05	-0.33	0.73933	0.88145	4.41	4.36
hsa-miR-1913	0.06	0.33	0.73992	0.88145	3.99	4.05
hsa-miR-96-5p	-0.06	-0.33	0.73993	0.88145	7.1	7.04
hsa-miR-4741	0.03	0.33	0.7415	0.88145	5.05	5.08
hsa-miR-211-5p	0.05	0.33	0.74166	0.88145	4.5	4.55
hsa-miR-122-5p	0.04	0.33	0.74205	0.88145	4.7	4.74
hsa-miR-107	0.04	0.33	0.74504	0.88356	8.12	8.17
hsa-miR-935	-0.05	-0.32	0.74652	0.88356	4.15	4.1
hsa-miR-449c-5p	0.03	0.32	0.7474	0.88356	5.32	5.35
hsa-miR-3928	-0.04	-0.32	0.74812	0.88356	4.8	4.76
hsa-miR-373-3p	0.06	0.32	0.74978	0.88424	3.45	3.51
hsa-miR-127-5p	-0.04	-0.32	0.75337	0.88657	4.64	4.6
hsa-miR-1276	0.05	0.31	0.75391	0.88657	5.56	5.61
hsa-miR-629-5p	0.03	0.31	0.75645	0.88672	5.03	5.06
hsa-miR-147a	0.05	0.31	0.75828	0.88672	4.11	4.16
hsa-miR-520g	0.06	0.31	0.75867	0.88672	4.07	4.13
hsa-miR-1537	-0.02	-0.31	0.75906	0.88672	5.73	5.71
hsa-miR-517b-3p	0.06	0.31	0.75943	0.88672	3.52	3.58
hsa-miR-208b	0.05	0.31	0.7609	0.88717	4.54	4.58
hsa-miR-555	0.06	0.3	0.76408	0.88962	3.68	3.74
hsa-miR-598	0.04	0.29	0.76897	0.8938	6.32	6.36
hsa-miR-448	0.03	0.29	0.77025	0.8938	5.85	5.88
hsa-miR-449a	-0.04	-0.29	0.77252	0.8938	5.51	5.48
hsa-miR-1225-5p	0.02	0.29	0.77342	0.8938	5.31	5.33
hsa-miR-585	0.02	0.29	0.77383	0.8938	5.2	5.23
hsa-miR-1273g-5p	-0.04	-0.29	0.7742	0.8938	4.41	4.37
hsa-miR-134	0.03	0.29	0.77585	0.8938	4.94	4.97
hsa-miR-323b-3p	-0.04	-0.28	0.7774	0.8938	4.42	4.38
hsa-miR-4451	0.02	0.28	0.77822	0.8938	5.3	5.32
POS_B	0.03	0.28	0.77854	0.8938	10.22	10.25
hsa-miR-621	-0.03	-0.28	0.78074	0.89488	5.04	5.01
hsa-miR-200b-3p	-0.05	-0.28	0.78258	0.89488	10.88	10.83
hsa-miR-217	-0.05	-0.28	0.78344	0.89488	4.15	4.1
hsa-miR-31-5p	0.04	0.28	0.78385	0.89488	6.02	6.05
hsa-miR-2277-5p	0.04	0.27	0.78492	0.89488	4.34	4.38
hsa-miR-572	0.05	0.27	0.78892	0.89819	4.32	4.37
hsa-miR-3200-3p	0.04	0.26	0.79168	0.89897	4.71	4.75
hsa-miR-873-5p	0.04	0.26	0.79267	0.89897	4.37	4.41
hsa-miR-600	0.03	0.26	0.79289	0.89897	4.83	4.86
hsa-miR-100-5p	-0.05	-0.26	0.79859	0.90274	9.67	9.62
hsa-miR-1203	0.02	0.25	0.79948	0.90274	5.04	5.07
hsa-miR-4532	-0.03	-0.25	0.79987	0.90274	5.66	5.63
hsa-miR-150-5p	0.07	0.25	0.80104	0.90274	9.36	9.43
hsa-miR-1273e	0.03	0.25	0.8017	0.90274	4.88	4.91
hsa-miR-29b-3p	0.05	0.24	0.80765	0.90819	13.29	13.34
hsa-miR-942	0.02	0.24	0.80997	0.90956	5.23	5.25
hsa-miR-1204	0.03	0.24	0.81246	0.91026	4.73	4.75
hsa-miR-422a	0.02	0.24	0.81362	0.91026	5.33	5.35
NEG_A	-0.05	-0.24	0.81392	0.91026	4.89	4.83
hsa-miR-549	-0.04	-0.23	0.81806	0.91364	1.11	1.06
hsa-miR-95	-0.03	-0.23	0.81958	0.9141	6.62	6.58
hsa-miR-1302	0.03	0.22	0.82428	0.9181	4.62	4.65
hsa-miR-3184-5p	0.02	0.22	0.82674	0.9196	4.92	4.95
hsa-miR-939	-0.02	-0.22	0.82829	0.92007	4.78	4.76
hsa-miR-1303	0.02	0.21	0.8316	0.92251	4.76	4.78
hsa-miR-3168	-0.02	-0.21	0.83629	0.92327	5.1	5.08
hsa-miR-501-3p	-0.03	-0.21	0.83658	0.92327	5.03	5.01
hsa-miR-769-5p	-0.02	-0.21	0.83676	0.92327	6.33	6.31
hsa-miR-518f-3p	-0.03	-0.21	0.83714	0.92327	4.36	4.33
hsa-miR-548y	-0.03	-0.2	0.83842	0.92327	5.15	5.13
hsa-miR-4286	0.05	0.2	0.83903	0.92327	8.25	8.31
hsa-miR-1293	0.04	0.2	0.84454	0.9281	3.87	3.91
hsa-miR-519b-3p	-0.03	-0.19	0.84588	0.92832	4.49	4.46
hsa-miR-346	-0.02	-0.19	0.84797	0.92937	5.09	5.07
hsa-miR-181c-5p	-0.03	-0.19	0.85079	0.93122	6.57	6.53
hsa-miR-494	-0.02	-0.19	0.85251	0.93187	6.71	6.69
hsa-miR-1252	-0.02	-0.18	0.85444	0.93274	5.38	5.37
hsa-miR-516a-3p	0.02	0.18	0.85738	0.93471	5.13	5.15
hsa-miR-181b-5p+hsa-miR-181d	-0.03	-0.17	0.86236	0.93889	6.94	6.91
hsa-miR-331-3p	-0.02	-0.17	0.86527	0.93962	6.8	6.78
hsa-miR-3676-3p	0.02	0.17	0.8682	0.93962	4.89	4.91
hsa-miR-129-2-3p	-0.02	-0.17	0.86868	0.93962	5.24	5.22
hsa-miR-328	-0.02	-0.16	0.87039	0.93962	4.69	4.67
hsa-miR-103a-3p	0.02	0.16	0.87053	0.93962	4.54	4.56
hsa-miR-517a-3p	-0.02	-0.16	0.87168	0.93962	4.91	4.89
hsa-miR-27a-3p	0.02	0.16	0.87177	0.93962	6.55	6.58
hsa-miR-662	0.02	0.16	0.87244	0.93962	4.71	4.73
hsa-miR-1231	-0.01	-0.16	0.87333	0.93962	5.22	5.21
hsa-miR-517c-3p+hsa-miR-519a-3p	0.02	0.16	0.87601	0.94128	5.5	5.53
hsa-miR-2054	0.02	0.15	0.87771	0.94188	4.87	4.89
hsa-miR-432-5p	-0.02	-0.15	0.88028	0.94317	5.42	5.41
hsa-miR-98	0.02	0.15	0.88173	0.94317	8.42	8.44
hsa-miR-330-3p	-0.01	-0.15	0.88236	0.94317	5.55	5.54
hsa-miR-337-5p	-0.02	-0.15	0.88399	0.94369	6.21	6.2
hsa-miR-642b-3p	0.03	0.14	0.89172	0.95025	3.5	3.53
hsa-miR-4521	-0.02	-0.13	0.89324	0.95025	4.78	4.76
hsa-miR-4425	0.01	0.13	0.89361	0.95025	5.35	5.37
hsa-miR-183-5p	-0.02	-0.13	0.89603	0.9516	7.39	7.37
hsa-miR-433	0.02	0.13	0.89733	0.95175	4.49	4.52
hsa-miR-485-5p	0.01	0.13	0.89876	0.95203	4.87	4.89
hsa-miR-670	0.01	0.12	0.9038	0.95504	4.94	4.96
hsa-miR-34b-3p	0.02	0.12	0.90525	0.95504	4.56	4.58
hsa-miR-423-5p	0.01	0.12	0.90545	0.95504	6.74	6.76
hsa-miR-10b-5p	-0.04	-0.12	0.90624	0.95504	9.29	9.25
hsa-miR-1275	-0.01	-0.11	0.91419	0.96054	5.32	5.31
hsa-miR-663a	-0.02	-0.11	0.91453	0.96054	6.53	6.52
hsa-miR-515-5p	0.01	0.11	0.91578	0.96054	5.65	5.66
hsa-miR-564	-0.01	-0.11	0.91614	0.96054	5.11	5.1
hsa-miR-891b	0.01	0.1	0.9207	0.96409	5.07	5.08
hsa-miR-499a-5p	0.01	0.1	0.92246	0.96412	5.49	5.49
hsa-miR-606	-0.01	-0.1	0.92405	0.96412	5.46	5.45
hsa-miR-371b-3p	-0.01	-0.1	0.92424	0.96412	4.64	4.62
hsa-miR-597	0.01	0.09	0.92684	0.9655	5.29	5.3
hsa-miR-299-3p	0.01	0.09	0.92792	0.9655	6	6.01
hsa-miR-599	0.01	0.09	0.93127	0.96639	4.83	4.84
hsa-miR-361-5p	0.01	0.09	0.9318	0.96639	8.5	8.51
hsa-miR-18a-5p	0.01	0.09	0.93241	0.96639	7.05	7.06
hsa-miR-526b-5p	0.01	0.08	0.93348	0.96639	4.34	4.35
hsa-miR-571	0.01	0.08	0.93949	0.97139	4.89	4.9
hsa-miR-208a	0.01	0.07	0.94333	0.97414	5.46	5.46
hsa-miR-29c-3p	0.01	0.07	0.94637	0.97572	9.47	9.49
hsa-miR-3190-5p	-0.01	-0.07	0.94723	0.97572	4.54	4.53
hsa-miR-3131	-0.01	-0.06	0.94965	0.97698	4.88	4.87
hsa-miR-26b-5p	-0.01	-0.06	0.95349	0.97971	9.76	9.76
hsa-miR-129-5p	-0.01	-0.05	0.95997	0.98477	4	4
hsa-miR-296-3p	-0.01	-0.05	0.96081	0.98477	3.7	3.69
hsa-miR-30d-5p	-0.01	-0.04	0.96494	0.98777	9.19	9.18
hsa-miR-455-5p	0	0.04	0.96823	0.9899	6.42	6.43
hsa-miR-541-3p	0	0.04	0.97144	0.99	4.72	4.72
hsa-miR-203	-0.01	-0.03	0.9726	0.99	7.66	7.65
hsa-miR-1292	0	-0.03	0.97367	0.99	4.47	4.46
hsa-miR-4421	0	-0.03	0.9743	0.99	5.32	5.32
hsa-miR-558	0	-0.03	0.97616	0.99	4.93	4.93
hsa-miR-99a-5p	-0.01	-0.03	0.97627	0.99	10.69	10.69
hsa-miR-588	0	0.03	0.97675	0.99	4.15	4.16
hsa-miR-623	0	-0.02	0.9811	0.99318	4.09	4.09
hsa-miR-617	0	0.02	0.98311	0.99321	3.65	3.66
hsa-miR-636	0	0.02	0.98416	0.99321	4.15	4.15
hsa-miR-548aa	0	-0.02	0.98522	0.99321	6.71	6.7
hsa-miR-513a-5p	0	-0.02	0.98596	0.99321	4.73	4.72
hsa-miR-518d-3p	0	-0.01	0.99227	0.99672	3.61	3.61
hsa-miR-1469	0	-0.01	0.99246	0.99672	4.13	4.13
hsa-miR-181a-5p	0	0.01	0.99385	0.99672	9.14	9.14
hsa-miR-605	0	-0.01	0.99441	0.99672	4.98	4.98
hsa-miR-1269b	0	0.01	0.99551	0.99672	4.2	4.2
hsa-miR-1185-5p	0	0	0.99995	0.99995	5.71	5.71
