# Supplementary material for: Molecular analysis of high-grade serous ovarian carcinoma with and without associated serous tubal intra-epithelial carcinoma
Source: Nat Commun. 2017 Oct 17;8:990. doi: 10.1038/s41467-017-01217-9 (PMC5645359; doi:10.1038/s41467-017-01217-9)
Supplement: Supplementary file 8 — Supplementary Data 6 [file 41467_2017_1217_MOESM8_ESM.xlsx]

## Sheet: NormalTT
Supplementary Data 6. Differentially expressed genes among normal tissue subtypes.
Accession	Gene	logFC	t-stat	p-value	adj. p-value	TissueType
ENSG00000000003.10	TSPAN6	2.13553	5.33303	0.00032	0.005093	FT
ENSG00000000971.11	CFH	-3.31568	-9.59201	2e-06	0.000174	FT
ENSG00000001084.6	GCLC	1.48559	4.91527	0.000591	0.008157	FT
ENSG00000001460.13	STPG1	1.61914	6.41937	7.3e-05	0.001693	FT
ENSG00000001626.9	CFTR	3.24595	8.27441	8e-06	0.000384	FT
ENSG00000002933.3	TMEM176A	-2.5027	-6.25311	9e-05	0.001964	FT
ENSG00000004838.9	ZMYND10	5.56103	11.1608	1e-06	9e-05	FT
ENSG00000005001.5	PRSS22	4.31714	4.78969	0.000714	0.009452	FT
ENSG00000005059.11	CCDC109B	-1.42423	-7.77329	1.4e-05	0.000555	FT
ENSG00000005189.15	AC004381.6	1.80515	7.62773	1.7e-05	0.000605	FT
ENSG00000005243.5	COPZ2	-2.93472	-8.58043	6e-06	0.000318	FT
ENSG00000005448.12	WDR54	2.27279	8.48915	7e-06	0.000336	FT
ENSG00000005882.7	PDK2	-1.04261	-5.86853	0.000151	0.002902	FT
ENSG00000006016.6	CRLF1	3.97434	5.896	0.000146	0.002819	FT
ENSG00000006042.7	TMEM98	-1.73404	-9.78614	2e-06	0.000158	FT
ENSG00000006118.10	TMEM132A	-2.54933	-12.581	0	5.1e-05	FT
ENSG00000006210.6	CX3CL1	2.93564	5.46931	0.000263	0.00441	FT
ENSG00000006555.6	TTC22	0.829396	6.76464	4.7e-05	0.001238	FT
ENSG00000006607.8	FARP2	0.870152	5.42258	0.000282	0.004631	FT
ENSG00000006611.11	USH1C	4.34744	6.16769	0.000101	0.002132	FT
ENSG00000006747.10	SCIN	1.3156	6.18807	9.9e-05	0.002092	FT
ENSG00000006756.11	ARSD	1.28339	5.4928	0.000255	0.004306	FT
ENSG00000007001.8	UPP2	2.51584	5.62221	0.000212	0.003753	FT
ENSG00000007038.6	PRSS21	3.52951	9.1448	3e-06	0.000228	FT
ENSG00000007062.7	PROM1	6.69851	9.66851	2e-06	0.000167	FT
ENSG00000007174.12	DNAH9	5.90947	5.6911	0.000193	0.003505	FT
ENSG00000007384.11	RHBDF1	-1.37104	-10.165	1e-06	0.000135	FT
ENSG00000007402.7	CACNA2D2	-1.82031	-6.89548	4e-05	0.001109	FT
ENSG00000007516.9	BAIAP3	5.31327	6.9759	3.6e-05	0.001039	FT
ENSG00000007933.8	FMO3	3.23626	6.15279	0.000103	0.002161	FT
ENSG00000008226.15	DLEC1	3.287	7.97072	1.1e-05	0.00048	FT
ENSG00000008256.11	CYTH3	-1.37536	-5.88437	0.000148	0.002854	FT
ENSG00000008283.11	CYB561	1.77746	7.24202	2.6e-05	0.000829	FT
ENSG00000008294.16	SPAG9	-0.566537	-5.62621	0.000211	0.00374	FT
ENSG00000008513.10	ST3GAL1	-1.06395	-5.31526	0.000328	0.005199	FT
ENSG00000008735.10	MAPK8IP2	-1.58975	-7.68898	1.6e-05	0.00058	FT
ENSG00000009709.7	PAX7	3.24603	5.01673	0.000508	0.007249	FT
ENSG00000009765.10	IYD	3.63391	5.32539	0.000324	0.005138	FT
ENSG00000010282.10	HHATL	4.89602	7.45435	2.1e-05	0.000693	FT
ENSG00000010295.15	IFFO1	-2.20994	-15.3836	0	2.3e-05	FT
ENSG00000010318.14	PHF7	0.71899	5.99772	0.000127	0.002526	FT
ENSG00000010322.11	NISCH	-0.856445	-7.43352	2.1e-05	0.000704	FT
ENSG00000010361.9	FUZ	0.995011	5.27062	0.00035	0.005464	FT
ENSG00000010379.11	SLC6A13	4.4067	6.49313	6.6e-05	0.001586	FT
ENSG00000010626.10	LRRC23	3.38964	10.9143	1e-06	9.7e-05	FT
ENSG00000010704.14	HFE	-1.2945	-5.3338	0.00032	0.00509	FT
ENSG00000011028.9	MRC2	-2.36276	-6.9045	4e-05	0.001101	FT
ENSG00000011105.7	TSPAN9	-1.41564	-7.10173	3.1e-05	0.00093	FT
ENSG00000011143.12	MKS1	1.11576	5.60005	0.000219	0.003837	FT
ENSG00000011201.6	KAL1	-2.04776	-11.3448	0	8.3e-05	FT
ENSG00000011332.15	DPF1	3.17883	4.80873	0.000694	0.009248	FT
ENSG00000011426.6	ANLN	-2.17334	-4.84502	0.000657	0.008853	FT
ENSG00000011465.12	DCN	-4.04123	-10.5472	1e-06	0.000114	FT
ENSG00000011638.6	TMEM159	-1.23755	-6.1212	0.000108	0.002228	FT
ENSG00000012171.13	SEMA3B	-1.74445	-7.12684	3e-05	0.000911	FT
ENSG00000012232.4	EXTL3	-1.6124	-9.41908	3e-06	0.000194	FT
ENSG00000012822.11	CALCOCO1	-1.05178	-6.67671	5.3e-05	0.001329	FT
ENSG00000013297.6	CLDN11	-4.52575	-8.39017	7e-06	0.000355	FT
ENSG00000013583.4	HEBP1	-1.91383	-6.75349	4.8e-05	0.001249	FT
ENSG00000013588.5	GPRC5A	-1.91309	-6.41017	7.4e-05	0.001705	FT
ENSG00000015133.14	CCDC88C	3.69346	11.5647	0	7.5e-05	FT
ENSG00000016402.8	IL20RA	2.23492	10.873	1e-06	0.0001	FT
ENSG00000017373.11	SRCIN1	3.33335	7.82669	1.3e-05	0.000535	FT
ENSG00000017621.11	MAGIX	1.69145	8.06983	1e-05	0.00045	FT
ENSG00000019144.12	PHLDB1	-1.71018	-8.64341	6e-06	0.000308	FT
ENSG00000019549.4	SNAI2	-3.42635	-6.19085	9.8e-05	0.002087	FT
ENSG00000022267.12	FHL1	-2.53282	-4.75107	0.000757	0.009867	FT
ENSG00000022840.11	RNF10	-0.840738	-5.10399	0.000447	0.006562	FT
ENSG00000023191.12	RNH1	-1.25218	-6.30865	8.4e-05	0.00187	FT
ENSG00000023839.6	ABCC2	1.02557	8.76375	5e-06	0.000286	FT
ENSG00000023909.5	GCLM	1.99027	5.67951	0.000196	0.003549	FT
ENSG00000024422.7	EHD2	-2.35741	-8.07315	1e-05	0.000449	FT
ENSG00000025039.9	RRAGD	4.32814	9.23691	3e-06	0.000217	FT
ENSG00000026025.9	VIM	-1.41311	-5.85346	0.000154	0.002948	FT
ENSG00000026297.11	RNASET2	1.21745	6.58055	5.9e-05	0.001454	FT
ENSG00000026559.8	KCNG1	1.93081	8.73343	5e-06	0.000292	FT
ENSG00000026950.12	BTN3A1	-0.993401	-6.05594	0.000117	0.002375	FT
ENSG00000030419.12	IKZF2	0.707987	5.26199	0.000355	0.005518	FT
ENSG00000032742.13	IFT88	1.31139	5.30597	0.000333	0.005252	FT
ENSG00000033170.12	FUT8	1.1802	12.4162	0	5.3e-05	FT
ENSG00000034239.6	EFCAB1	5.17072	6.77626	4.6e-05	0.001228	FT
ENSG00000034677.7	RNF19A	-0.786157	-5.51513	0.000247	0.004203	FT
ENSG00000035862.8	TIMP2	-3.00793	-7.98845	1.1e-05	0.000474	FT
ENSG00000036565.10	SLC18A1	2.63116	4.89329	0.000611	0.008368	FT
ENSG00000037042.8	TUBG2	-1.3095	-10.6581	1e-06	0.000107	FT
ENSG00000037965.4	HOXC8	-2.86283	-5.04065	0.00049	0.007062	FT
ENSG00000038002.4	AGA	-0.838639	-5.939	0.000137	0.00269	FT
ENSG00000039139.9	DNAH5	4.21115	10.3547	1e-06	0.000125	FT
ENSG00000039523.13	FAM65A	-1.14376	-5.95849	0.000134	0.002639	FT
ENSG00000039537.9	C6	6.93493	8.42387	7e-06	0.000347	FT
ENSG00000039600.6	SOX30	3.20351	9.3174	3e-06	0.000207	FT
ENSG00000040199.14	PHLPP2	-1.9875	-7.56855	1.8e-05	0.000633	FT
ENSG00000040487.8	PQLC2	-0.788835	-5.49382	0.000254	0.004301	FT
ENSG00000042088.9	TDP1	0.819265	5.49823	0.000253	0.004282	FT
ENSG00000042781.8	USH2A	3.15133	5.72654	0.000184	0.003376	FT
ENSG00000042980.8	ADAM28	3.64866	6.94407	3.8e-05	0.001065	FT
ENSG00000043039.5	BARX2	4.56205	4.91974	0.000587	0.008106	FT
ENSG00000046653.10	GPM6B	1.99358	10.5922	1e-06	0.000112	FT
ENSG00000046889.14	PREX2	4.14263	6.06013	0.000117	0.002369	FT
ENSG00000047056.10	WDR37	-0.847131	-4.78363	0.00072	0.009507	FT
ENSG00000047457.9	CP	5.70064	10.695	1e-06	0.000105	FT
ENSG00000047578.8	KIAA0556	2.15876	9.59497	2e-06	0.000174	FT
ENSG00000047597.5	XK	4.19613	6.47335	6.8e-05	0.001614	FT
ENSG00000047617.10	ANO2	2.39678	6.26351	8.9e-05	0.001949	FT
ENSG00000047648.17	ARHGAP6	-1.851	-4.93379	0.000575	0.007972	FT
ENSG00000047936.6	ROS1	4.46827	6.30739	8.4e-05	0.001872	FT
ENSG00000048342.11	CC2D2A	2.34269	10.0524	1e-06	0.000144	FT
ENSG00000048740.12	CELF2	-1.93611	-9.31424	3e-06	0.000207	FT
ENSG00000049130.9	KITLG	-2.7825	-14.2502	0	2.8e-05	FT
ENSG00000049239.8	H6PD	-1.70123	-7.14798	2.9e-05	0.000896	FT
ENSG00000049319.2	SRD5A2	6.86972	5.77058	0.000173	0.003211	FT
ENSG00000050344.8	NFE2L3	-0.958777	-5.12568	0.000433	0.006399	FT
ENSG00000050628.16	PTGER3	-3.54633	-5.30534	0.000333	0.005254	FT
ENSG00000050767.11	COL23A1	2.32553	5.03612	0.000494	0.007099	FT
ENSG00000051128.14	HOMER3	-1.60319	-6.95817	3.7e-05	0.001054	FT
ENSG00000051825.10	MPHOSPH9	0.571836	4.74139	0.000768	0.009984	FT
ENSG00000053254.11	FOXN3	-1.10386	-5.57341	0.000227	0.003957	FT
ENSG00000053328.8	METTL24	-1.58997	-6.96011	3.7e-05	0.001053	FT
ENSG00000053702.10	NRIP2	-3.00992	-5.19474	0.000391	0.005947	FT
ENSG00000053900.6	ANAPC4	1.62795	7.89327	1.2e-05	0.000507	FT
ENSG00000053918.11	KCNQ1	1.88901	5.61917	0.000213	0.003765	FT
ENSG00000054219.9	LY75	1.60842	6.96428	3.7e-05	0.00105	FT
ENSG00000054392.8	HHAT	0.744483	5.55056	0.000235	0.004053	FT
ENSG00000054611.9	TBC1D22A	-0.640966	-5.77287	0.000172	0.003205	FT
ENSG00000054690.9	PLEKHH1	1.90589	8.78355	5e-06	0.000282	FT
ENSG00000055118.10	KCNH2	1.39229	5.11841	0.000437	0.006446	FT
ENSG00000055732.8	MCOLN3	-1.93386	-9.00076	4e-06	0.000244	FT
ENSG00000055955.11	ITIH4	1.25041	4.9088	0.000597	0.008223	FT
ENSG00000056558.6	TRAF1	-0.752367	-6.10584	0.00011	0.002265	FT
ENSG00000057935.9	MTA3	-0.868394	-5.02453	0.000502	0.007191	FT
ENSG00000058056.4	USP13	-2.37576	-10.4572	1e-06	0.000119	FT
ENSG00000058453.12	CROCC	1.58927	7.60597	1.7e-05	0.000616	FT
ENSG00000058866.10	DGKG	3.61764	6.76248	4.7e-05	0.001238	FT
ENSG00000059588.5	TARBP1	1.41286	7.30208	2.5e-05	0.000788	FT
ENSG00000060140.4	STYK1	1.67329	6.14418	0.000104	0.002179	FT
ENSG00000060656.15	PTPRU	1.59591	8.63647	6e-06	0.000309	FT
ENSG00000061918.8	GUCY1B3	2.79498	7.63149	1.7e-05	0.000603	FT
ENSG00000063046.13	EIF4B	-0.984649	-5.30771	0.000332	0.005242	FT
ENSG00000063180.4	CA11	-3.00871	-17.7594	0	1.5e-05	FT
ENSG00000064199.2	SPA17	3.4255	10.7052	1e-06	0.000105	FT
ENSG00000064225.8	ST3GAL6	2.99891	10.0646	1e-06	0.000143	FT
ENSG00000064270.8	ATP2C2	6.16125	5.49906	0.000253	0.004281	FT
ENSG00000064309.10	CDON	-2.67699	-6.47533	6.8e-05	0.001613	FT
ENSG00000064687.8	ABCA7	1.33329	7.35139	2.3e-05	0.000756	FT
ENSG00000064692.14	SNCAIP	-1.83792	-4.9723	0.000543	0.007623	FT
ENSG00000064999.12	ANKS1A	1.18392	4.87901	0.000624	0.008516	FT
ENSG00000065150.14	IPO5	-1.06465	-5.04458	0.000487	0.007027	FT
ENSG00000065154.7	OAT	-1.83232	-11.0243	1e-06	9.4e-05	FT
ENSG00000065308.4	TRAM2	-1.51536	-7.46179	2e-05	0.000688	FT
ENSG00000065320.4	NTN1	3.11864	11.2375	0	8.7e-05	FT
ENSG00000065371.13	ROPN1	2.37522	6.42217	7.3e-05	0.001688	FT
ENSG00000065675.10	PRKCQ	1.62098	7.4462	2.1e-05	0.000698	FT
ENSG00000065717.10	TLE2	-1.68675	-11.6071	0	7.3e-05	FT
ENSG00000066185.8	ZMYND12	2.78742	11.8789	0	6.7e-05	FT
ENSG00000066382.12	MPPED2	2.71781	11.2233	0	8.8e-05	FT
ENSG00000066923.13	STAG3	3.9897	7.61991	1.7e-05	0.000609	FT
ENSG00000067113.12	PPAP2A	-3.25236	-9.72192	2e-06	0.000163	FT
ENSG00000067141.12	NEO1	-1.75132	-8.17533	9e-06	0.000413	FT
ENSG00000067445.15	TRO	-1.83199	-13.408	0	3.9e-05	FT
ENSG00000067840.7	PDZD4	1.84004	5.53973	0.000239	0.004095	FT
ENSG00000067842.13	ATP2B3	4.45219	5.95324	0.000135	0.002655	FT
ENSG00000068028.13	RASSF1	-0.944902	-5.92912	0.000139	0.002718	FT
ENSG00000068615.12	REEP1	-1.55309	-8.63408	6e-06	0.000309	FT
ENSG00000068650.14	ATP11A	-1.76989	-5.17245	0.000404	0.006092	FT
ENSG00000068697.6	LAPTM4A	-1.02658	-8.20389	9e-06	0.000404	FT
ENSG00000068796.12	KIF2A	1.36928	4.75592	0.000751	0.009812	FT
ENSG00000068971.9	PPP2R5B	-0.773798	-4.9462	0.000564	0.00786	FT
ENSG00000069431.6	ABCC9	-2.78997	-5.34362	0.000315	0.005043	FT
ENSG00000069764.5	PLA2G10	4.75096	8.64421	6e-06	0.000308	FT
ENSG00000069812.7	HES2	6.05002	8.4778	7e-06	0.000337	FT
ENSG00000069869.11	NEDD4	-1.93599	-11.2814	0	8.6e-05	FT
ENSG00000070526.10	ST6GALNAC1	6.53571	7.81325	1.4e-05	0.000541	FT
ENSG00000070729.9	CNGB1	2.62068	5.33795	0.000318	0.005066	FT
ENSG00000070731.5	ST6GALNAC2	3.93021	6.88565	4.1e-05	0.00112	FT
ENSG00000070882.8	OSBPL3	1.80517	6.1016	0.000111	0.002272	FT
ENSG00000071537.9	SEL1L	-0.618196	-5.61884	0.000213	0.003765	FT
ENSG00000071539.9	TRIP13	3.22718	7.61205	1.7e-05	0.000613	FT
ENSG00000071794.11	HLTF	-0.586687	-6.27319	8.8e-05	0.00193	FT
ENSG00000071967.7	CYBRD1	-3.02187	-10.791	1e-06	0.000102	FT
ENSG00000072121.11	ZFYVE26	-0.523843	-4.84895	0.000653	0.008821	FT
ENSG00000072163.14	LIMS2	-1.89986	-7.02502	3.4e-05	0.000994	FT
ENSG00000072195.10	SPEG	-3.09156	-7.79605	1.4e-05	0.000545	FT
ENSG00000072210.14	ALDH3A2	-0.872519	-4.9334	0.000575	0.007973	FT
ENSG00000072840.8	EVC	-1.16786	-6.87687	4.1e-05	0.001126	FT
ENSG00000072858.6	SIDT1	2.98986	12.965	0	4.5e-05	FT
ENSG00000073146.11	MOV10L1	-2.37625	-5.83522	0.000158	0.003	FT
ENSG00000073350.9	LLGL2	1.85554	12.4783	0	5.2e-05	FT
ENSG00000073712.9	FERMT2	-1.95352	-6.01577	0.000124	0.002479	FT
ENSG00000073792.11	IGF2BP2	1.28509	5.26328	0.000354	0.005512	FT
ENSG00000074047.16	GLI2	-2.29188	-5.53853	0.000239	0.004097	FT
ENSG00000074181.4	NOTCH3	3.36423	7.72719	1.5e-05	0.000564	FT
ENSG00000074276.6	CDHR2	4.81786	7.59992	1.7e-05	0.00062	FT
ENSG00000074416.9	MGLL	2.06465	7.77624	1.4e-05	0.000554	FT
ENSG00000074590.9	NUAK1	-1.28676	-5.5009	0.000252	0.004272	FT
ENSG00000074706.9	IPCEF1	1.56936	7.88599	1.3e-05	0.000511	FT
ENSG00000074855.6	ANO8	-1.23587	-7.66537	1.6e-05	0.000592	FT
ENSG00000074966.6	TXK	1.62508	5.19672	0.00039	0.005942	FT
ENSG00000075213.5	SEMA3A	-2.63323	-5.16336	0.000409	0.006151	FT
ENSG00000075223.9	SEMA3C	-2.42127	-9.76193	2e-06	0.000161	FT
ENSG00000075275.12	CELSR1	1.99531	13.2742	0	4.1e-05	FT
ENSG00000075673.7	ATP12A	3.18415	6.07585	0.000114	0.002328	FT
ENSG00000075891.17	PAX2	6.25967	5.45447	0.000269	0.004482	FT
ENSG00000076003.4	MCM6	-1.36187	-5.42835	0.000279	0.004608	FT
ENSG00000076321.6	KLHL20	-1.00596	-5.36589	0.000305	0.004924	FT
ENSG00000076344.11	RGS11	-3.14959	-5.55608	0.000233	0.004033	FT
ENSG00000076356.6	PLXNA2	-1.16522	-5.05463	0.00048	0.006949	FT
ENSG00000076555.11	ACACB	-0.666857	-5.06391	0.000474	0.006881	FT
ENSG00000076604.10	TRAF4	1.63192	5.72336	0.000185	0.003387	FT
ENSG00000076706.10	MCAM	-2.14302	-4.98225	0.000535	0.007538	FT
ENSG00000076826.5	CAMSAP3	1.01735	5.40866	0.000287	0.004695	FT
ENSG00000076864.15	RAP1GAP	1.21739	5.49845	0.000253	0.004282	FT
ENSG00000076928.13	ARHGEF1	-0.779238	-6.11855	0.000108	0.002235	FT
ENSG00000077044.5	DGKD	-0.77715	-5.11988	0.000436	0.006439	FT
ENSG00000077157.15	PPP1R12B	-1.49952	-6.17201	0.000101	0.002125	FT
ENSG00000077327.11	SPAG6	6.84702	6.74376	4.8e-05	0.001261	FT
ENSG00000077522.8	ACTN2	-2.78788	-5.36324	0.000306	0.004938	FT
ENSG00000077585.9	GPR137B	-1.14538	-4.86123	0.000641	0.008698	FT
ENSG00000077713.13	SLC25A43	-1.96618	-7.29578	2.5e-05	0.000791	FT
ENSG00000077782.15	FGFR1	-1.79948	-11.3602	0	8.3e-05	FT
ENSG00000077800.7	FKBP6	3.32093	6.41212	7.4e-05	0.001702	FT
ENSG00000078018.15	MAP2	-2.40399	-5.83739	0.000158	0.002998	FT
ENSG00000078098.9	FAP	-2.86023	-5.54793	0.000236	0.004059	FT
ENSG00000078295.11	ADCY2	4.85582	4.93326	0.000575	0.007973	FT
ENSG00000078328.15	RBFOX1	-2.52815	-6.22216	9.4e-05	0.002024	FT
ENSG00000078401.6	EDN1	2.94606	9.09435	3e-06	0.000235	FT
ENSG00000078549.10	ADCYAP1R1	5.03651	6.85417	4.2e-05	0.00115	FT
ENSG00000078687.12	TNRC6C	-0.76113	-6.93084	3.8e-05	0.001076	FT
ENSG00000078808.12	SDF4	-0.802009	-4.95879	0.000554	0.007746	FT
ENSG00000078898.6	BPIFB2	2.08544	5.63917	0.000207	0.003687	FT
ENSG00000078900.10	TP73	5.77655	7.591	1.8e-05	0.000624	FT
ENSG00000079102.12	RUNX1T1	-2.61367	-13.2372	0	4.1e-05	FT
ENSG00000079150.13	FKBP7	-2.55877	-7.9593	1.2e-05	0.000481	FT
ENSG00000079557.3	AFM	4.33106	7.64718	1.6e-05	0.000598	FT
ENSG00000079691.15	LRRC16A	-1.05081	-7.09951	3.1e-05	0.000931	FT
ENSG00000079739.11	PGM1	-2.11322	-10.8586	1e-06	0.0001	FT
ENSG00000079841.14	RIMS1	-3.6403	-20.3915	0	1.3e-05	FT
ENSG00000079974.13	RABL2B	2.1481	9.90814	2e-06	0.000153	FT
ENSG00000080031.5	PTPRH	-3.10577	-6.27511	8.8e-05	0.001926	FT
ENSG00000080166.11	DCT	2.02707	5.5629	0.000231	0.004002	FT
ENSG00000080298.11	RFX3	2.30239	7.96216	1.2e-05	0.000481	FT
ENSG00000080493.9	SLC4A4	-2.57205	-8.91472	4e-06	0.00026	FT
ENSG00000080572.8	PIH1D3	6.97837	7.93089	1.2e-05	0.000491	FT
ENSG00000080573.6	COL5A3	-2.56433	-10.9093	1e-06	9.7e-05	FT
ENSG00000080823.17	MOK	1.9391	13.127	0	4.2e-05	FT
ENSG00000081041.8	CXCL2	2.92943	5.89722	0.000145	0.002815	FT
ENSG00000081059.15	TCF7	3.45373	7.64654	1.6e-05	0.000598	FT
ENSG00000081148.11	IMPG2	3.25166	5.50399	0.000251	0.004255	FT
ENSG00000081479.8	LRP2	-3.50867	-6.59634	5.8e-05	0.001434	FT
ENSG00000081803.11	CADPS2	-1.57482	-9.26832	3e-06	0.000214	FT
ENSG00000081870.7	HSPB11	1.05862	6.69105	5.2e-05	0.001313	FT
ENSG00000081923.6	ATP8B1	2.18432	5.44904	0.000271	0.004506	FT
ENSG00000082293.8	COL19A1	3.49173	5.39586	0.000293	0.004759	FT
ENSG00000082438.11	COBLL1	-1.70754	-4.77621	0.000729	0.009586	FT
ENSG00000082482.9	KCNK2	-2.78774	-4.98153	0.000535	0.007541	FT
ENSG00000082512.10	TRAF5	-1.3934	-4.85895	0.000643	0.008721	FT
ENSG00000082556.6	OPRK1	3.42428	7.43817	2.1e-05	0.000702	FT
ENSG00000082929.4	C4orf6	5.51418	11.4775	0	7.8e-05	FT
ENSG00000083067.17	TRPM3	-3.15919	-11.8398	0	6.8e-05	FT
ENSG00000083444.12	PLOD1	-1.04344	-6.8258	4.4e-05	0.001175	FT
ENSG00000083720.8	OXCT1	-1.30303	-5.55658	0.000233	0.004032	FT
ENSG00000084070.7	SMAP2	1.15313	5.14181	0.000422	0.006295	FT
ENSG00000084731.9	KIF3C	-1.29538	-6.65441	5.4e-05	0.001356	FT
ENSG00000084764.6	MAPRE3	2.24425	6.48531	6.7e-05	0.001596	FT
ENSG00000084774.9	CAD	-1.02554	-5.06084	0.000476	0.006903	FT
ENSG00000085117.7	CD82	1.98881	5.51872	0.000246	0.004191	FT
ENSG00000085276.13	MECOM	6.57479	7.09992	3.1e-05	0.000931	FT
ENSG00000085465.11	OVGP1	6.01609	5.40155	0.00029	0.004732	FT
ENSG00000085552.12	IGSF9	-1.38277	-7.77501	1.4e-05	0.000554	FT
ENSG00000085831.11	TTC39A	5.12955	9.67244	2e-06	0.000167	FT
ENSG00000086205.12	FOLH1	2.5025	7.49529	2e-05	0.000671	FT
ENSG00000086548.8	CEACAM6	4.50214	6.60316	5.8e-05	0.001427	FT
ENSG00000086570.8	FAT2	6.03935	8.74758	5e-06	0.000289	FT
ENSG00000087077.7	TRIP6	-1.06113	-5.92624	0.00014	0.002726	FT
ENSG00000087116.9	ADAMTS2	-3.73621	-9.80822	2e-06	0.000157	FT
ENSG00000087245.8	MMP2	-3.01226	-5.35652	0.000309	0.004971	FT
ENSG00000087250.4	MT3	-4.89486	-4.99256	0.000526	0.00746	FT
ENSG00000087266.11	SH3BP2	0.981045	5.44841	0.000271	0.004509	FT
ENSG00000087301.4	TXNDC16	-0.906264	-5.81307	0.000163	0.003072	FT
ENSG00000087884.10	AAMDC	-0.749941	-4.84615	0.000655	0.008849	FT
ENSG00000087903.8	RFX2	1.7313	8.97956	4e-06	0.000247	FT
ENSG00000087916.7	SLC6A14	6.56703	8.92741	4e-06	0.000258	FT
ENSG00000088280.13	ASAP3	-1.62332	-9.22868	3e-06	0.000218	FT
ENSG00000088298.7	EDEM2	-0.94689	-5.12448	0.000433	0.006404	FT
ENSG00000088320.3	REM1	4.23568	10.9029	1e-06	9.7e-05	FT
ENSG00000088340.11	FER1L4	-1.52377	-6.49198	6.6e-05	0.001588	FT
ENSG00000088538.12	DOCK3	-2.20239	-10.415	1e-06	0.000123	FT
ENSG00000088543.10	C3orf18	-0.785369	-7.5226	1.9e-05	0.000656	FT
ENSG00000088726.11	TMEM40	6.27324	8.40201	7e-06	0.000353	FT
ENSG00000088727.8	KIF9	2.87795	13.0419	0	4.3e-05	FT
ENSG00000088756.8	ARHGAP28	-3.05902	-10.0587	1e-06	0.000143	FT
ENSG00000088836.7	SLC4A11	3.03652	6.0658	0.000116	0.002354	FT
ENSG00000088881.15	EBF4	-1.4283	-6.36641	7.8e-05	0.001766	FT
ENSG00000088882.7	CPXM1	-4.07848	-12.0897	0	6.1e-05	FT
ENSG00000088899.10	LZTS3	2.18542	6.87446	4.1e-05	0.001129	FT
ENSG00000089091.11	DZANK1	2.62443	9.86376	2e-06	0.000155	FT
ENSG00000089101.13	C20orf26	5.45789	8.90018	4e-06	0.000262	FT
ENSG00000089250.14	NOS1	5.29048	8.32161	8e-06	0.000373	FT
ENSG00000089356.12	FXYD3	5.44622	5.5039	0.000251	0.004255	FT
ENSG00000089692.4	LAG3	-2.22857	-5.18655	0.000396	0.005988	FT
ENSG00000090006.13	LTBP4	-2.12774	-6.26854	8.9e-05	0.001941	FT
ENSG00000090097.15	PCBP4	-1.82371	-11.4352	0	7.9e-05	FT
ENSG00000090104.7	RGS1	3.42312	5.12499	0.000433	0.006401	FT
ENSG00000090238.7	YPEL3	-0.588563	-4.74231	0.000767	0.009972	FT
ENSG00000090376.4	IRAK3	-2.04585	-6.03995	0.00012	0.002414	FT
ENSG00000090554.7	FLT3LG	-1.17323	-9.01672	4e-06	0.000241	FT
ENSG00000090565.11	RAB11FIP3	-1.73713	-5.46146	0.000266	0.004449	FT
ENSG00000090889.10	KIF4A	2.82464	7.09446	3.1e-05	0.000934	FT
ENSG00000091136.9	LAMB1	-3.81375	-4.85709	0.000645	0.008744	FT
ENSG00000091181.15	IL5RA	5.4016	10.0102	1e-06	0.000146	FT
ENSG00000091317.7	CMTM6	2.5792	9.38731	3e-06	0.000198	FT
ENSG00000091583.6	APOH	3.7788	15.8077	0	2e-05	FT
ENSG00000091656.11	ZFHX4	-2.53455	-8.88077	4e-06	0.000264	FT
ENSG00000091704.5	CPA1	-3.01736	-5.23544	0.000369	0.005694	FT
ENSG00000091986.11	CCDC80	-3.60007	-5.09977	0.000449	0.006595	FT
ENSG00000092096.10	SLC22A17	-2.97886	-15.6291	0	2.1e-05	FT
ENSG00000092295.7	TGM1	-2.42844	-5.68758	0.000194	0.003517	FT
ENSG00000092439.9	TRPM7	-0.722447	-5.14329	0.000421	0.006291	FT
ENSG00000092758.11	COL9A3	-2.87381	-7.51453	1.9e-05	0.00066	FT
ENSG00000092850.7	TEKT2	4.62879	9.29386	3e-06	0.00021	FT
ENSG00000093134.9	VNN3	4.14792	10.8721	1e-06	0.0001	FT
ENSG00000094755.12	GABRP	6.19936	8.03363	1.1e-05	0.000459	FT
ENSG00000095321.12	CRAT	-1.28776	-6.25969	9e-05	0.001953	FT
ENSG00000095627.5	TDRD1	2.9896	5.92533	0.00014	0.002727	FT
ENSG00000095713.9	CRTAC1	5.1973	8.93405	4e-06	0.000256	FT
ENSG00000095739.7	BAMBI	-3.78869	-9.10129	3e-06	0.000234	FT
ENSG00000096006.7	CRISP3	7.56509	6.34574	8e-05	0.001801	FT
ENSG00000096070.15	BRPF3	-0.914373	-4.87118	0.000631	0.008599	FT
ENSG00000096088.12	PGC	2.61636	6.99284	3.6e-05	0.001022	FT
ENSG00000096093.10	EFHC1	1.87923	12.4903	0	5.2e-05	FT
ENSG00000096872.11	IFT74	0.863552	4.97804	0.000538	0.007565	FT
ENSG00000097007.13	ABL1	-0.95554	-6.45311	7e-05	0.00164	FT
ENSG00000097033.10	SH3GLB1	-1.08905	-7.0338	3.4e-05	0.000987	FT
ENSG00000099219.9	ERMP1	-1.19438	-7.96099	1.2e-05	0.000481	FT
ENSG00000099365.5	STX1B	-1.74853	-9.68569	2e-06	0.000166	FT
ENSG00000099377.9	HSD3B7	-1.51961	-5.47357	0.000262	0.00439	FT
ENSG00000099864.12	PALM	-1.55513	-5.45939	0.000267	0.00446	FT
ENSG00000099904.11	ZDHHC8	-1.04581	-6.18132	9.9e-05	0.002106	FT
ENSG00000099910.12	KLHL22	-0.602532	-5.41256	0.000286	0.004676	FT
ENSG00000099958.10	DERL3	2.87177	5.65808	0.000202	0.003629	FT
ENSG00000099960.8	SLC7A4	-3.78002	-5.9498	0.000135	0.002663	FT
ENSG00000099984.6	GSTT2	-3.14534	-6.19071	9.8e-05	0.002087	FT
ENSG00000099985.3	OSM	3.17065	5.29406	0.000339	0.005315	FT
ENSG00000099998.13	GGT5	-2.73986	-4.82486	0.000677	0.009074	FT
ENSG00000099999.10	RNF215	-0.759123	-4.82641	0.000675	0.009059	FT
ENSG00000100012.7	SEC14L3	4.65267	8.0307	1.1e-05	0.00046	FT
ENSG00000100033.11	PRODH	4.3538	8.07733	1e-05	0.000448	FT
ENSG00000100034.9	PPM1F	-0.97071	-7.23272	2.7e-05	0.000835	FT
ENSG00000100036.11	SLC35E4	-1.40354	-6.33996	8.1e-05	0.001812	FT
ENSG00000100068.7	LRP5L	1.04779	7.72472	1.5e-05	0.000565	FT
ENSG00000100077.9	ADRBK2	1.02044	7.3644	2.3e-05	0.000749	FT
ENSG00000100097.7	LGALS1	-2.10996	-7.08129	3.2e-05	0.000944	FT
ENSG00000100124.7	ANKRD54	1.54774	6.11242	0.000109	0.002249	FT
ENSG00000100162.10	CENPM	2.82543	5.54342	0.000237	0.004078	FT
ENSG00000100170.5	SLC5A1	6.31322	8.14092	9e-06	0.000424	FT
ENSG00000100196.6	KDELR3	-1.5406	-5.14406	0.000421	0.006287	FT
ENSG00000100218.7	RTDR1	4.43464	7.87558	1.3e-05	0.000514	FT
ENSG00000100228.8	RAB36	2.06542	8.56636	6e-06	0.00032	FT
ENSG00000100234.11	TIMP3	-3.61733	-9.29987	3e-06	0.000209	FT
ENSG00000100246.7	DNAL4	1.9671	4.9455	0.000565	0.007865	FT
ENSG00000100258.13	LMF2	-1.07029	-6.82799	4.4e-05	0.001173	FT
ENSG00000100290.2	BIK	4.42892	8.90889	4e-06	0.000261	FT
ENSG00000100296.9	THOC5	-0.637334	-4.77029	0.000735	0.009651	FT
ENSG00000100302.6	RASD2	1.95685	4.86281	0.000639	0.008685	FT
ENSG00000100307.8	CBX7	-0.796515	-6.67285	5.3e-05	0.001332	FT
ENSG00000100312.6	ACR	3.83702	6.40103	7.5e-05	0.001718	FT
ENSG00000100320.18	RBFOX2	-1.41043	-10.6078	1e-06	0.00011	FT
ENSG00000100336.13	APOL4	2.47283	6.66834	5.3e-05	0.001338	FT
ENSG00000100344.6	PNPLA3	2.51071	5.50648	0.00025	0.004242	FT
ENSG00000100359.16	SGSM3	0.682755	4.79344	0.00071	0.009412	FT
ENSG00000100360.10	IFT27	1.97032	7.80298	1.4e-05	0.000543	FT
ENSG00000100379.13	KCTD17	-1.57609	-6.14986	0.000104	0.002166	FT
ENSG00000100422.9	CERK	-1.4533	-7.12116	3e-05	0.000914	FT
ENSG00000100427.11	MLC1	2.3391	5.48802	0.000257	0.004329	FT
ENSG00000100439.6	ABHD4	-1.03533	-5.63595	0.000208	0.003701	FT
ENSG00000100490.5	CDKL1	2.1239	10.2086	1e-06	0.000132	FT
ENSG00000100504.12	PYGL	-1.44042	-7.64994	1.6e-05	0.000597	FT
ENSG00000100505.9	TRIM9	-1.62427	-6.2885	8.6e-05	0.001904	FT
ENSG00000100557.5	C14orf105	6.55446	6.02594	0.000122	0.002448	FT
ENSG00000100565.11	C14orf166B	2.99993	6.0876	0.000113	0.002304	FT
ENSG00000100583.4	SAMD15	2.47869	6.65455	5.4e-05	0.001356	FT
ENSG00000100612.9	DHRS7	-1.19229	-5.4366	0.000276	0.004566	FT
ENSG00000100625.8	SIX4	1.85373	4.80149	0.000701	0.009326	FT
ENSG00000100629.12	CEP128	1.34971	7.76819	1.4e-05	0.000555	FT
ENSG00000100665.7	SERPINA4	6.05061	8.67711	5e-06	0.000301	FT
ENSG00000100739.6	BDKRB1	-2.63373	-5.45582	0.000269	0.004477	FT
ENSG00000100767.11	PAPLN	-2.08802	-7.16182	2.9e-05	0.000885	FT
ENSG00000100784.5	RPS6KA5	0.950308	6.4641	6.9e-05	0.001626	FT
ENSG00000100842.8	EFS	-1.90905	-5.11608	0.000439	0.006467	FT
ENSG00000100934.10	SEC23A	-1.45235	-5.77896	0.000171	0.003185	FT
ENSG00000101004.10	NINL	-2.27828	-9.89947	2e-06	0.000153	FT
ENSG00000101076.11	HNF4A	5.07499	7.31775	2.4e-05	0.000778	FT
ENSG00000101079.16	NDRG3	-0.73282	-5.13533	0.000426	0.006337	FT
ENSG00000101204.11	CHRNA4	4.5337	5.13557	0.000426	0.006337	FT
ENSG00000101222.8	SPEF1	4.80102	9.97571	1e-06	0.000149	FT
ENSG00000101224.13	CDC25B	-1.39655	-10.2284	1e-06	0.000131	FT
ENSG00000101236.11	RNF24	-1.70481	-5.82333	0.000161	0.003041	FT
ENSG00000101255.6	TRIB3	-1.86128	-5.65159	0.000204	0.003647	FT
ENSG00000101333.12	PLCB4	3.68455	13.0712	0	4.3e-05	FT
ENSG00000101335.5	MYL9	-1.8569	-5.81987	0.000162	0.003049	FT
ENSG00000101347.7	SAMHD1	1.20822	5.13867	0.000424	0.006314	FT
ENSG00000101384.7	JAG1	1.34072	5.10633	0.000445	0.006546	FT
ENSG00000101400.5	SNTA1	-1.97507	-9.90878	2e-06	0.000153	FT
ENSG00000101443.13	WFDC2	4.60525	16.3879	0	1.7e-05	FT
ENSG00000101463.5	SYNDIG1	3.50607	5.59384	0.000221	0.003859	FT
ENSG00000101670.7	LIPG	3.70427	7.73912	1.5e-05	0.000559	FT
ENSG00000101890.4	GUCY2F	5.60158	7.24335	2.6e-05	0.000828	FT
ENSG00000101892.7	ATP1B4	3.71627	8.79944	5e-06	0.000279	FT
ENSG00000101928.8	MOSPD1	1.73969	4.94033	0.000569	0.007908	FT
ENSG00000101938.10	CHRDL1	-3.47229	-9.78583	2e-06	0.000158	FT
ENSG00000101958.9	GLRA2	3.3329	5.36549	0.000305	0.004926	FT
ENSG00000102007.6	PLP2	-1.56287	-7.90605	1.2e-05	0.000502	FT
ENSG00000102024.12	PLS3	-1.82693	-6.61965	5.6e-05	0.001403	FT
ENSG00000102043.10	MTMR8	2.24422	6.34695	8e-05	0.0018	FT
ENSG00000102048.11	ASB9	2.7615	6.07758	0.000114	0.002325	FT
ENSG00000102181.15	CD99L2	-0.993535	-5.73301	0.000182	0.003354	FT
ENSG00000102243.8	VGLL1	4.36872	5.35845	0.000309	0.004963	FT
ENSG00000102271.9	KLHL4	-3.76797	-6.71512	5e-05	0.001292	FT
ENSG00000102302.7	FGD1	-1.36731	-5.73871	0.000181	0.003334	FT
ENSG00000102349.10	KLF8	-0.833019	-5.03284	0.000496	0.007124	FT
ENSG00000102383.9	ZDHHC15	-1.6485	-9.77746	2e-06	0.000159	FT
ENSG00000102401.15	ARMCX3	-1.08829	-6.81344	4.4e-05	0.001184	FT
ENSG00000102466.11	FGF14	5.2727	7.36423	2.3e-05	0.000749	FT
ENSG00000102468.6	HTR2A	-3.59745	-7.57255	1.8e-05	0.000631	FT
ENSG00000102554.9	KLF5	1.3423	5.6406	0.000207	0.003687	FT
ENSG00000102678.6	FGF9	-3.87055	-8.63689	6e-06	0.000309	FT
ENSG00000102760.12	RGCC	2.81744	12.5317	0	5.2e-05	FT
ENSG00000102796.6	DHRS12	-0.952559	-6.50615	6.5e-05	0.001564	FT
ENSG00000102802.5	MEDAG	-4.10648	-7.94904	1.2e-05	0.000485	FT
ENSG00000102854.10	MSLN	-1.20685	-4.89328	0.000611	0.008368	FT
ENSG00000102904.10	TSNAXIP1	3.089	9.57004	2e-06	0.000176	FT
ENSG00000103021.5	CCDC113	5.38014	9.27711	3e-06	0.000213	FT
ENSG00000103023.7	PRSS54	4.09477	10.2337	1e-06	0.000131	FT
ENSG00000103034.10	NDRG4	-2.01259	-6.7338	4.9e-05	0.001273	FT
ENSG00000103044.6	HAS3	1.20889	7.29875	2.5e-05	0.00079	FT
ENSG00000103056.7	SMPD3	-3.21915	-12.1637	0	6e-05	FT
ENSG00000103145.6	HCFC1R1	-1.94238	-9.07706	4e-06	0.000238	FT
ENSG00000103184.7	SEC14L5	1.32024	5.29815	0.000337	0.005293	FT
ENSG00000103202.8	NME4	-1.35797	-8.41022	7e-06	0.000351	FT
ENSG00000103222.14	ABCC1	-0.962592	-6.67109	5.3e-05	0.001334	FT
ENSG00000103253.13	HAGHL	2.03924	8.52909	6e-06	0.000328	FT
ENSG00000103351.8	CLUAP1	1.29724	6.39357	7.5e-05	0.00173	FT
ENSG00000103355.8	PRSS33	5.31553	7.92757	1.2e-05	0.000493	FT
ENSG00000103404.10	USP31	-1.00693	-5.2828	0.000344	0.005385	FT
ENSG00000103494.8	RPGRIP1L	1.44146	5.67474	0.000197	0.003566	FT
ENSG00000103502.9	CDIPT	-1.19041	-6.90699	3.9e-05	0.001098	FT
ENSG00000103534.12	TMC5	2.80927	5.1937	0.000392	0.005947	FT
ENSG00000103540.12	CCP110	1.39517	7.25351	2.6e-05	0.000821	FT
ENSG00000103599.15	IQCH	3.54794	10.6793	1e-06	0.000106	FT
ENSG00000103723.8	AP3B2	-1.36259	-7.08982	3.2e-05	0.000938	FT
ENSG00000103740.5	ACSBG1	5.47568	10.3662	1e-06	0.000125	FT
ENSG00000103942.8	HOMER2	2.65493	8.25065	8e-06	0.000391	FT
ENSG00000104067.12	TJP1	-1.17661	-6.1899	9.8e-05	0.002088	FT
ENSG00000104140.6	RHOV	3.64135	8.32543	8e-06	0.000373	FT
ENSG00000104177.13	MYEF2	1.83591	4.89648	0.000608	0.008336	FT
ENSG00000104218.9	CSPP1	2.195	11.9516	0	6.5e-05	FT
ENSG00000104237.6	RP1	6.87226	6.46671	6.9e-05	0.001622	FT
ENSG00000104313.13	EYA1	5.08891	8.27083	8e-06	0.000385	FT
ENSG00000104324.11	CPQ	-1.26987	-6.04099	0.00012	0.002412	FT
ENSG00000104415.9	WISP1	-3.96518	-7.34699	2.3e-05	0.000758	FT
ENSG00000104419.10	NDRG1	-1.57137	-8.26991	8e-06	0.000385	FT
ENSG00000104427.7	ZC2HC1A	1.41708	5.94698	0.000136	0.002669	FT
ENSG00000104432.8	IL7	1.59768	5.78552	0.000169	0.003164	FT
ENSG00000104450.8	SPAG1	2.89807	12.1009	0	6.1e-05	FT
ENSG00000104490.13	NCALD	2.33904	8.25167	8e-06	0.000391	FT
ENSG00000104529.13	EEF1D	-0.937797	-4.88682	0.000617	0.008435	FT
ENSG00000104537.12	ANXA13	5.12301	9.19195	3e-06	0.000221	FT
ENSG00000104728.11	ARHGEF10	-1.52099	-6.13145	0.000106	0.002206	FT
ENSG00000104805.11	NUCB1	-0.836254	-5.51437	0.000247	0.004206	FT
ENSG00000104870.8	FCGRT	-1.08493	-6.23591	9.3e-05	0.001998	FT
ENSG00000104881.10	PPP1R13L	-2.10422	-6.3441	8e-05	0.001804	FT
ENSG00000104901.2	DKKL1	1.82869	5.02315	0.000503	0.007202	FT
ENSG00000104953.14	TLE6	-2.36054	-5.78403	0.00017	0.003168	FT
ENSG00000104976.7	SNAPC2	-1.31312	-8.70551	5e-06	0.000295	FT
ENSG00000104998.2	IL27RA	1.26654	5.68026	0.000196	0.003546	FT
ENSG00000105053.6	VRK3	0.72715	5.29967	0.000336	0.00529	FT
ENSG00000105135.11	ILVBL	-1.36491	-7.79334	1.4e-05	0.000546	FT
ENSG00000105137.8	SYDE1	-3.13445	-11.7168	0	7.2e-05	FT
ENSG00000105219.4	CNTD2	2.2978	5.56832	0.000229	0.003979	FT
ENSG00000105227.10	PRX	-1.54749	-5.88203	0.000149	0.002861	FT
ENSG00000105270.10	CLIP3	-2.67856	-7.47422	2e-05	0.000681	FT
ENSG00000105278.6	ZFR2	2.23714	8.83939	5e-06	0.000272	FT
ENSG00000105289.10	TJP3	3.56034	9.46399	2e-06	0.000188	FT
ENSG00000105290.7	APLP1	-2.97576	-7.98164	1.1e-05	0.000477	FT
ENSG00000105357.11	MYH14	2.22402	5.54484	0.000237	0.004073	FT
ENSG00000105404.6	RABAC1	-1.36362	-5.76757	0.000174	0.003222	FT
ENSG00000105427.5	CNFN	3.28893	5.17629	0.000402	0.006069	FT
ENSG00000105429.8	MEGF8	-0.722825	-5.6201	0.000213	0.003762	FT
ENSG00000105479.10	CCDC114	5.46972	6.89825	4e-05	0.001106	FT
ENSG00000105519.8	CAPS	4.71127	10.4138	1e-06	0.000123	FT
ENSG00000105520.6	DKFZP761J1410	-1.14819	-5.61002	0.000216	0.003796	FT
ENSG00000105523.3	FAM83E	4.87637	9.29948	3e-06	0.000209	FT
ENSG00000105559.7	PLEKHA4	-1.52118	-7.20911	2.7e-05	0.000852	FT
ENSG00000105642.10	CTB-52I2.8	-2.50683	-5.12632	0.000432	0.006398	FT
ENSG00000105643.4	ARRDC2	1.07683	6.6396	5.5e-05	0.001375	FT
ENSG00000105717.8	PBX4	0.835778	4.897	0.000607	0.008333	FT
ENSG00000105767.2	CADM4	-1.72947	-6.43501	7.1e-05	0.001671	FT
ENSG00000105792.15	C7orf63	2.3429	14.7333	0	2.6e-05	FT
ENSG00000105852.6	PON3	-1.4328	-4.97819	0.000538	0.007565	FT
ENSG00000105875.9	WDR91	1.1225	6.57372	6e-05	0.001463	FT
ENSG00000105877.13	DNAH11	6.11153	5.55238	0.000234	0.004046	FT
ENSG00000105926.10	MPP6	-2.17196	-9.6542	2e-06	0.000168	FT
ENSG00000105928.9	DFNA5	-3.74836	-14.4094	0	2.7e-05	FT
ENSG00000105948.9	TTC26	2.22628	8.74824	5e-06	0.000289	FT
ENSG00000105971.9	CAV2	-1.66871	-6.08965	0.000112	0.002298	FT
ENSG00000105974.7	CAV1	-2.4958	-6.63308	5.6e-05	0.001384	FT
ENSG00000105976.10	MET	-1.92983	-5.52529	0.000243	0.00416	FT
ENSG00000105982.12	RNF32	3.46504	5.02768	0.0005	0.007166	FT
ENSG00000106012.13	IQCE	1.0917	5.55252	0.000234	0.004046	FT
ENSG00000106077.14	ABHD11	1.93244	9.46752	2e-06	0.000188	FT
ENSG00000106080.6	FKBP14	-1.50396	-7.16407	2.9e-05	0.000884	FT
ENSG00000106086.14	PLEKHA8	-1.19504	-6.94384	3.8e-05	0.001065	FT
ENSG00000106123.7	EPHB6	-1.88552	-9.20765	3e-06	0.00022	FT
ENSG00000106178.2	CCL24	2.45084	4.98534	0.000532	0.007514	FT
ENSG00000106333.8	PCOLCE	-3.30367	-4.93011	0.000578	0.007999	FT
ENSG00000106404.9	CLDN15	-3.65233	-13.5088	0	3.7e-05	FT
ENSG00000106477.13	CEP41	1.33927	6.74312	4.8e-05	0.001261	FT
ENSG00000106484.9	MEST	-2.23486	-5.68821	0.000194	0.003515	FT
ENSG00000106526.6	ACTR3C	0.940873	6.69841	5.1e-05	0.001305	FT
ENSG00000106538.5	RARRES2	-2.49918	-6.88793	4e-05	0.001118	FT
ENSG00000106541.7	AGR2	5.23692	9.83933	2e-06	0.000156	FT
ENSG00000106565.13	TMEM176B	-2.46611	-6.38026	7.7e-05	0.001751	FT
ENSG00000106571.8	GLI3	-2.18124	-10.0392	1e-06	0.000144	FT
ENSG00000106624.4	AEBP1	-3.68406	-8.58018	6e-06	0.000318	FT
ENSG00000106665.11	CLIP2	-1.62013	-6.00607	0.000126	0.002504	FT
ENSG00000106686.12	SPATA6L	3.01393	11.3817	0	8.2e-05	FT
ENSG00000106701.7	FSD1L	2.21782	7.80734	1.4e-05	0.000542	FT
ENSG00000106819.7	ASPN	-3.68722	-5.25769	0.000357	0.005541	FT
ENSG00000106823.8	ECM2	-4.03903	-8.54375	6e-06	0.000325	FT
ENSG00000106927.7	AMBP	2.92952	7.75694	1.4e-05	0.000555	FT
ENSG00000106948.12	AKNA	0.957275	6.33216	8.2e-05	0.001825	FT
ENSG00000106992.13	AK1	3.25036	9.67523	2e-06	0.000167	FT
ENSG00000107130.6	NCS1	1.48401	7.35055	2.3e-05	0.000756	FT
ENSG00000107159.8	CA9	-4.52177	-6.80002	4.5e-05	0.001199	FT
ENSG00000107249.17	GLIS3	1.76668	5.89002	0.000147	0.002838	FT
ENSG00000107282.5	APBA1	-1.70208	-8.27478	8e-06	0.000384	FT
ENSG00000107331.12	ABCA2	0.929055	5.51141	0.000248	0.004219	FT
ENSG00000107518.12	ATRNL1	-4.46066	-6.96838	3.7e-05	0.001046	FT
ENSG00000107537.9	PHYH	-1.09497	-5.19509	0.000391	0.005947	FT
ENSG00000107611.10	CUBN	2.24369	6.69994	5.1e-05	0.001304	FT
ENSG00000107614.17	TRDMT1	1.47429	5.0172	0.000508	0.007249	FT
ENSG00000107731.8	UNC5B	0.904444	5.40116	0.00029	0.004733	FT
ENSG00000107738.14	C10orf54	-1.90242	-7.18478	2.8e-05	0.000869	FT
ENSG00000107742.8	SPOCK2	-2.77622	-4.89527	0.000609	0.008347	FT
ENSG00000107863.12	ARHGAP21	-0.925254	-5.7452	0.000179	0.003312	FT
ENSG00000107882.7	SUFU	-0.939769	-4.76801	0.000738	0.009678	FT
ENSG00000107890.12	ANKRD26	1.0577	6.90815	3.9e-05	0.001098	FT
ENSG00000107957.12	SH3PXD2A	-1.27666	-6.37734	7.7e-05	0.001756	FT
ENSG00000108187.10	PBLD	1.51807	5.22267	0.000375	0.005782	FT
ENSG00000108244.12	KRT23	5.35435	7.09532	3.1e-05	0.000934	FT
ENSG00000108262.11	GIT1	-1.03906	-4.86168	0.00064	0.008694	FT
ENSG00000108342.8	CSF3	5.60107	5.66834	0.000199	0.00359	FT
ENSG00000108387.10	2016-09-04	-2.49748	-7.04323	3.3e-05	0.000979	FT
ENSG00000108582.7	CPD	0.909052	6.80023	4.5e-05	0.001199	FT
ENSG00000108639.3	SYNGR2	1.22435	4.89644	0.000608	0.008336	FT
ENSG00000108641.10	B9D1	1.46008	6.31557	8.3e-05	0.001857	FT
ENSG00000108669.12	CYTH1	0.656275	4.76762	0.000738	0.009679	FT
ENSG00000108679.8	LGALS3BP	-0.938899	-5.41481	0.000285	0.00467	FT
ENSG00000108753.8	HNF1B	6.39828	5.8885	0.000147	0.002842	FT
ENSG00000108819.9	PPP1R9B	-0.629407	-5.02494	0.000502	0.00719	FT
ENSG00000108821.9	COL1A1	-4.06903	-6.58543	5.9e-05	0.001446	FT
ENSG00000108839.7	ALOX12	1.58842	6.29873	8.5e-05	0.001884	FT
ENSG00000108852.10	MPP2	-1.61641	-5.65596	0.000203	0.003633	FT
ENSG00000108878.3	CACNG1	2.76292	5.10304	0.000447	0.00657	FT
ENSG00000108947.4	EFNB3	-2.67471	-9.79236	2e-06	0.000158	FT
ENSG00000109016.13	DHRS7B	0.980147	5.39926	0.000291	0.00474	FT
ENSG00000109099.9	PMP22	-2.40291	-8.47972	7e-06	0.000337	FT
ENSG00000109101.3	FOXN1	3.85932	5.01307	0.000511	0.007278	FT
ENSG00000109113.13	RAB34	-1.04885	-4.74233	0.000767	0.009972	FT
ENSG00000109182.7	CWH43	7.14852	7.34072	2.3e-05	0.000761	FT
ENSG00000109339.14	MAPK10	1.88023	11.7376	0	7.2e-05	FT
ENSG00000109458.4	GAB1	-1.54914	-9.97347	2e-06	0.000149	FT
ENSG00000109472.9	CPE	-3.41036	-9.20631	3e-06	0.00022	FT
ENSG00000109610.5	SOD3	3.01275	8.72306	5e-06	0.000293	FT
ENSG00000109654.10	TRIM2	0.802506	5.22114	0.000376	0.005792	FT
ENSG00000109686.12	SH3D19	-1.03588	-5.08001	0.000463	0.006745	FT
ENSG00000109743.6	BST1	-2.07871	-5.37706	0.0003	0.004857	FT
ENSG00000109771.11	LRP2BP	3.33015	9.43133	3e-06	0.000193	FT
ENSG00000109794.9	FAM149A	2.02946	9.1009	3e-06	0.000234	FT
ENSG00000109881.12	CCDC34	1.60418	5.99138	0.000128	0.002544	FT
ENSG00000109944.6	C11orf63	2.75742	17.8235	0	1.5e-05	FT
ENSG00000110025.7	SNX15	-1.18047	-8.50074	6e-06	0.000334	FT
ENSG00000110047.13	EHD1	-1.35665	-5.96176	0.000133	0.002631	FT
ENSG00000110108.4	TMEM109	-1.25635	-7.35994	2.3e-05	0.000752	FT
ENSG00000110195.7	FOLR1	7.24744	7.11338	3.1e-05	0.000919	FT
ENSG00000110237.3	ARHGEF17	-1.03611	-5.33997	0.000317	0.005058	FT
ENSG00000110318.9	KIAA1377	3.43015	8.81239	5e-06	0.000276	FT
ENSG00000110328.5	GALNT18	-1.95657	-5.97409	0.000131	0.002594	FT
ENSG00000110347.7	MMP12	4.93879	5.86378	0.000152	0.002915	FT
ENSG00000110484.6	SCGB2A2	3.92003	19.0142	0	1.4e-05	FT
ENSG00000110514.14	MADD	-0.600732	-5.82347	0.000161	0.003041	FT
ENSG00000110583.8	NAA40	0.682668	5.38428	0.000297	0.004821	FT
ENSG00000110675.8	ELMOD1	6.39907	9.27098	3e-06	0.000214	FT
ENSG00000110697.8	PITPNM1	1.77457	4.99586	0.000524	0.007426	FT
ENSG00000110711.4	AIP	-0.97337	-6.91705	3.9e-05	0.001087	FT
ENSG00000110723.7	EXPH5	1.99912	5.42709	0.00028	0.004612	FT
ENSG00000110777.7	POU2AF1	4.28282	6.39239	7.5e-05	0.00173	FT
ENSG00000110811.15	LEPREL2	-2.17111	-7.28322	2.5e-05	0.000798	FT
ENSG00000110880.6	CORO1C	-1.22505	-4.84974	0.000652	0.008816	FT
ENSG00000111077.13	TENC1	-1.20263	-5.4341	0.000277	0.004579	FT
ENSG00000111181.8	SLC6A12	3.68307	7.97314	1.1e-05	0.000479	FT
ENSG00000111186.8	WNT5B	1.8989	6.79151	4.6e-05	0.00121	FT
ENSG00000111199.6	TRPV4	2.74297	7.62937	1.7e-05	0.000604	FT
ENSG00000111218.7	PRMT8	5.89401	9.11793	3e-06	0.000232	FT
ENSG00000111254.3	AKAP3	1.65524	6.12234	0.000108	0.002225	FT
ENSG00000111341.5	MGP	-3.30306	-5.50045	0.000252	0.004274	FT
ENSG00000111554.10	MDM1	1.26243	5.14503	0.00042	0.00628	FT
ENSG00000111642.10	CHD4	-0.53499	-5.11465	0.00044	0.006475	FT
ENSG00000111666.6	CHPT1	1.30404	8.41005	7e-06	0.000351	FT
ENSG00000111678.6	C12orf57	-1.38701	-6.29322	8.6e-05	0.001893	FT
ENSG00000111790.9	FGFR1OP2	-1.0352	-6.10994	0.000109	0.002255	FT
ENSG00000111799.16	COL12A1	-3.3014	-7.69732	1.6e-05	0.000578	FT
ENSG00000111801.11	BTN3A3	-1.65857	-10.7514	1e-06	0.000104	FT
ENSG00000111816.6	FRK	0.952347	6.2485	9.1e-05	0.001973	FT
ENSG00000111817.12	DSE	-1.66818	-5.92847	0.000139	0.002719	FT
ENSG00000111834.8	RSPH4A	6.0644	8.49723	6e-06	0.000334	FT
ENSG00000111837.7	MAK	4.42302	11.0305	1e-06	9.4e-05	FT
ENSG00000111859.12	NEDD9	1.62668	5.6931	0.000193	0.003496	FT
ENSG00000111885.5	MAN1A1	-1.4193	-7.67014	1.6e-05	0.00059	FT
ENSG00000111897.5	SERINC1	-0.890567	-4.86374	0.000638	0.008675	FT
ENSG00000112139.9	MDGA1	-1.86019	-5.00289	0.000518	0.007372	FT
ENSG00000112183.10	RBM24	5.06954	17.0634	0	1.5e-05	FT
ENSG00000112186.7	CAP2	-1.30993	-7.4844	2e-05	0.000677	FT
ENSG00000112218.7	GPR63	-1.95511	-7.21457	2.7e-05	0.000849	FT
ENSG00000112290.8	WASF1	-2.09335	-7.8201	1.4e-05	0.000538	FT
ENSG00000112299.7	VNN1	2.71528	6.84864	4.2e-05	0.001155	FT
ENSG00000112306.7	RPS12	-1.03024	-5.32261	0.000325	0.005155	FT
ENSG00000112319.13	EYA4	2.96239	5.61919	0.000213	0.003765	FT
ENSG00000112378.11	PERP	1.11	6.35334	7.9e-05	0.001789	FT
ENSG00000112419.10	PHACTR2	-1.3068	-5.0951	0.000452	0.006628	FT
ENSG00000112494.5	UNC93A	5.00829	10.2965	1e-06	0.000129	FT
ENSG00000112530.7	PACRG	3.4052	12.1807	0	5.9e-05	FT
ENSG00000112539.9	C6orf118	5.43444	6.28655	8.7e-05	0.001906	FT
ENSG00000112559.9	MDFI	-2.05664	-4.95119	0.00056	0.007815	FT
ENSG00000112562.14	SMOC2	-3.71882	-5.67266	0.000198	0.003574	FT
ENSG00000112706.7	IMPG1	2.37522	6.42217	7.3e-05	0.001688	FT
ENSG00000112761.14	WISP3	3.79594	10.9141	1e-06	9.7e-05	FT
ENSG00000112769.14	LAMA4	-3.54859	-6.73279	4.9e-05	0.001274	FT
ENSG00000112782.11	CLIC5	-2.09343	-5.54981	0.000235	0.004055	FT
ENSG00000112818.5	MEP1A	3.21225	4.94672	0.000564	0.007856	FT
ENSG00000112837.12	TBX18	-4.47351	-6.43418	7.2e-05	0.001671	FT
ENSG00000112902.7	SEMA5A	-3.60056	-10.354	1e-06	0.000125	FT
ENSG00000112964.9	GHR	-2.55368	-9.75001	2e-06	0.000161	FT
ENSG00000112981.3	NME5	3.80551	8.79833	5e-06	0.000279	FT
ENSG00000113073.10	SLC4A9	-3.48949	-6.44508	7.1e-05	0.001656	FT
ENSG00000113088.5	GZMK	-1.30727	-4.94702	0.000563	0.007856	FT
ENSG00000113140.6	SPARC	-3.82734	-10.8374	1e-06	0.0001	FT
ENSG00000113141.10	IK	1.25072	5.41768	0.000284	0.004655	FT
ENSG00000113209.6	PCDHB5	-1.4173	-5.48883	0.000256	0.004326	FT
ENSG00000113248.3	PCDHB15	-1.77497	-6.54671	6.2e-05	0.001501	FT
ENSG00000113578.13	FGF1	-4.1075	-5.33853	0.000318	0.005063	FT
ENSG00000113621.10	TXNDC15	-1.08762	-5.94405	0.000137	0.002676	FT
ENSG00000113721.9	PDGFRB	-2.57766	-8.03302	1.1e-05	0.000459	FT
ENSG00000113739.6	STC2	2.37084	10.4095	1e-06	0.000123	FT
ENSG00000113758.9	DBN1	-1.41942	-6.92445	3.9e-05	0.00108	FT
ENSG00000113805.8	CNTN3	2.57677	5.01837	0.000507	0.007243	FT
ENSG00000113924.7	HGD	4.00646	12.5086	0	5.2e-05	FT
ENSG00000113946.3	CLDN16	1.76921	6.4652	6.9e-05	0.001625	FT
ENSG00000113966.5	ARL6	1.49574	5.39991	0.000291	0.004737	FT
ENSG00000114019.10	AMOTL2	-1.93294	-7.53492	1.9e-05	0.00065	FT
ENSG00000114107.4	CEP70	1.36593	4.98527	0.000532	0.007514	FT
ENSG00000114166.7	KAT2B	-0.836339	-6.45899	6.9e-05	0.001632	FT
ENSG00000114204.10	SERPINI2	6.08865	7.94638	1.2e-05	0.000485	FT
ENSG00000114405.6	C3orf14	-1.3192	-6.88486	4.1e-05	0.00112	FT
ENSG00000114446.4	IFT57	1.31748	5.52238	0.000244	0.004173	FT
ENSG00000114455.9	HHLA2	5.82165	8.66374	5e-06	0.000303	FT
ENSG00000114473.9	IQCG	2.84656	6.52553	6.4e-05	0.001532	FT
ENSG00000114541.10	FRMD4B	-1.18618	-7.63178	1.7e-05	0.000603	FT
ENSG00000114547.5	ROPN1B	3.12625	8.17887	9e-06	0.000412	FT
ENSG00000114656.6	KIAA1257	3.8169	6.52394	6.4e-05	0.001534	FT
ENSG00000114670.9	NEK11	2.19822	11.0112	1e-06	9.4e-05	FT
ENSG00000114698.10	PLSCR4	-1.46949	-7.51238	1.9e-05	0.000661	FT
ENSG00000114757.14	PEX5L	-3.54011	-12.4971	0	5.2e-05	FT
ENSG00000114805.12	PLCH1	5.58389	9.15568	3e-06	0.000226	FT
ENSG00000114841.13	DNAH1	2.23249	8.89316	4e-06	0.000264	FT
ENSG00000114853.9	ZBTB47	-1.81072	-7.64186	1.7e-05	0.000599	FT
ENSG00000114859.10	CLCN2	-0.942002	-5.28784	0.000342	0.005352	FT
ENSG00000114923.12	SLC4A3	-2.86672	-10.1276	1e-06	0.000137	FT
ENSG00000115009.7	CCL20	4.26644	5.95828	0.000134	0.002639	FT
ENSG00000115183.9	TANC1	-1.05572	-6.9477	3.8e-05	0.001063	FT
ENSG00000115257.11	PCSK4	1.58137	9.5069	2e-06	0.000182	FT
ENSG00000115295.15	CLIP4	-1.22937	-5.4084	0.000287	0.004695	FT
ENSG00000115306.11	SPTBN1	-1.10049	-5.5158	0.000247	0.004203	FT
ENSG00000115353.5	TACR1	4.70786	8.99653	4e-06	0.000244	FT
ENSG00000115380.14	EFEMP1	-3.20194	-7.02064	3.4e-05	0.000997	FT
ENSG00000115419.8	GLS	-1.71089	-6.46082	6.9e-05	0.001629	FT
ENSG00000115423.14	DNAH6	3.81514	10.7766	1e-06	0.000103	FT
ENSG00000115425.9	PECR	1.50022	9.05106	4e-06	0.000238	FT
ENSG00000115461.4	IGFBP5	-1.92287	-6.69444	5.1e-05	0.001308	FT
ENSG00000115504.10	EHBP1	-1.22939	-7.75428	1.5e-05	0.000555	FT
ENSG00000115590.9	IL1R2	2.90883	6.92452	3.9e-05	0.00108	FT
ENSG00000115648.9	MLPH	1.69998	5.44004	0.000275	0.004547	FT
ENSG00000115687.9	PASK	1.57619	6.61937	5.6e-05	0.001403	FT
ENSG00000115738.5	ID2	-1.24306	-5.41922	0.000283	0.004647	FT
ENSG00000115756.8	HPCAL1	-1.83532	-8.792	5e-06	0.000281	FT
ENSG00000115825.5	PRKD3	-0.907042	-5.2925	0.000339	0.005321	FT
ENSG00000115828.11	QPCT	2.04007	5.05625	0.000479	0.006939	FT
ENSG00000115884.6	SDC1	3.5295	7.21349	2.7e-05	0.000849	FT
ENSG00000116005.7	PCYOX1	-1.41104	-9.11768	3e-06	0.000232	FT
ENSG00000116032.5	GRIN3B	5.5462	8.28286	8e-06	0.000382	FT
ENSG00000116117.13	PARD3B	-0.931322	-4.8957	0.000608	0.008343	FT
ENSG00000116127.13	ALMS1	1.37647	5.92928	0.000139	0.002718	FT
ENSG00000116132.7	PRRX1	-3.48276	-10.1526	1e-06	0.000136	FT
ENSG00000116141.10	MARK1	1.73582	8.69207	5e-06	0.000297	FT
ENSG00000116151.9	MORN1	1.35844	8.32167	8e-06	0.000373	FT
ENSG00000116183.6	PAPPA2	2.39887	6.69579	5.1e-05	0.001307	FT
ENSG00000116194.8	ANGPTL1	-3.70356	-5.82456	0.000161	0.003037	FT
ENSG00000116299.12	KIAA1324	5.59975	8.83413	5e-06	0.000273	FT
ENSG00000116337.11	AMPD2	-0.741185	-5.47442	0.000262	0.004388	FT
ENSG00000116455.9	WDR77	2.41924	6.94823	3.8e-05	0.001062	FT
ENSG00000116663.6	FBXO6	1.48462	6.53804	6.3e-05	0.001515	FT
ENSG00000116668.8	SWT1	-0.700003	-6.80703	4.5e-05	0.00119	FT
ENSG00000116691.6	MIIP	-1.07947	-5.0861	0.000458	0.006698	FT
ENSG00000116785.9	CFHR3	-2.43781	-4.91473	0.000591	0.008161	FT
ENSG00000116885.14	OSCP1	2.41238	9.64363	2e-06	0.000169	FT
ENSG00000116977.14	LGALS8	-1.78095	-8.05289	1e-05	0.000456	FT
ENSG00000116985.6	BMP8B	1.86356	5.84949	0.000155	0.002961	FT
ENSG00000117013.10	KCNQ4	2.4203	9.56997	2e-06	0.000176	FT
ENSG00000117016.5	RIMS3	-1.76433	-5.1955	0.000391	0.005947	FT
ENSG00000117020.12	AKT3	-1.75861	-5.0248	0.000502	0.00719	FT
ENSG00000117115.8	PADI2	2.48681	5.71895	0.000186	0.003403	FT
ENSG00000117122.9	MFAP2	-2.77346	-9.24246	3e-06	0.000217	FT
ENSG00000117245.8	KIF17	4.25986	7.67735	1.6e-05	0.000586	FT
ENSG00000117289.7	TXNIP	-1.29313	-5.41384	0.000285	0.004673	FT
ENSG00000117318.8	ID3	-3.19475	-10.0012	1e-06	0.000147	FT
ENSG00000117335.14	CD46	0.685104	6.28216	8.7e-05	0.001914	FT
ENSG00000117385.11	LEPRE1	-1.56922	-10.2463	1e-06	0.000131	FT
ENSG00000117394.15	SLC2A1	2.85709	7.73485	1.5e-05	0.000562	FT
ENSG00000117472.5	TSPAN1	6.81404	6.28357	8.7e-05	0.001911	FT
ENSG00000117501.10	MROH9	6.58515	7.20419	2.8e-05	0.000856	FT
ENSG00000117602.7	RCAN3	3.24464	10.5473	1e-06	0.000114	FT
ENSG00000117616.13	C1orf63	-0.829653	-6.18423	9.9e-05	0.002099	FT
ENSG00000117691.5	NENF	-1.13679	-6.27721	8.8e-05	0.001923	FT
ENSG00000117834.8	SLC5A9	4.96804	8.65803	5e-06	0.000304	FT
ENSG00000117983.13	MUC5B	7.03124	6.24664	9.1e-05	0.001975	FT
ENSG00000118096.3	IFT46	1.88425	8.69745	5e-06	0.000296	FT
ENSG00000118200.10	CAMSAP2	-1.17126	-6.9098	3.9e-05	0.001096	FT
ENSG00000118242.11	MREG	1.20115	4.76737	0.000738	0.00968	FT
ENSG00000118263.10	KLF7	-1.47995	-12.3619	0	5.5e-05	FT
ENSG00000118271.5	TTR	3.14927	13.7211	0	3.6e-05	FT
ENSG00000118307.14	CASC1	3.5406	12.8574	0	4.7e-05	FT
ENSG00000118308.10	LRMP	1.8976	10.0801	1e-06	0.000142	FT
ENSG00000118322.8	ATP10B	4.75153	6.14141	0.000105	0.002186	FT
ENSG00000118407.10	FILIP1	3.43768	8.45086	7e-06	0.000342	FT
ENSG00000118420.12	UBE3D	1.27121	9.56926	2e-06	0.000176	FT
ENSG00000118492.12	ADGB	6.63865	6.2519	9.1e-05	0.001966	FT
ENSG00000118495.13	PLAGL1	-1.32116	-6.62163	5.6e-05	0.001401	FT
ENSG00000118513.14	MYB	5.4194	8.54857	6e-06	0.000324	FT
ENSG00000118557.11	PMFBP1	1.67549	5.48383	0.000258	0.004347	FT
ENSG00000118596.7	SLC16A7	-1.96461	-6.71626	5e-05	0.001291	FT
ENSG00000118690.8	ARMC2	3.36661	12.8839	0	4.7e-05	FT
ENSG00000118729.10	CASQ2	4.05669	7.99288	1.1e-05	0.000473	FT
ENSG00000118762.3	PKD2	-1.44246	-6.71574	5e-05	0.001292	FT
ENSG00000118849.5	RARRES1	-1.84002	-6.1812	9.9e-05	0.002106	FT
ENSG00000118997.9	DNAH7	3.72111	9.94443	2e-06	0.00015	FT
ENSG00000119125.12	GDA	5.87399	5.47371	0.000262	0.00439	FT
ENSG00000119138.3	KLF9	-1.44493	-5.65039	0.000204	0.003651	FT
ENSG00000119280.12	C1orf198	-1.88125	-6.21914	9.5e-05	0.002029	FT
ENSG00000119326.10	CTNNAL1	-1.28734	-5.77478	0.000172	0.003199	FT
ENSG00000119328.7	FAM206A	1.03211	4.86984	0.000632	0.008612	FT
ENSG00000119397.12	CNTRL	1.29607	6.92167	3.9e-05	0.001082	FT
ENSG00000119403.9	PHF19	-1.72409	-7.70706	1.5e-05	0.000574	FT
ENSG00000119471.10	HSDL2	-0.806189	-4.86995	0.000632	0.008612	FT
ENSG00000119537.11	KDSR	-0.878205	-5.40942	0.000287	0.004692	FT
ENSG00000119630.9	PGF	-3.26387	-5.4709	0.000263	0.004403	FT
ENSG00000119636.11	CCDC176	2.90731	12.3747	0	5.4e-05	FT
ENSG00000119640.4	ACYP1	1.24224	5.80459	0.000165	0.003099	FT
ENSG00000119650.8	IFT43	1.26392	5.70778	0.000189	0.003441	FT
ENSG00000119661.9	DNAL1	1.88732	6.74815	4.8e-05	0.001256	FT
ENSG00000119685.14	TTLL5	0.75088	5.72204	0.000185	0.003392	FT
ENSG00000119698.7	PPP4R4	2.262	7.29655	2.5e-05	0.000791	FT
ENSG00000119699.3	TGFB3	-2.54889	-7.49499	2e-05	0.000671	FT
ENSG00000119703.12	ZC2HC1C	2.20153	8.86115	4e-06	0.000267	FT
ENSG00000119771.10	KLHL29	-1.72336	-6.09659	0.000111	0.002282	FT
ENSG00000119865.4	CNRIP1	-3.22573	-10.541	1e-06	0.000114	FT
ENSG00000119866.16	BCL11A	3.49939	5.53834	0.000239	0.004097	FT
ENSG00000119899.11	SLC17A5	-1.53634	-8.0251	1.1e-05	0.000461	FT
ENSG00000119946.9	CNNM1	-2.30002	-6.18521	9.9e-05	0.002097	FT
ENSG00000120051.10	CCDC147	4.24839	9.9467	2e-06	0.00015	FT
ENSG00000120055.5	C10orf95	4.81466	9.08664	4e-06	0.000236	FT
ENSG00000120068.5	HOXB8	2.93008	6.10138	0.000111	0.002272	FT
ENSG00000120093.7	HOXB3	2.14827	5.40294	0.00029	0.004727	FT
ENSG00000120262.8	CCDC170	4.70152	5.00405	0.000518	0.007361	FT
ENSG00000120318.11	ARAP3	2.40196	9.2038	3e-06	0.00022	FT
ENSG00000120327.4	PCDHB14	-1.15116	-5.79122	0.000168	0.003147	FT
ENSG00000120328.4	PCDHB12	-1.60928	-5.4653	0.000265	0.00443	FT
ENSG00000120370.8	GORAB	-0.76671	-6.24322	9.2e-05	0.00198	FT
ENSG00000120471.10	TP53AIP1	5.72327	8.62047	6e-06	0.000311	FT
ENSG00000120693.9	SMAD9	-1.89089	-6.96404	3.7e-05	0.00105	FT
ENSG00000120756.8	PLS1	2.32596	8.03992	1.1e-05	0.000458	FT
ENSG00000120820.8	GLT8D2	-3.33721	-6.88158	4.1e-05	0.001123	FT
ENSG00000120885.15	CLU	2.11978	7.74952	1.5e-05	0.000555	FT
ENSG00000120910.10	PPP3CC	-0.680178	-4.81119	0.000691	0.009218	FT
ENSG00000120913.19	PDLIM2	-1.82783	-9.15899	3e-06	0.000226	FT
ENSG00000120949.10	TNFRSF8	-2.32635	-7.46033	2e-05	0.000688	FT
ENSG00000121075.5	TBX4	4.20721	9.67118	2e-06	0.000167	FT
ENSG00000121210.11	KIAA0922	-1.09523	-7.9124	1.2e-05	0.000499	FT
ENSG00000121236.15	TRIM6	-1.54314	-8.45264	7e-06	0.000342	FT
ENSG00000121270.11	ABCC11	2.88468	6.70312	5.1e-05	0.001303	FT
ENSG00000121361.3	KCNJ8	-3.13741	-5.07893	0.000463	0.006752	FT
ENSG00000121380.8	BCL2L14	4.59827	7.82493	1.3e-05	0.000535	FT
ENSG00000121440.10	PDZRN3	-3.19657	-7.54498	1.8e-05	0.000646	FT
ENSG00000121634.4	GJA8	2.66958	6.26694	8.9e-05	0.001942	FT
ENSG00000121691.4	CAT	1.01316	9.0854	4e-06	0.000236	FT
ENSG00000121743.3	GJA3	-2.63539	-6.25731	9e-05	0.001956	FT
ENSG00000121940.11	CLCC1	-0.793802	-5.25696	0.000357	0.005545	FT
ENSG00000121966.6	CXCR4	2.68883	5.02214	0.000504	0.007211	FT
ENSG00000122012.9	SV2C	4.07336	4.75494	0.000752	0.009824	FT
ENSG00000122145.10	TBX22	2.52662	11.8419	0	6.8e-05	FT
ENSG00000122194.13	PLG	6.46402	7.63471	1.7e-05	0.000602	FT
ENSG00000122375.7	OPN4	2.1786	5.19311	0.000392	0.005947	FT
ENSG00000122417.11	ODF2L	1.30054	9.95721	2e-06	0.00015	FT
ENSG00000122420.5	PTGFR	-3.19242	-5.30967	0.000331	0.005231	FT
ENSG00000122507.16	BBS9	0.654887	5.33851	0.000318	0.005063	FT
ENSG00000122557.5	HERPUD2	-0.780644	-5.20596	0.000385	0.005878	FT
ENSG00000122591.7	FAM126A	-2.03048	-7.54521	1.8e-05	0.000646	FT
ENSG00000122592.6	HOXA7	-2.44875	-5.37965	0.000299	0.004843	FT
ENSG00000122642.6	FKBP9	-0.765385	-4.91662	0.00059	0.008142	FT
ENSG00000122691.8	TWIST1	-3.9718	-6.68581	5.2e-05	0.001319	FT
ENSG00000122707.7	RECK	-3.13334	-8.6266	6e-06	0.00031	FT
ENSG00000122729.13	ACO1	-1.48207	-8.92231	4e-06	0.000258	FT
ENSG00000122735.11	DNAI1	6.18582	6.52934	6.3e-05	0.001525	FT
ENSG00000122786.15	CALD1	-2.84566	-12.7563	0	4.8e-05	FT
ENSG00000122824.6	NUDT10	-2.53238	-4.85259	0.000649	0.008791	FT
ENSG00000122970.11	IFT81	1.57765	7.07132	3.2e-05	0.000951	FT
ENSG00000123066.3	MED13L	-0.842054	-7.32894	2.4e-05	0.000769	FT
ENSG00000123094.11	RASSF8	-1.54044	-7.79127	1.4e-05	0.000547	FT
ENSG00000123119.7	NECAB1	-1.98498	-7.03906	3.4e-05	0.000983	FT
ENSG00000123191.9	ATP7B	-2.77361	-5.36789	0.000304	0.004914	FT
ENSG00000123240.12	OPTN	-0.908379	-5.35779	0.000309	0.004965	FT
ENSG00000123342.11	MMP19	-2.32764	-6.3156	8.3e-05	0.001857	FT
ENSG00000123384.9	LRP1	-2.2053	-7.08578	3.2e-05	0.000941	FT
ENSG00000123572.12	NRK	-4.07116	-6.19577	9.8e-05	0.002077	FT
ENSG00000123607.10	TTC21B	2.17475	10.4664	1e-06	0.000119	FT
ENSG00000123728.5	RAP2C	-0.911976	-6.09008	0.000112	0.002298	FT
ENSG00000123810.3	B9D2	1.68931	6.09716	0.000111	0.002281	FT
ENSG00000123892.7	RAB38	-2.12147	-7.91262	1.2e-05	0.000499	FT
ENSG00000123977.5	DAW1	3.52683	9.36078	3e-06	0.000202	FT
ENSG00000124006.10	OBSL1	-0.8316	-5.1394	0.000424	0.006311	FT
ENSG00000124067.12	SLC12A4	-1.21898	-5.25759	0.000357	0.005541	FT
ENSG00000124098.9	FAM210B	-0.897725	-5.27392	0.000349	0.005445	FT
ENSG00000124104.14	SNX21	-0.997563	-7.1983	2.8e-05	0.000859	FT
ENSG00000124116.14	WFDC3	2.47487	6.06593	0.000116	0.002354	FT
ENSG00000124143.6	ARHGAP40	3.51459	6.40633	7.4e-05	0.00171	FT
ENSG00000124181.9	PLCG1	-1.03334	-8.48502	7e-06	0.000336	FT
ENSG00000124212.5	PTGIS	-3.94788	-6.41997	7.3e-05	0.001692	FT
ENSG00000124215.12	CDH26	2.83362	11.7587	0	7.1e-05	FT
ENSG00000124233.10	SEMG1	2.78799	4.75309	0.000755	0.009845	FT
ENSG00000124237.5	C20orf85	7.56421	5.98291	0.00013	0.002569	FT
ENSG00000124406.12	ATP8A1	-1.81804	-15.3028	0	2.3e-05	FT
ENSG00000124429.12	POF1B	2.93261	6.70614	5.1e-05	0.0013	FT
ENSG00000124440.11	HIF3A	3.29748	5.71209	0.000188	0.003424	FT
ENSG00000124490.9	CRISP2	5.80789	5.11948	0.000436	0.006439	FT
ENSG00000124549.10	BTN2A3P	-1.33686	-7.35252	2.3e-05	0.000755	FT
ENSG00000124602.5	UNC5CL	1.42956	8.45785	7e-06	0.000342	FT
ENSG00000124664.6	SPDEF	6.24855	7.25983	2.6e-05	0.000817	FT
ENSG00000124678.13	TCP11	3.70166	9.03426	4e-06	0.000239	FT
ENSG00000124749.12	COL21A1	2.00972	4.74077	0.000769	0.009991	FT
ENSG00000124818.10	OPN5	3.68745	5.36223	0.000307	0.004942	FT
ENSG00000124920.9	MYRF	-2.58485	-17.5394	0	1.5e-05	FT
ENSG00000124935.3	SCGB1D2	6.44652	7.28862	2.5e-05	0.000795	FT
ENSG00000124939.4	SCGB2A1	7.79681	8.6006	6e-06	0.000315	FT
ENSG00000124942.9	AHNAK	-1.13835	-5.06128	0.000475	0.0069	FT
ENSG00000125046.10	SSUH2	4.78278	8.7232	5e-06	0.000293	FT
ENSG00000125170.6	DOK4	-1.21444	-6.8679	4.1e-05	0.001136	FT
ENSG00000125207.3	PIWIL1	5.13684	6.45706	6.9e-05	0.001634	FT
ENSG00000125355.11	TMEM255A	-3.09309	-9.96689	2e-06	0.00015	FT
ENSG00000125378.10	BMP4	-2.7064	-7.53863	1.9e-05	0.000648	FT
ENSG00000125398.5	SOX9	3.63909	7.96821	1.1e-05	0.000481	FT
ENSG00000125409.8	TEKT3	4.47185	8.18914	9e-06	0.000409	FT
ENSG00000125492.5	BARHL1	1.90599	9.04153	4e-06	0.000238	FT
ENSG00000125520.8	SLC2A4RG	-1.44137	-9.93697	2e-06	0.000151	FT
ENSG00000125531.5	C20orf195	3.99562	10.2724	1e-06	0.000129	FT
ENSG00000125538.7	IL1B	2.4163	6.70205	5.1e-05	0.001303	FT
ENSG00000125730.12	C3	-2.08976	-6.25763	9e-05	0.001956	FT
ENSG00000125731.8	SH2D3A	2.37546	6.36816	7.8e-05	0.001764	FT
ENSG00000125744.7	RTN2	-1.44899	-5.65628	0.000203	0.003633	FT
ENSG00000125780.11	TGM3	5.3342	9.75016	2e-06	0.000161	FT
ENSG00000125798.9	FOXA2	6.33701	7.70622	1.5e-05	0.000574	FT
ENSG00000125841.7	NRSN2	-1.26138	-6.66268	5.3e-05	0.001345	FT
ENSG00000125845.6	BMP2	-2.33928	-8.52975	6e-06	0.000328	FT
ENSG00000125848.9	FLRT3	-2.26637	-8.00923	1.1e-05	0.000466	FT
ENSG00000125872.7	LRRN4	-3.66709	-11.9719	0	6.4e-05	FT
ENSG00000125878.4	TCF15	2.76397	5.11257	0.000441	0.006493	FT
ENSG00000125895.5	TMEM74B	4.86313	7.101	3.1e-05	0.00093	FT
ENSG00000125966.8	MMP24	-2.47322	-10.6227	1e-06	0.00011	FT
ENSG00000125968.7	ID1	-2.96732	-7.61979	1.7e-05	0.000609	FT
ENSG00000125999.6	BPIFB1	4.95652	5.27303	0.000349	0.005446	FT
ENSG00000126088.8	UROD	-1.08642	-7.41841	2.1e-05	0.000715	FT
ENSG00000126091.15	ST3GAL3	-1.38509	-8.8769	4e-06	0.000264	FT
ENSG00000126217.16	MCF2L	2.35296	14.4573	0	2.7e-05	FT
ENSG00000126458.3	RRAS	-1.55257	-4.87293	0.00063	0.008586	FT
ENSG00000126460.6	PRRG2	3.18217	14.6502	0	2.6e-05	FT
ENSG00000126542.10	PTPN20CP	4.56416	6.16026	0.000102	0.002147	FT
ENSG00000126603.4	GLIS2	-1.67171	-4.80666	0.000696	0.009271	FT
ENSG00000126705.8	AHDC1	-0.99574	-5.78685	0.000169	0.003159	FT
ENSG00000126778.7	SIX1	5.0675	9.35556	3e-06	0.000202	FT
ENSG00000126822.11	PLEKHG3	-1.18334	-7.16739	2.9e-05	0.000883	FT
ENSG00000126838.5	PZP	7.74373	7.35757	2.3e-05	0.000752	FT
ENSG00000126861.4	OMG	5.47091	9.72541	2e-06	0.000163	FT
ENSG00000126870.11	WDR60	1.5541	8.26672	8e-06	0.000386	FT
ENSG00000126903.11	SLC10A3	-1.22642	-6.97727	3.6e-05	0.001039	FT
ENSG00000126947.7	ARMCX1	-1.65853	-4.8489	0.000653	0.008821	FT
ENSG00000127083.7	OMD	-4.12552	-7.47588	2e-05	0.00068	FT
ENSG00000127124.9	HIVEP3	-1.68947	-6.60296	5.8e-05	0.001427	FT
ENSG00000127483.13	HP1BP3	-0.538082	-4.77845	0.000726	0.009567	FT
ENSG00000127528.5	KLF2	-2.09927	-7.47297	2e-05	0.000682	FT
ENSG00000127688.3	GAN	-0.655704	-4.92747	0.00058	0.008025	FT
ENSG00000127720.3	METTL25	-0.716699	-4.90708	0.000598	0.00824	FT
ENSG00000127863.11	TNFRSF19	2.45633	14.3816	0	2.7e-05	FT
ENSG00000127920.4	GNG11	-2.77108	-6.08356	0.000113	0.002313	FT
ENSG00000127952.12	STYXL1	1.21929	6.59532	5.8e-05	0.001435	FT
ENSG00000127990.11	SGCE	-1.29369	-7.16584	2.9e-05	0.000883	FT
ENSG00000128011.4	LRFN1	-1.36031	-5.93986	0.000137	0.002688	FT
ENSG00000128052.8	KDR	-4.51544	-9.17021	3e-06	0.000225	FT
ENSG00000128059.4	PPAT	-0.695951	-5.1276	0.000431	0.006391	FT
ENSG00000128284.15	APOL3	-1.02674	-7.79817	1.4e-05	0.000545	FT
ENSG00000128346.6	C22orf23	4.31348	12.5372	0	5.2e-05	FT
ENSG00000128408.7	RIBC2	4.44049	11.0822	1e-06	9.3e-05	FT
ENSG00000128422.11	KRT17	5.04716	8.69616	5e-06	0.000296	FT
ENSG00000128487.12	SPECC1	-0.894268	-5.47495	0.000261	0.004388	FT
ENSG00000128536.11	CDHR3	5.74085	6.82733	4.4e-05	0.001173	FT
ENSG00000128573.18	FOXP2	3.07102	8.1013	1e-05	0.00044	FT
ENSG00000128581.11	RABL5	1.35416	5.69951	0.000191	0.003471	FT
ENSG00000128591.11	FLNC	-4.21162	-10.2191	1e-06	0.000131	FT
ENSG00000128594.3	LRRC4	3.83303	9.99792	1e-06	0.000147	FT
ENSG00000128602.5	SMO	-1.37117	-9.37016	3e-06	0.0002	FT
ENSG00000128641.13	MYO1B	-2.66961	-8.50129	6e-06	0.000334	FT
ENSG00000128849.9	CGNL1	-2.27137	-9.88541	2e-06	0.000154	FT
ENSG00000128872.5	TMOD2	-1.07623	-6.00326	0.000126	0.00251	FT
ENSG00000128886.7	ELL3	1.31537	5.49727	0.000253	0.004283	FT
ENSG00000128918.10	ALDH1A2	-2.01531	-11.1117	1e-06	9.3e-05	FT
ENSG00000129007.10	CALML4	1.21597	8.10708	1e-05	0.000438	FT
ENSG00000129038.11	LOXL1	-0.956489	-4.85156	0.00065	0.0088	FT
ENSG00000129151.4	BBOX1	3.10659	7.66183	1.6e-05	0.000593	FT
ENSG00000129158.6	SERGEF	-0.969679	-5.09351	0.000453	0.00664	FT
ENSG00000129173.8	E2F8	1.86431	5.20764	0.000384	0.005874	FT
ENSG00000129250.7	KIF1C	-1.29142	-5.12953	0.00043	0.006376	FT
ENSG00000129270.11	MMP28	-1.36457	-5.13626	0.000426	0.006333	FT
ENSG00000129295.4	LRRC6	2.14348	9.67197	2e-06	0.000167	FT
ENSG00000129474.11	AJUBA	-1.79564	-4.98816	0.00053	0.007497	FT
ENSG00000129514.4	FOXA1	6.78996	8.82197	5e-06	0.000275	FT
ENSG00000129654.7	FOXJ1	6.89537	5.58019	0.000225	0.003924	FT
ENSG00000129680.11	MAP7D3	-0.978529	-5.34026	0.000317	0.005058	FT
ENSG00000129682.9	FGF13	-2.66331	-5.6701	0.000199	0.003584	FT
ENSG00000129757.8	CDKN1C	-1.46261	-7.00016	3.5e-05	0.001016	FT
ENSG00000129951.14	LPPR3	5.27404	7.2578	2.6e-05	0.000819	FT
ENSG00000130045.11	NXNL2	3.27319	8.54596	6e-06	0.000325	FT
ENSG00000130055.9	GDPD2	3.69167	9.58055	2e-06	0.000174	FT
ENSG00000130234.6	ACE2	3.71332	5.35216	0.000311	0.004994	FT
ENSG00000130347.8	RTN4IP1	1.16724	5.1347	0.000427	0.00634	FT
ENSG00000130385.5	BMP15	4.04699	22.2141	0	1.1e-05	FT
ENSG00000130396.16	MLLT4	0.787523	5.38827	0.000296	0.0048	FT
ENSG00000130413.11	STK33	2.48209	7.37963	2.2e-05	0.000739	FT
ENSG00000130433.3	CACNG6	6.64512	8.64282	6e-06	0.000308	FT
ENSG00000130479.6	MAP1S	-0.994432	-4.76695	0.000739	0.009682	FT
ENSG00000130489.8	SCO2	1.46058	5.01663	0.000508	0.007249	FT
ENSG00000130508.6	PXDN	-1.26345	-5.04469	0.000487	0.007027	FT
ENSG00000130511.10	SSBP4	1.15111	5.16025	0.000411	0.006171	FT
ENSG00000130513.5	GDF15	3.56838	5.90179	0.000145	0.002801	FT
ENSG00000130529.11	TRPM4	0.874111	5.54566	0.000237	0.00407	FT
ENSG00000130635.11	COL5A1	-3.10934	-10.1716	1e-06	0.000134	FT
ENSG00000130700.6	GATA5	-3.31433	-6.63865	5.5e-05	0.001376	FT
ENSG00000130787.9	HIP1R	1.02744	6.09187	0.000112	0.002294	FT
ENSG00000130821.11	SLC6A8	1.44616	4.86392	0.000638	0.008675	FT
ENSG00000130948.5	HSD17B3	2.54731	8.71689	5e-06	0.000293	FT
ENSG00000131044.12	TTLL9	4.584	8.30289	8e-06	0.000377	FT
ENSG00000131050.6	BPIFA2	3.15399	12.353	0	5.5e-05	FT
ENSG00000131067.12	GGT7	-0.809009	-5.48059	0.000259	0.004363	FT
ENSG00000131188.7	PRR7	2.42968	6.26063	9e-05	0.001953	FT
ENSG00000131242.11	RAB11FIP4	0.572943	4.78744	0.000716	0.009476	FT
ENSG00000131386.13	GALNT15	-3.9672	-5.79912	0.000166	0.003122	FT
ENSG00000131398.9	KCNC3	3.97928	6.83088	4.3e-05	0.001171	FT
ENSG00000131401.7	NAPSB	1.53075	6.46955	6.8e-05	0.00162	FT
ENSG00000131409.8	LRRC4B	-2.95478	-4.81705	0.000685	0.009156	FT
ENSG00000131437.11	KIF3A	1.6146	6.66589	5.3e-05	0.001341	FT
ENSG00000131459.8	GFPT2	-2.95153	-6.08123	0.000114	0.002319	FT
ENSG00000131584.14	ACAP3	-2.0947	-7.70664	1.5e-05	0.000574	FT
ENSG00000131620.13	ANO1	2.32559	6.46842	6.8e-05	0.00162	FT
ENSG00000131697.13	NPHP4	1.01688	5.03664	0.000493	0.007095	FT
ENSG00000131746.8	TNS4	2.58599	5.04983	0.000484	0.006986	FT
ENSG00000131773.9	KHDRBS3	-1.41777	-5.20565	0.000385	0.00588	FT
ENSG00000131781.8	FMO5	1.22982	7.523	1.9e-05	0.000656	FT
ENSG00000131788.11	PIAS3	1.28812	6.23536	9.3e-05	0.001999	FT
ENSG00000131848.5	ZSCAN5A	0.946402	5.30267	0.000334	0.005271	FT
ENSG00000131941.3	RHPN2	1.04182	4.9859	0.000532	0.007511	FT
ENSG00000131943.13	C19orf12	-0.944841	-5.04526	0.000487	0.007026	FT
ENSG00000131951.6	LRRC9	6.90544	6.26257	8.9e-05	0.00195	FT
ENSG00000132004.8	FBXW9	2.08837	7.51833	1.9e-05	0.000658	FT
ENSG00000132010.11	ZNF20	1.52226	6.16597	0.000101	0.002135	FT
ENSG00000132016.7	C19orf57	1.53398	4.97085	0.000544	0.007637	FT
ENSG00000132122.7	SPATA6	1.17759	6.39232	7.5e-05	0.00173	FT
ENSG00000132130.7	LHX1	6.67806	10.0641	1e-06	0.000143	FT
ENSG00000132139.8	GAS2L2	6.08971	6.0401	0.00012	0.002414	FT
ENSG00000132141.9	CCT6B	1.76758	4.74538	0.000763	0.009939	FT
ENSG00000132199.13	ENOSF1	0.829238	4.82488	0.000677	0.009074	FT
ENSG00000132205.6	EMILIN2	-1.53356	-6.048	0.000119	0.002397	FT
ENSG00000132256.14	TRIM5	-0.876721	-5.25265	0.000359	0.005576	FT
ENSG00000132259.8	CNGA4	5.78763	9.7856	2e-06	0.000158	FT
ENSG00000132359.9	RAP1GAP2	1.45003	9.75383	2e-06	0.000161	FT
ENSG00000132376.15	INPP5K	-0.844855	-4.7922	0.000711	0.009428	FT
ENSG00000132464.7	ENAM	4.37715	6.22929	9.3e-05	0.002009	FT
ENSG00000132517.10	SLC52A1	4.28607	11.4871	0	7.7e-05	FT
ENSG00000132535.14	DLG4	-1.79206	-7.58876	1.8e-05	0.000625	FT
ENSG00000132554.15	RGS22	2.44035	4.82815	0.000673	0.009044	FT
ENSG00000132639.8	SNAP25	-2.34001	-6.22264	9.4e-05	0.002023	FT
ENSG00000132671.4	SSTR4	-4.15782	-5.60568	0.000217	0.003813	FT
ENSG00000132744.3	ACY3	3.85853	6.09243	0.000112	0.002293	FT
ENSG00000132746.10	ALDH3B2	5.63853	7.53269	1.9e-05	0.000651	FT
ENSG00000132749.6	MTL5	1.18992	5.30416	0.000334	0.005261	FT
ENSG00000132793.7	LPIN3	-0.776197	-4.76644	0.000739	0.009687	FT
ENSG00000132821.7	VSTM2L	5.7919	7.1369	3e-05	0.000905	FT
ENSG00000132824.9	SERINC3	-0.98326	-5.80773	0.000164	0.003089	FT
ENSG00000132915.6	PDE6A	3.37928	4.83455	0.000667	0.00897	FT
ENSG00000132970.8	WASF3	-2.37477	-7.11905	3.1e-05	0.000915	FT
ENSG00000132975.6	GPR12	5.03457	8.4556	7e-06	0.000342	FT
ENSG00000133059.12	DSTYK	-0.939516	-5.24294	0.000365	0.005649	FT
ENSG00000133065.6	SLC41A1	1.07014	6.44399	7.1e-05	0.001657	FT
ENSG00000133101.5	CCNA1	3.62515	6.29659	8.5e-05	0.001889	FT
ENSG00000133112.12	TPT1	-1.12422	-5.31402	0.000329	0.005207	FT
ENSG00000133115.7	STOML3	7.12325	7.72819	1.5e-05	0.000564	FT
ENSG00000133131.10	MORC4	-1.48918	-5.30737	0.000332	0.005243	FT
ENSG00000133302.8	ANKRD32	1.03841	6.69736	5.1e-05	0.001305	FT
ENSG00000133313.10	CNDP2	1.5683	5.84681	0.000156	0.00297	FT
ENSG00000133328.3	HRASLS2	4.3313	9.68562	2e-06	0.000166	FT
ENSG00000133392.11	MYH11	2.86716	4.85224	0.000649	0.008793	FT
ENSG00000133401.11	PDZD2	-1.97361	-9.88461	2e-06	0.000154	FT
ENSG00000133433.6	GSTT2B	-2.62266	-9.59303	2e-06	0.000174	FT
ENSG00000133640.14	LRRIQ1	4.16881	10.2515	1e-06	0.000131	FT
ENSG00000133665.8	DYDC2	6.74796	8.06372	1e-05	0.000452	FT
ENSG00000133678.9	TMEM254	1.51043	6.19446	9.8e-05	0.002079	FT
ENSG00000133794.13	ARNTL	-1.05801	-5.96917	0.000132	0.002606	FT
ENSG00000133805.11	AMPD3	1.87033	7.91586	1.2e-05	0.000498	FT
ENSG00000133816.9	MICAL2	-2.1829	-7.20082	2.8e-05	0.000858	FT
ENSG00000133895.10	MEN1	-0.688693	-5.24239	0.000365	0.005651	FT
ENSG00000133958.9	UNC79	3.25188	14.2727	0	2.8e-05	FT
ENSG00000133962.3	CATSPERB	1.96109	5.71456	0.000187	0.003417	FT
ENSG00000134030.9	CTIF	-2.29125	-10.7909	1e-06	0.000102	FT
ENSG00000134202.6	GSTM3	-3.09884	-7.26608	2.6e-05	0.000812	FT
ENSG00000134243.7	SORT1	2.27001	18.5128	0	1.4e-05	FT
ENSG00000134245.12	WNT2B	-4.1426	-8.98228	4e-06	0.000247	FT
ENSG00000134247.9	PTGFRN	-1.5684	-8.59129	6e-06	0.000316	FT
ENSG00000134258.12	VTCN1	5.878	5.8168	0.000162	0.00306	FT
ENSG00000134259.3	NGF	-3.24521	-7.12636	3e-05	0.000911	FT
ENSG00000134294.9	SLC38A2	-1.43934	-7.52937	1.9e-05	0.000652	FT
ENSG00000134313.10	KIDINS220	-0.850102	-6.32956	8.2e-05	0.001828	FT
ENSG00000134317.13	GRHL1	1.92068	7.46412	2e-05	0.000687	FT
ENSG00000134324.7	LPIN1	-1.32782	-7.79658	1.4e-05	0.000545	FT
ENSG00000134343.8	ANO3	4.90719	7.25018	2.6e-05	0.000823	FT
ENSG00000134352.15	IL6ST	-1.91123	-6.39327	7.5e-05	0.00173	FT
ENSG00000134376.9	CRB1	2.35659	7.16335	2.9e-05	0.000884	FT
ENSG00000134398.8	ERN2	3.78404	6.15455	0.000103	0.002158	FT
ENSG00000134490.9	TMEM241	-1.26769	-5.27342	0.000349	0.005445	FT
ENSG00000134504.8	KCTD1	2.10402	7.41979	2.1e-05	0.000714	FT
ENSG00000134531.5	EMP1	-1.44711	-4.98473	0.000533	0.007516	FT
ENSG00000134595.6	SOX3	5.25691	6.15503	0.000103	0.002157	FT
ENSG00000134602.11	MST4	-2.88099	-10.1336	1e-06	0.000137	FT
ENSG00000134762.12	DSC3	-2.92922	-7.03545	3.4e-05	0.000986	FT
ENSG00000134769.17	DTNA	-1.75038	-5.47529	0.000261	0.004388	FT
ENSG00000134780.5	DAGLA	-0.972083	-5.23528	0.000369	0.005694	FT
ENSG00000134824.9	FADS2	-2.40606	-5.89078	0.000147	0.002836	FT
ENSG00000134827.3	TCN1	6.224	5.36446	0.000306	0.004932	FT
ENSG00000134853.7	PDGFRA	-3.44373	-5.77758	0.000171	0.00319	FT
ENSG00000134873.5	CLDN10	7.11412	6.97741	3.6e-05	0.001039	FT
ENSG00000134897.9	BIVM	-1.29927	-6.22321	9.4e-05	0.002022	FT
ENSG00000134899.13	ERCC5	-0.619718	-6.59116	5.9e-05	0.001439	FT
ENSG00000134901.8	KDELC1	-2.71396	-8.89255	4e-06	0.000264	FT
ENSG00000134909.14	ARHGAP32	1.10908	4.93141	0.000577	0.00799	FT
ENSG00000134917.9	ADAMTS8	2.43373	6.85915	4.2e-05	0.001144	FT
ENSG00000134954.9	ETS1	-1.40702	-9.34844	3e-06	0.000203	FT
ENSG00000134962.6	KLB	4.6951	8.16821	9e-06	0.000415	FT
ENSG00000134986.9	NREP	-2.3077	-6.96967	3.7e-05	0.001045	FT
ENSG00000135069.9	PSAT1	3.78667	6.23099	9.3e-05	0.002006	FT
ENSG00000135074.11	ADAM19	0.942899	4.9803	0.000536	0.007548	FT
ENSG00000135100.13	HNF1A	5.67384	8.39386	7e-06	0.000354	FT
ENSG00000135127.7	CCDC64	-2.61472	-9.90115	2e-06	0.000153	FT
ENSG00000135148.7	TRAFD1	-0.723996	-5.27394	0.000349	0.005445	FT
ENSG00000135205.10	CCDC146	3.65289	11.6842	0	7.3e-05	FT
ENSG00000135218.13	CD36	1.51	5.58327	0.000224	0.003911	FT
ENSG00000135253.9	KCP	4.14515	7.94848	1.2e-05	0.000485	FT
ENSG00000135299.12	ANKRD6	1.72798	5.67868	0.000196	0.003551	FT
ENSG00000135338.8	LCA5	1.95248	8.72885	5e-06	0.000293	FT
ENSG00000135373.8	EHF	6.42325	6.34677	8e-05	0.0018	FT
ENSG00000135374.5	ELF5	2.61548	5.19178	0.000393	0.005952	FT
ENSG00000135409.6	AMHR2	-4.77743	-5.9295	0.000139	0.002718	FT
ENSG00000135519.6	KCNH3	3.09447	8.70602	5e-06	0.000295	FT
ENSG00000135540.7	NHSL1	-2.06064	-4.82415	0.000678	0.00908	FT
ENSG00000135547.4	HEY2	5.7731	5.95138	0.000135	0.002661	FT
ENSG00000135577.4	NMBR	3.22356	7.38602	2.2e-05	0.000734	FT
ENSG00000135587.4	SMPD2	1.31341	6.13966	0.000105	0.002189	FT
ENSG00000135622.8	SEMA4F	-1.20472	-6.96344	3.7e-05	0.00105	FT
ENSG00000135631.11	RAB11FIP5	-1.4256	-6.48763	6.7e-05	0.001593	FT
ENSG00000135679.17	MDM2	1.22381	4.80614	0.000696	0.009276	FT
ENSG00000135686.8	KLHL36	-0.727841	-5.08048	0.000462	0.006743	FT
ENSG00000135702.10	CHST5	3.18738	7.96518	1.1e-05	0.000481	FT
ENSG00000135744.7	AGT	5.13632	7.99442	1.1e-05	0.000472	FT
ENSG00000135773.8	CAPN9	5.72796	6.23211	9.3e-05	0.002005	FT
ENSG00000135917.9	SLC19A3	-2.36506	-5.79233	0.000168	0.003144	FT
ENSG00000135925.4	WNT10A	-2.52661	-10.1949	1e-06	0.000133	FT
ENSG00000135951.10	TSGA10	2.76491	13.1685	0	4.2e-05	FT
ENSG00000136026.9	CKAP4	-1.56718	-7.08119	3.2e-05	0.000944	FT
ENSG00000136048.9	DRAM1	-1.24593	-5.04502	0.000487	0.007027	FT
ENSG00000136052.5	SLC41A2	-1.80528	-7.8115	1.4e-05	0.000541	FT
ENSG00000136155.12	SCEL	-2.59368	-5.11566	0.000439	0.006469	FT
ENSG00000136213.7	CHST12	-0.643109	-5.87077	0.000151	0.002896	FT
ENSG00000136231.9	IGF2BP3	5.27998	9.24352	3e-06	0.000217	FT
ENSG00000136327.6	NKX2-8	-4.28796	-5.08141	0.000462	0.006736	FT
ENSG00000136367.12	ZFHX2	1.29975	8.67395	5e-06	0.000301	FT
ENSG00000136378.10	ADAMTS7	-3.2732	-6.84453	4.3e-05	0.001158	FT
ENSG00000136379.7	ABHD17C	1.65495	5.90234	0.000144	0.0028	FT
ENSG00000136449.9	MYCBPAP	3.4026	8.55982	6e-06	0.000322	FT
ENSG00000136732.10	GYPC	-2.231	-6.38708	7.6e-05	0.001739	FT
ENSG00000136802.7	LRRC8A	-1.35947	-6.19587	9.8e-05	0.002077	FT
ENSG00000136810.8	TXN	1.87356	5.06984	0.00047	0.006827	FT
ENSG00000136811.11	ODF2	1.08594	5.20941	0.000383	0.005869	FT
ENSG00000136826.10	KLF4	-0.947816	-4.81571	0.000686	0.009173	FT
ENSG00000136840.14	ST6GALNAC4	-1.09083	-5.92204	0.000141	0.002736	FT
ENSG00000136842.8	TMOD1	-1.66565	-4.93134	0.000577	0.00799	FT
ENSG00000136859.5	ANGPTL2	-4.117	-9.07274	4e-06	0.000238	FT
ENSG00000136861.13	CDK5RAP2	-0.673594	-5.28658	0.000342	0.005359	FT
ENSG00000136872.12	ALDOB	2.1786	5.19311	0.000392	0.005947	FT
ENSG00000136883.8	KIF12	4.49569	5.27695	0.000347	0.005425	FT
ENSG00000136895.14	GARNL3	-1.74382	-12.4387	0	5.3e-05	FT
ENSG00000136918.3	WDR38	6.67057	6.3711	7.8e-05	0.001758	FT
ENSG00000136960.8	ENPP2	2.24799	6.99676	3.5e-05	0.001018	FT
ENSG00000137054.11	POLR1E	-1.05244	-4.76231	0.000744	0.009737	FT
ENSG00000137070.13	IL11RA	-2.08629	-6.7147	5e-05	0.001292	FT
ENSG00000137076.14	TLN1	-1.20152	-5.89329	0.000146	0.002828	FT
ENSG00000137098.9	SPAG8	4.48366	11.5501	0	7.5e-05	FT
ENSG00000137103.12	TMEM8B	-0.977326	-6.5615	6.1e-05	0.001482	FT
ENSG00000137124.6	ALDH1B1	-1.46849	-5.78324	0.00017	0.00317	FT
ENSG00000137261.9	KIAA0319	4.34246	7.36019	2.3e-05	0.000752	FT
ENSG00000137266.10	SLC22A23	1.35774	6.51623	6.4e-05	0.001546	FT
ENSG00000137274.8	BPHL	1.39956	5.05623	0.000479	0.006939	FT
ENSG00000137285.9	TUBB2B	1.63148	5.72582	0.000184	0.003378	FT
ENSG00000137309.15	HMGA1	1.46775	8.08247	1e-05	0.000447	FT
ENSG00000137434.7	C6orf52	3.42852	7.3496	2.3e-05	0.000756	FT
ENSG00000137463.4	MGARP	-4.67587	-8.43388	7e-06	0.000345	FT
ENSG00000137473.13	TTC29	6.77926	6.51678	6.4e-05	0.001545	FT
ENSG00000137494.9	ANKRD42	1.66906	8.05278	1e-05	0.000456	FT
ENSG00000137501.12	SYTL2	1.92069	11.3022	0	8.5e-05	FT
ENSG00000137502.5	RAB30	-2.32806	-9.21858	3e-06	0.000219	FT
ENSG00000137573.9	SULF1	-2.79586	-7.27768	2.5e-05	0.000802	FT
ENSG00000137601.11	NEK1	0.987082	5.53212	0.000241	0.004128	FT
ENSG00000137642.8	SORL1	2.73528	7.22878	2.7e-05	0.000837	FT
ENSG00000137648.12	TMPRSS4	5.92405	8.39993	7e-06	0.000353	FT
ENSG00000137672.8	TRPC6	4.27801	5.97896	0.00013	0.00258	FT
ENSG00000137673.4	MMP7	7.08938	9.20395	3e-06	0.00022	FT
ENSG00000137691.8	C11orf70	3.60706	7.59345	1.7e-05	0.000623	FT
ENSG00000137700.12	SLC37A4	0.822294	4.79759	0.000705	0.009369	FT
ENSG00000137707.9	BTG4	5.6948	7.87648	1.3e-05	0.000514	FT
ENSG00000137709.5	POU2F3	3.29256	6.50256	6.6e-05	0.001568	FT
ENSG00000137809.12	ITGA11	-2.98798	-5.6888	0.000194	0.003513	FT
ENSG00000137818.7	RPLP1	-1.32411	-7.54545	1.8e-05	0.000646	FT
ENSG00000137842.2	TMEM62	0.898897	5.92602	0.00014	0.002726	FT
ENSG00000137843.7	PAK6	1.46768	5.97041	0.000132	0.002603	FT
ENSG00000137872.11	SEMA6D	-2.61527	-4.81941	0.000682	0.009132	FT
ENSG00000137936.12	BCAR3	-1.35018	-5.44249	0.000274	0.004537	FT
ENSG00000137968.12	SLC44A5	1.8392	5.64181	0.000207	0.003687	FT
ENSG00000138002.10	IFT172	1.35103	11.8546	0	6.8e-05	FT
ENSG00000138030.8	KHK	-2.19839	-6.28524	8.7e-05	0.001908	FT
ENSG00000138031.10	ADCY3	-1.54892	-6.05697	0.000117	0.002373	FT
ENSG00000138068.6	SULT6B1	2.61142	6.16761	0.000101	0.002132	FT
ENSG00000138075.7	ABCG5	2.85562	6.30949	8.4e-05	0.001869	FT
ENSG00000138080.9	EMILIN1	-4.01523	-8.72157	5e-06	0.000293	FT
ENSG00000138083.3	SIX3	3.02725	5.52834	0.000242	0.004147	FT
ENSG00000138115.9	CYP2C8	4.18704	8.52519	6e-06	0.000329	FT
ENSG00000138134.7	STAMBPL1	-1.6838	-5.9251	0.00014	0.002727	FT
ENSG00000138162.13	TACC2	1.11263	7.1182	3.1e-05	0.000916	FT
ENSG00000138172.6	CALHM2	-1.3921	-6.96481	3.7e-05	0.00105	FT
ENSG00000138175.8	ARL3	1.16556	4.78174	0.000722	0.009527	FT
ENSG00000138271.4	GPR87	4.60763	7.61327	1.7e-05	0.000612	FT
ENSG00000138294.9	MSMB	3.85248	14.3805	0	2.7e-05	FT
ENSG00000138356.9	AOX1	-3.86408	-7.29089	2.5e-05	0.000794	FT
ENSG00000138400.8	MDH1B	3.21889	14.9527	0	2.5e-05	FT
ENSG00000138411.5	HECW2	3.91991	9.26156	3e-06	0.000215	FT
ENSG00000138587.5	MNS1	4.24152	10.1883	1e-06	0.000133	FT
ENSG00000138613.9	APH1B	0.985025	5.44595	0.000272	0.00452	FT
ENSG00000138622.3	HCN4	3.63872	5.36081	0.000308	0.004949	FT
ENSG00000138639.13	ARHGAP24	-1.13276	-4.82906	0.000673	0.009034	FT
ENSG00000138759.13	FRAS1	-3.60444	-7.04618	3.3e-05	0.000977	FT
ENSG00000138764.9	CCNG2	-1.14741	-7.55805	1.8e-05	0.000639	FT
ENSG00000138769.6	CDKL2	1.16228	5.06898	0.00047	0.006833	FT
ENSG00000138772.8	ANXA3	-1.6637	-5.73944	0.000181	0.003333	FT
ENSG00000138796.11	HADH	0.914871	4.79439	0.000709	0.009403	FT
ENSG00000138813.5	C4orf17	2.66416	10.678	1e-06	0.000106	FT
ENSG00000138821.8	SLC39A8	-2.70115	-5.00124	0.00052	0.007385	FT
ENSG00000139112.6	GABARAPL1	-0.786273	-5.4516	0.00027	0.004494	FT
ENSG00000139116.13	KIF21A	1.8131	8.32827	8e-06	0.000372	FT
ENSG00000139117.9	CPNE8	-1.09466	-6.15235	0.000103	0.002161	FT
ENSG00000139144.5	PIK3C2G	5.37782	11.0313	1e-06	9.4e-05	FT
ENSG00000139174.6	PRICKLE1	-1.98453	-4.91022	0.000595	0.008211	FT
ENSG00000139178.6	C1RL	-1.27914	-6.15891	0.000102	0.00215	FT
ENSG00000139182.9	CLSTN3	-1.4097	-7.89343	1.2e-05	0.000507	FT
ENSG00000139194.3	RBP5	-2.15534	-4.926	0.000581	0.008038	FT
ENSG00000139292.8	LGR5	4.30139	5.38518	0.000297	0.004817	FT
ENSG00000139304.7	PTPRQ	-1.93254	-6.71103	5e-05	0.001296	FT
ENSG00000139323.9	POC1B	1.10748	7.13909	3e-05	0.000903	FT
ENSG00000139329.4	LUM	-3.9408	-7.4635	2e-05	0.000687	FT
ENSG00000139364.6	TMEM132B	-2.2447	-8.59918	6e-06	0.000315	FT
ENSG00000139445.13	FOXN4	3.87839	7.75364	1.5e-05	0.000555	FT
ENSG00000139537.6	CCDC65	4.54236	12.7637	0	4.8e-05	FT
ENSG00000139629.11	GALNT6	2.28194	5.92116	0.000141	0.002739	FT
ENSG00000139714.8	MORN3	4.04579	10.8627	1e-06	0.0001	FT
ENSG00000139865.12	TTC6	7.0697	6.47511	6.8e-05	0.001613	FT
ENSG00000139880.15	CDH24	-2.06458	-9.83289	2e-06	0.000156	FT
ENSG00000139899.6	CBLN3	-1.73337	-5.34911	0.000313	0.00501	FT
ENSG00000139926.11	FRMD6	-3.04157	-10.8407	1e-06	0.0001	FT
ENSG00000139988.5	RDH12	2.6618	5.73626	0.000181	0.00334	FT
ENSG00000140022.5	STON2	1.74302	6.81053	4.4e-05	0.001186	FT
ENSG00000140025.11	EFCAB11	1.75869	8.78386	5e-06	0.000282	FT
ENSG00000140057.4	AK7	3.57585	14.6007	0	2.6e-05	FT
ENSG00000140067.6	FAM181A	5.782	8.67533	5e-06	0.000301	FT
ENSG00000140093.5	SERPINA10	2.60562	6.5887	5.9e-05	0.001441	FT
ENSG00000140104.9	C14orf79	1.54985	8.41855	7e-06	0.000349	FT
ENSG00000140181.10	HERC2P2	-0.981972	-4.98511	0.000532	0.007514	FT
ENSG00000140263.9	SORD	1.54403	6.74639	4.8e-05	0.001258	FT
ENSG00000140284.6	SLC27A2	5.00419	13.1852	0	4.2e-05	FT
ENSG00000140285.5	FGF7	-2.82068	-5.6577	0.000202	0.003629	FT
ENSG00000140297.8	GCNT3	6.35505	8.83854	5e-06	0.000272	FT
ENSG00000140382.10	HMG20A	-0.786296	-4.95346	0.000558	0.007794	FT
ENSG00000140403.8	DNAJA4	3.02408	11.0948	1e-06	9.3e-05	FT
ENSG00000140470.9	ADAMTS17	-1.49346	-5.27362	0.000349	0.005445	FT
ENSG00000140481.9	CCDC33	7.03786	5.85361	0.000154	0.002948	FT
ENSG00000140505.6	CYP1A2	3.6162	5.72664	0.000184	0.003376	FT
ENSG00000140527.10	WDR93	4.3479	11.5403	0	7.6e-05	FT
ENSG00000140682.14	TGFB1I1	-2.25432	-6.42919	7.2e-05	0.001678	FT
ENSG00000140795.8	MYLK3	3.7018	8.07348	1e-05	0.000449	FT
ENSG00000140839.7	CLEC18B	2.4836	4.75714	0.00075	0.009803	FT
ENSG00000140853.11	NLRC5	-1.35639	-8.15019	9e-06	0.000421	FT
ENSG00000140854.8	KATNB1	1.31712	5.61356	0.000215	0.003785	FT
ENSG00000140859.11	KIFC3	-1.30182	-4.89795	0.000606	0.008325	FT
ENSG00000140937.9	CDH11	-3.54723	-7.975	1.1e-05	0.000479	FT
ENSG00000141012.8	GALNS	1.11654	8.57222	6e-06	0.00032	FT
ENSG00000141013.10	GAS8	1.29348	5.84313	0.000157	0.002982	FT
ENSG00000141293.11	SKAP1	3.15647	17.3653	0	1.5e-05	FT
ENSG00000141294.5	LRRC46	5.70237	7.32746	2.4e-05	0.00077	FT
ENSG00000141338.9	ABCA8	-4.30996	-15.9321	0	2e-05	FT
ENSG00000141376.16	BCAS3	0.865581	5.09796	0.00045	0.006609	FT
ENSG00000141391.9	SLMO1	-0.912998	-4.9636	0.00055	0.007702	FT
ENSG00000141429.9	GALNT1	-1.2054	-5.20247	0.000387	0.005901	FT
ENSG00000141448.4	GATA6	-1.07317	-6.0363	0.000121	0.002424	FT
ENSG00000141485.11	SLC13A5	5.26975	6.88117	4.1e-05	0.001123	FT
ENSG00000141499.12	WRAP53	1.24002	5.65585	0.000203	0.003633	FT
ENSG00000141519.10	CCDC40	3.01316	9.77903	2e-06	0.000159	FT
ENSG00000141524.11	TMC6	1.35046	5.99812	0.000127	0.002526	FT
ENSG00000141579.6	ZNF750	5.09526	9.56016	2e-06	0.000176	FT
ENSG00000141622.9	RNF165	2.67309	7.01679	3.5e-05	0.001	FT
ENSG00000141665.7	FBXO15	3.89907	14.0231	0	3.1e-05	FT
ENSG00000141696.8	LEPREL4	-1.24873	-6.15247	0.000103	0.002161	FT
ENSG00000141699.6	FAM134C	-0.75395	-4.97914	0.000537	0.007557	FT
ENSG00000141744.3	PNMT	3.8964	4.76607	0.00074	0.009691	FT
ENSG00000141753.5	IGFBP4	-2.00694	-6.26952	8.9e-05	0.001939	FT
ENSG00000141756.14	FKBP10	-2.26489	-10.5669	1e-06	0.000113	FT
ENSG00000141854.3	hsa-mir-1199	1.73884	7.53462	1.9e-05	0.00065	FT
ENSG00000141934.5	PPAP2C	3.66751	5.84548	0.000156	0.002973	FT
ENSG00000142156.10	COL6A1	-2.378	-6.93869	3.8e-05	0.001069	FT
ENSG00000142173.10	COL6A2	-3.35671	-7.8484	1.3e-05	0.000527	FT
ENSG00000142303.9	ADAMTS10	-1.90762	-6.73115	4.9e-05	0.001276	FT
ENSG00000142449.8	FBN3	4.89711	6.12563	0.000107	0.002218	FT
ENSG00000142459.4	EVI5L	-0.997188	-5.36655	0.000305	0.004921	FT
ENSG00000142609.13	C1orf222	6.19839	5.2775	0.000347	0.005422	FT
ENSG00000142621.14	FHAD1	4.88182	7.1831	2.8e-05	0.00087	FT
ENSG00000142661.14	MYOM3	1.97616	5.14056	0.000423	0.006303	FT
ENSG00000142675.13	CNKSR1	2.40397	5.43261	0.000278	0.004586	FT
ENSG00000142686.7	C1orf216	-1.45331	-6.89942	4e-05	0.001105	FT
ENSG00000142687.13	KIAA0319L	0.676284	6.19036	9.8e-05	0.002088	FT
ENSG00000142694.6	EVA1B	-2.06889	-7.11109	3.1e-05	0.000921	FT
ENSG00000142748.8	FCN3	3.63883	9.42621	3e-06	0.000193	FT
ENSG00000142765.13	SYTL1	2.49869	7.24573	2.6e-05	0.000827	FT
ENSG00000142910.10	TINAGL1	-1.78814	-7.0447	3.3e-05	0.000978	FT
ENSG00000142959.4	BEST4	3.59039	6.92703	3.9e-05	0.001079	FT
ENSG00000143001.4	TMEM61	3.09119	5.43729	0.000276	0.004562	FT
ENSG00000143028.7	SYPL2	-4.24834	-11.0135	1e-06	9.4e-05	FT
ENSG00000143067.4	ZNF697	-2.13911	-7.15275	2.9e-05	0.000892	FT
ENSG00000143171.8	RXRG	5.04682	8.42709	7e-06	0.000346	FT
ENSG00000143195.8	ILDR2	-4.04858	-7.87923	1.3e-05	0.000513	FT
ENSG00000143217.7	PVRL4	5.90434	6.46867	6.8e-05	0.00162	FT
ENSG00000143224.12	PPOX	1.36227	8.33113	8e-06	0.000372	FT
ENSG00000143320.4	CRABP2	2.30785	6.14731	0.000104	0.002171	FT
ENSG00000143337.13	TOR1AIP1	-0.804002	-5.05299	0.000481	0.006959	FT
ENSG00000143344.10	RGL1	-1.01863	-7.82837	1.3e-05	0.000535	FT
ENSG00000143375.10	CGN	-1.41804	-5.56565	0.00023	0.00399	FT
ENSG00000143382.9	ADAMTSL4	-2.15515	-5.8691	0.000151	0.002901	FT
ENSG00000143387.8	CTSK	-2.40742	-6.11198	0.000109	0.002249	FT
ENSG00000143409.11	FAM63A	-0.63649	-4.82468	0.000677	0.009074	FT
ENSG00000143412.5	ANXA9	-1.77364	-5.10112	0.000448	0.006583	FT
ENSG00000143434.11	SEMA6C	-1.88012	-5.49755	0.000253	0.004283	FT
ENSG00000143450.10	OAZ3	1.72556	5.38061	0.000299	0.004842	FT
ENSG00000143452.11	HORMAD1	2.94291	5.19373	0.000392	0.005947	FT
ENSG00000143507.13	DUSP10	2.52336	6.77325	4.7e-05	0.00123	FT
ENSG00000143515.12	ATP8B2	-1.2819	-6.77332	4.7e-05	0.00123	FT
ENSG00000143537.9	ADAM15	-1.6443	-7.64024	1.7e-05	0.000599	FT
ENSG00000143595.8	AQP10	5.02801	9.85171	2e-06	0.000156	FT
ENSG00000143603.13	KCNN3	3.27797	8.66206	5e-06	0.000303	FT
ENSG00000143740.10	SNAP47	-1.03014	-5.15915	0.000412	0.006177	FT
ENSG00000143842.10	SOX13	0.880402	7.28748	2.5e-05	0.000795	FT
ENSG00000143878.8	RHOB	-1.3244	-5.01617	0.000508	0.007252	FT
ENSG00000143891.12	GALM	2.30442	11.1318	1e-06	9.1e-05	FT
ENSG00000144036.10	EXOC6B	-0.898419	-5.31003	0.000331	0.005231	FT
ENSG00000144043.7	TEX261	-0.795325	-5.91353	0.000142	0.002764	FT
ENSG00000144061.8	NPHP1	2.13096	13.6294	0	3.6e-05	FT
ENSG00000144134.14	RABL2A	2.09969	10.4964	1e-06	0.000116	FT
ENSG00000144191.7	CNGA3	4.34679	4.8081	0.000694	0.009255	FT
ENSG00000144199.7	FAHD2B	-1.67364	-6.68095	5.2e-05	0.001324	FT
ENSG00000144218.13	AFF3	-2.17054	-5.90237	0.000144	0.0028	FT
ENSG00000144227.4	NXPH2	-4.76797	-6.89502	4e-05	0.001109	FT
ENSG00000144285.11	SCN1A	6.98994	5.2931	0.000339	0.00532	FT
ENSG00000144290.11	SLC4A10	3.27656	6.16666	0.000101	0.002133	FT
ENSG00000144331.14	ZNF385B	-3.83902	-7.22933	2.7e-05	0.000837	FT
ENSG00000144369.8	FAM171B	-3.13287	-10.0296	1e-06	0.000145	FT
ENSG00000144395.13	CCDC150	1.51198	5.15062	0.000417	0.006242	FT
ENSG00000144451.14	SPAG16	2.21428	6.85053	4.2e-05	0.001153	FT
ENSG00000144476.5	ACKR3	-2.28883	-8.56947	6e-06	0.00032	FT
ENSG00000144485.6	HES6	2.94135	6.73574	4.9e-05	0.001271	FT
ENSG00000144504.11	ANKMY1	2.30208	12.5918	0	5.1e-05	FT
ENSG00000144583.4	2016-03-04	4.79358	11.5346	0	7.6e-05	FT
ENSG00000144642.16	RBMS3	-2.33405	-8.6303	6e-06	0.000309	FT
ENSG00000144644.10	GADL1	-4.342	-6.31601	8.3e-05	0.001857	FT
ENSG00000144649.4	FAM198A	1.37599	5.08232	0.000461	0.00673	FT
ENSG00000144730.12	IL17RD	-2.0485	-7.67529	1.6e-05	0.000587	FT
ENSG00000144749.9	LRIG1	1.83729	8.50032	6e-06	0.000334	FT
ENSG00000144810.11	COL8A1	-3.88338	-9.24263	3e-06	0.000217	FT
ENSG00000144824.15	PHLDB2	-2.43802	-6.11304	0.000109	0.002249	FT
ENSG00000144837.4	PLA1A	3.97725	8.24879	8e-06	0.000391	FT
ENSG00000144852.12	NR1I2	3.12735	5.07811	0.000464	0.006756	FT
ENSG00000144857.10	BOC	-1.51244	-5.65429	0.000203	0.003638	FT
ENSG00000144891.13	AGTR1	-4.3696	-6.16953	0.000101	0.002128	FT
ENSG00000144935.10	TRPC1	-1.75446	-9.83163	2e-06	0.000156	FT
ENSG00000145075.7	CCDC39	3.05669	13.6441	0	3.6e-05	FT
ENSG00000145113.17	MUC4	6.9215	5.28253	0.000344	0.005385	FT
ENSG00000145147.15	SLIT2	-2.27914	-10.9531	1e-06	9.7e-05	FT
ENSG00000145198.10	VWA5B2	3.61543	5.73695	0.000181	0.003338	FT
ENSG00000145246.9	ATP10D	-1.37055	-9.12065	3e-06	0.000232	FT
ENSG00000145283.7	SLC10A6	1.56037	6.97903	3.6e-05	0.001038	FT
ENSG00000145287.6	PLAC8	4.05335	10.226	1e-06	0.000131	FT
ENSG00000145362.12	ANK2	-1.9393	-4.7544	0.000753	0.009828	FT
ENSG00000145391.8	SETD7	-1.09854	-5.46195	0.000266	0.004448	FT
ENSG00000145423.4	SFRP2	-4.50935	-7.40013	2.2e-05	0.000727	FT
ENSG00000145491.7	ROPN1L	5.76944	8.12675	1e-05	0.00043	FT
ENSG00000145700.4	ANKRD31	1.76699	5.26232	0.000354	0.005518	FT
ENSG00000145721.7	LIX1	3.73654	4.91112	0.000594	0.008202	FT
ENSG00000145743.11	FBXL17	-0.771976	-4.96399	0.000549	0.007699	FT
ENSG00000145819.11	ARHGAP26	2.16014	12.8484	0	4.7e-05	FT
ENSG00000145975.9	FAM217A	3.24746	16.6381	0	1.6e-05	FT
ENSG00000146001.4	PCDHB18	-1.51118	-6.08512	0.000113	0.002309	FT
ENSG00000146049.1	KAAG1	3.29593	8.32855	8e-06	0.000372	FT
ENSG00000146090.11	RASGEF1C	2.32135	5.94725	0.000136	0.002669	FT
ENSG00000146166.12	LGSN	5.12606	10.2356	1e-06	0.000131	FT
ENSG00000146216.7	TTBK1	2.56159	6.34746	8e-05	0.0018	FT
ENSG00000146221.8	TCTE1	5.57695	10.1289	1e-06	0.000137	FT
ENSG00000146233.3	CYP39A1	-1.36575	-7.50342	1.9e-05	0.000666	FT
ENSG00000146242.5	TPBG	-1.78842	-7.31235	2.4e-05	0.000781	FT
ENSG00000146399.1	TAAR1	6.41433	11.1911	1e-06	8.9e-05	FT
ENSG00000146453.7	PNLDC1	2.87567	6.26419	8.9e-05	0.001948	FT
ENSG00000146530.7	VWDE	2.9164	6.7186	5e-05	0.00129	FT
ENSG00000146555.14	SDK1	1.86002	8.06372	1e-05	0.000452	FT
ENSG00000146648.11	EGFR	-1.15194	-7.79744	1.4e-05	0.000545	FT
ENSG00000146733.9	PSPH	0.959407	5.21128	0.000382	0.005858	FT
ENSG00000146856.10	AGBL3	1.5134	7.73863	1.5e-05	0.000559	FT
ENSG00000147082.13	CCNB3	1.40665	6.40158	7.5e-05	0.001717	FT
ENSG00000147100.5	SLC16A2	-1.60762	-7.41104	2.2e-05	0.00072	FT
ENSG00000147117.7	ZNF157	2.21059	6.64714	5.5e-05	0.001364	FT
ENSG00000147183.5	CPXCR1	4.25015	5.72138	0.000185	0.003393	FT
ENSG00000147206.11	NXF3	5.6406	6.21365	9.5e-05	0.00204	FT
ENSG00000147251.10	DOCK11	-2.53247	-10.3397	1e-06	0.000126	FT
ENSG00000147255.13	IGSF1	-2.98735	-4.75007	0.000758	0.00988	FT
ENSG00000147257.9	GPC3	-3.92623	-6.43	7.2e-05	0.001678	FT
ENSG00000147400.8	CETN2	2.52988	8.04916	1e-05	0.000456	FT
ENSG00000147408.10	CSGALNACT1	-2.21528	-5.87078	0.000151	0.002896	FT
ENSG00000147434.4	CHRNA6	2.27561	8.74468	5e-06	0.00029	FT
ENSG00000147573.12	TRIM55	6.15788	8.40157	7e-06	0.000353	FT
ENSG00000147799.7	ARHGAP39	2.50863	9.85026	2e-06	0.000156	FT
ENSG00000147862.10	NFIB	-1.80047	-7.50328	1.9e-05	0.000666	FT
ENSG00000147872.5	PLIN2	-1.69447	-4.79398	0.000709	0.009407	FT
ENSG00000147894.10	C9orf72	2.02719	9.62461	2e-06	0.000171	FT
ENSG00000147955.12	SIGMAR1	-0.892992	-5.50966	0.000249	0.004227	FT
ENSG00000148136.5	OR13C4	2.53215	5.17927	0.0004	0.006046	FT
ENSG00000148204.7	CRB2	-2.45541	-11.1879	1e-06	8.9e-05	FT
ENSG00000148218.11	ALAD	-1.44451	-9.83875	2e-06	0.000156	FT
ENSG00000148225.11	WDR31	1.69613	7.34321	2.3e-05	0.00076	FT
ENSG00000148288.7	GBGT1	-1.31555	-6.87872	4.1e-05	0.001125	FT
ENSG00000148341.13	SH3GLB2	-0.667643	-4.76563	0.00074	0.009695	FT
ENSG00000148346.7	LCN2	6.2865	7.4202	2.1e-05	0.000714	FT
ENSG00000148356.9	LRSAM1	-0.748757	-5.16583	0.000408	0.006133	FT
ENSG00000148386.5	LCN9	2.48934	7.07495	3.2e-05	0.000948	FT
ENSG00000148400.9	NOTCH1	0.97023	5.2343	0.000369	0.0057	FT
ENSG00000148408.8	CACNA1B	5.2102	6.18977	9.8e-05	0.002088	FT
ENSG00000148468.12	FAM171A1	1.43466	6.19201	9.8e-05	0.002085	FT
ENSG00000148516.17	ZEB1	-2.46566	-10.5455	1e-06	0.000114	FT
ENSG00000148671.9	ADIRF	-2.60323	-7.48949	2e-05	0.000674	FT
ENSG00000148702.10	HABP2	6.17707	6.40531	7.4e-05	0.001711	FT
ENSG00000148730.6	EIF4EBP2	-0.807597	-4.89799	0.000606	0.008325	FT
ENSG00000148735.10	PLEKHS1	6.2411	6.9972	3.5e-05	0.001018	FT
ENSG00000148814.13	LRRC27	1.23686	6.65544	5.4e-05	0.001356	FT
ENSG00000148841.11	ITPRIP	-0.91317	-4.7851	0.000719	0.009493	FT
ENSG00000148935.6	GAS2	1.30485	4.74571	0.000763	0.009938	FT
ENSG00000149021.2	SCGB1A1	7.15277	6.68536	5.2e-05	0.001319	FT
ENSG00000149043.12	SYT8	2.26575	5.62612	0.000211	0.00374	FT
ENSG00000149050.5	ZNF214	1.11973	5.23884	0.000367	0.005674	FT
ENSG00000149115.9	TNKS1BP1	-1.61359	-5.90405	0.000144	0.002796	FT
ENSG00000149131.11	SERPING1	-2.07572	-5.51891	0.000246	0.004191	FT
ENSG00000149150.4	SLC43A1	-2.83608	-6.77548	4.6e-05	0.001228	FT
ENSG00000149201.5	CCDC81	5.12364	9.21144	3e-06	0.00022	FT
ENSG00000149257.9	SERPINH1	-2.02082	-7.87702	1.3e-05	0.000514	FT
ENSG00000149295.9	DRD2	3.58918	5.13074	0.000429	0.00637	FT
ENSG00000149300.5	C11orf52	1.83425	5.14211	0.000422	0.006295	FT
ENSG00000149328.10	GLB1L2	1.85207	10.7126	1e-06	0.000105	FT
ENSG00000149451.13	ADAM33	-2.86866	-6.91954	3.9e-05	0.001084	FT
ENSG00000149485.12	FADS1	-2.12369	-6.36094	7.9e-05	0.001776	FT
ENSG00000149489.4	ROM1	-1.98783	-7.35568	2.3e-05	0.000754	FT
ENSG00000149499.7	EML3	-1.48613	-8.34634	8e-06	0.000367	FT
ENSG00000149573.4	MPZL2	4.52424	4.83557	0.000666	0.00896	FT
ENSG00000149582.11	TMEM25	-1.49946	-9.5437	2e-06	0.000178	FT
ENSG00000149591.12	TAGLN	-1.99699	-7.12874	3e-05	0.00091	FT
ENSG00000149782.7	PLCB3	-1.30933	-9.94335	2e-06	0.00015	FT
ENSG00000149798.3	CDC42EP2	-1.67637	-5.60908	0.000216	0.0038	FT
ENSG00000149970.10	CNKSR2	-2.76521	-7.08673	3.2e-05	0.000941	FT
ENSG00000150054.14	MPP7	1.09813	4.84579	0.000656	0.00885	FT
ENSG00000150165.13	ANXA8L1	-4.04566	-5.07093	0.000469	0.00682	FT
ENSG00000150457.7	LATS2	-1.98298	-7.63994	1.7e-05	0.000599	FT
ENSG00000150526.7	MIA2	3.77442	15.0266	0	2.5e-05	FT
ENSG00000150594.5	ADRA2A	-2.29382	-7.0556	3.3e-05	0.000967	FT
ENSG00000150625.12	GPM6A	-3.72184	-5.34394	0.000315	0.005042	FT
ENSG00000150628.2	SPATA4	4.38948	15.2825	0	2.3e-05	FT
ENSG00000150667.6	FSIP1	3.22531	6.47999	6.7e-05	0.001606	FT
ENSG00000150672.12	DLG2	-0.94845	-5.18867	0.000394	0.005974	FT
ENSG00000150750.6	C11orf53	3.89525	5.80812	0.000164	0.003088	FT
ENSG00000150773.6	PIH1D2	3.18604	12.8091	0	4.7e-05	FT
ENSG00000150782.7	IL18	-2.11612	-5.05857	0.000477	0.006921	FT
ENSG00000150873.7	C2orf50	5.29367	7.64183	1.7e-05	0.000599	FT
ENSG00000150938.5	CRIM1	-1.30194	-4.7572	0.00075	0.009803	FT
ENSG00000150967.13	ABCB9	-1.13779	-5.3098	0.000331	0.005231	FT
ENSG00000151023.12	ENKUR	5.91267	9.15168	3e-06	0.000227	FT
ENSG00000151151.5	IPMK	1.2669	5.39812	0.000292	0.004746	FT
ENSG00000151176.3	PLBD2	-1.37643	-5.81022	0.000164	0.003082	FT
ENSG00000151224.8	MAT1A	3.37521	4.94362	0.000566	0.007885	FT
ENSG00000151240.11	DIP2C	-0.628405	-4.79762	0.000705	0.009369	FT
ENSG00000151320.6	AKAP6	0.952395	5.04872	0.000484	0.006994	FT
ENSG00000151353.10	TMEM18	-0.893958	-5.7763	0.000172	0.003195	FT
ENSG00000151379.3	MSGN1	2.82897	15.8814	0	2e-05	FT
ENSG00000151388.6	ADAMTS12	1.57561	5.42497	0.000281	0.00462	FT
ENSG00000151458.7	ANKRD50	-1.76995	-11.3375	0	8.4e-05	FT
ENSG00000151474.15	FRMD4A	1.07303	5.22715	0.000373	0.005751	FT
ENSG00000151575.10	TEX9	2.3497	6.66303	5.3e-05	0.001345	FT
ENSG00000151617.11	EDNRA	-3.10679	-4.87506	0.000628	0.008561	FT
ENSG00000151640.8	DPYSL4	-3.40697	-6.22827	9.3e-05	0.002011	FT
ENSG00000151655.13	ITIH2	3.97849	6.2065	9.6e-05	0.002052	FT
ENSG00000151715.3	TMEM45B	6.86326	7.84033	1.3e-05	0.00053	FT
ENSG00000151718.11	WWC2	-1.72427	-7.20055	2.8e-05	0.000858	FT
ENSG00000151838.7	CCDC175	4.34242	5.42376	0.000281	0.004626	FT
ENSG00000151882.7	CCL28	2.49456	9.234	3e-06	0.000217	FT
ENSG00000151892.10	GFRA1	-2.72298	-4.75838	0.000749	0.009789	FT
ENSG00000151914.13	DST	-1.84266	-13.3422	0	4e-05	FT
ENSG00000151917.13	BEND6	-2.75576	-8.62382	6e-06	0.000311	FT
ENSG00000152022.7	LIX1L	-2.05059	-11.6943	0	7.3e-05	FT
ENSG00000152049.5	KCNE4	-3.71071	-6.10206	0.00011	0.002272	FT
ENSG00000152076.14	CCDC74B	1.95813	8.7584	5e-06	0.000287	FT
ENSG00000152092.10	ASTN1	-2.98231	-7.12365	3e-05	0.000914	FT
ENSG00000152104.7	PTPN14	-1.18374	-5.98157	0.00013	0.002573	FT
ENSG00000152127.4	MGAT5	1.4358	4.78692	0.000717	0.009476	FT
ENSG00000152219.4	ARL14EP	-1.00718	-6.64504	5.5e-05	0.001367	FT
ENSG00000152270.4	PDE3B	-2.09515	-5.84149	0.000157	0.002987	FT
ENSG00000152284.4	TCF7L1	-2.50802	-8.63123	6e-06	0.000309	FT
ENSG00000152465.13	NMT2	-1.53093	-7.30609	2.4e-05	0.000786	FT
ENSG00000152467.5	ZSCAN1	3.95726	5.83693	0.000158	0.002998	FT
ENSG00000152527.9	PLEKHH2	-1.95563	-8.09367	1e-05	0.000442	FT
ENSG00000152556.11	PFKM	-1.63996	-11.2038	1e-06	8.8e-05	FT
ENSG00000152582.8	SPEF2	3.39526	10.6309	1e-06	0.000109	FT
ENSG00000152611.7	CAPSL	6.96223	7.37407	2.3e-05	0.000742	FT
ENSG00000152669.8	CCNO	2.60633	7.75586	1.5e-05	0.000555	FT
ENSG00000152705.6	CATSPER3	1.67018	6.25579	9e-05	0.001959	FT
ENSG00000152760.5	TCTEX1D1	6.12138	7.97583	1.1e-05	0.000479	FT
ENSG00000152763.12	WDR78	3.62233	9.89747	2e-06	0.000153	FT
ENSG00000152779.12	SLC16A12	5.98946	7.07534	3.2e-05	0.000948	FT
ENSG00000152822.9	GRM1	1.9795	5.49788	0.000253	0.004283	FT
ENSG00000152931.7	PART1	6.2319	6.41369	7.3e-05	0.001701	FT
ENSG00000152936.6	IFLTD1	6.35616	6.85103	4.2e-05	0.001153	FT
ENSG00000152953.8	STK32B	-2.20171	-5.11893	0.000437	0.006443	FT
ENSG00000152969.12	JAKMIP1	-1.61057	-5.03411	0.000495	0.007113	FT
ENSG00000153071.10	DAB2	-2.082	-7.67475	1.6e-05	0.000587	FT
ENSG00000153157.8	SYCP2L	-1.78223	-5.79704	0.000167	0.003127	FT
ENSG00000153179.7	RASSF3	-2.02079	-9.01103	4e-06	0.000242	FT
ENSG00000153233.8	PTPRR	3.56379	8.3202	8e-06	0.000373	FT
ENSG00000153234.9	NR4A2	2.08136	5.22966	0.000372	0.005733	FT
ENSG00000153237.13	CCDC148	3.26451	5.59802	0.00022	0.003846	FT
ENSG00000153292.11	GPR110	4.25684	9.99825	1e-06	0.000147	FT
ENSG00000153347.5	FAM81B	6.20897	8.01083	1.1e-05	0.000466	FT
ENSG00000153363.8	LINC00467	2.0293	9.52818	2e-06	0.00018	FT
ENSG00000153404.9	PLEKHG4B	1.57047	5.83876	0.000158	0.002996	FT
ENSG00000153531.8	ADPRHL1	1.79927	5.68356	0.000195	0.003534	FT
ENSG00000153551.9	CMTM7	2.2045	6.53205	6.3e-05	0.001522	FT
ENSG00000153707.11	PTPRD	-2.25359	-6.41515	7.3e-05	0.001698	FT
ENSG00000153789.8	FAM92B	6.75474	7.3311	2.4e-05	0.000768	FT
ENSG00000153822.9	KCNJ16	5.18566	6.38907	7.6e-05	0.001736	FT
ENSG00000153832.7	FBXO36	2.42273	10.2922	1e-06	0.000129	FT
ENSG00000153885.9	KCTD15	-1.69339	-11.3736	0	8.2e-05	FT
ENSG00000153904.14	DDAH1	1.96942	4.78696	0.000717	0.009476	FT
ENSG00000153930.6	ANKFN1	7.0258	5.81523	0.000163	0.003065	FT
ENSG00000153936.12	HS2ST1	-1.18919	-5.38009	0.000299	0.004843	FT
ENSG00000153956.11	CACNA2D1	-1.6793	-4.81738	0.000684	0.009154	FT
ENSG00000153993.9	SEMA3D	-3.48488	-6.71716	5e-05	0.001291	FT
ENSG00000154080.8	CHST9	5.609	4.77759	0.000727	0.009577	FT
ENSG00000154099.13	DNAAF1	5.52439	7.00383	3.5e-05	0.001012	FT
ENSG00000154162.9	CDH12	5.79824	5.71526	0.000187	0.003415	FT
ENSG00000154188.5	ANGPT1	-2.41744	-6.3713	7.8e-05	0.001758	FT
ENSG00000154252.11	GAL3ST2	-1.77644	-7.14892	2.9e-05	0.000895	FT
ENSG00000154269.10	ENPP3	3.35618	6.02775	0.000122	0.002443	FT
ENSG00000154309.7	DISP1	-2.83289	-6.93197	3.8e-05	0.001075	FT
ENSG00000154358.15	OBSCN	-1.66374	-7.35792	2.3e-05	0.000752	FT
ENSG00000154479.8	CCDC173	4.16124	12.649	0	5e-05	FT
ENSG00000154493.13	C10orf90	2.27633	6.76304	4.7e-05	0.001238	FT
ENSG00000154640.10	BTG3	1.61327	7.98708	1.1e-05	0.000475	FT
ENSG00000154736.5	ADAMTS5	-2.56252	-6.09139	0.000112	0.002295	FT
ENSG00000154760.9	SLFN13	2.94828	8.87701	4e-06	0.000264	FT
ENSG00000154764.5	WNT7A	4.99844	7.0798	3.2e-05	0.000945	FT
ENSG00000154768.4	C17orf50	4.54298	8.04278	1.1e-05	0.000458	FT
ENSG00000154914.11	USP43	2.6118	5.92528	0.00014	0.002727	FT
ENSG00000154917.6	RAB6B	1.6572	6.39375	7.5e-05	0.00173	FT
ENSG00000155026.12	RSPH10B	4.77632	7.64854	1.6e-05	0.000597	FT
ENSG00000155066.11	PROM2	4.27358	11.0824	1e-06	9.3e-05	FT
ENSG00000155085.11	AK9	3.14261	10.73	1e-06	0.000104	FT
ENSG00000155099.3	TMEM55A	-0.956189	-5.71348	0.000187	0.00342	FT
ENSG00000155254.8	MARVELD1	-2.00457	-8.596	6e-06	0.000316	FT
ENSG00000155269.7	GPR78	2.96727	4.99582	0.000524	0.007426	FT
ENSG00000155330.5	C16orf87	-0.60118	-4.90126	0.000603	0.008296	FT
ENSG00000155380.7	SLC16A1	-3.16671	-13.5206	0	3.7e-05	FT
ENSG00000155530.2	LRGUK	3.66726	12.5498	0	5.2e-05	FT
ENSG00000155714.9	PDZD9	1.68477	7.7494	1.5e-05	0.000555	FT
ENSG00000155749.8	ALS2CR12	3.8605	9.05841	4e-06	0.000238	FT
ENSG00000155760.1	FZD7	-3.12533	-18.6151	0	1.4e-05	FT
ENSG00000155761.9	SPAG17	4.64511	8.44413	7e-06	0.000343	FT
ENSG00000155875.9	FAM154A	2.91347	15.9518	0	2e-05	FT
ENSG00000155918.3	RAET1L	2.05174	7.80609	1.4e-05	0.000542	FT
ENSG00000156030.8	ELMSAN1	-1.11496	-5.64213	0.000207	0.003687	FT
ENSG00000156042.13	TTC18	3.73645	9.03526	4e-06	0.000239	FT
ENSG00000156103.11	MMP16	-2.63032	-6.56445	6.1e-05	0.001478	FT
ENSG00000156206.9	C15orf26	5.63498	8.24125	8e-06	0.000393	FT
ENSG00000156218.8	ADAMTSL3	-2.36773	-7.72578	1.5e-05	0.000565	FT
ENSG00000156222.7	SLC28A1	3.69046	7.85177	1.3e-05	0.000527	FT
ENSG00000156269.4	NAA11	2.1786	5.19311	0.000392	0.005947	FT
ENSG00000156284.4	CLDN8	5.80713	8.45682	7e-06	0.000342	FT
ENSG00000156298.8	TSPAN7	-3.35247	-8.24352	8e-06	0.000393	FT
ENSG00000156313.8	RPGR	2.46399	8.63322	6e-06	0.000309	FT
ENSG00000156381.4	ANKRD9	-1.25494	-6.67592	5.3e-05	0.00133	FT
ENSG00000156413.9	FUT6	4.63679	9.29813	3e-06	0.000209	FT
ENSG00000156453.9	PCDH1	4.95234	7.13569	3e-05	0.000905	FT
ENSG00000156510.11	HKDC1	2.17852	5.65803	0.000202	0.003629	FT
ENSG00000156709.9	AIFM1	0.995592	5.19355	0.000392	0.005947	FT
ENSG00000156787.12	TBC1D31	1.5897	12.6944	0	4.9e-05	FT
ENSG00000156858.7	PRR14	-0.726923	-4.92226	0.000585	0.00808	FT
ENSG00000157077.10	ZFYVE9	-0.704055	-5.16803	0.000407	0.006118	FT
ENSG00000157150.4	TIMP4	3.45283	9.33184	3e-06	0.000206	FT
ENSG00000157227.8	MMP14	-1.05068	-5.39362	0.000293	0.004772	FT
ENSG00000157315.4	TMED6	4.47581	11.0746	1e-06	9.3e-05	FT
ENSG00000157330.5	C1orf158	6.5294	7.83572	1.3e-05	0.000531	FT
ENSG00000157388.8	CACNA1D	3.09729	6.22713	9.4e-05	0.002013	FT
ENSG00000157423.13	HYDIN	3.58022	6.30474	8.5e-05	0.001877	FT
ENSG00000157429.11	ZNF19	1.20735	6.3654	7.8e-05	0.001768	FT
ENSG00000157445.10	CACNA2D3	-1.56055	-4.84478	0.000657	0.008853	FT
ENSG00000157470.7	FAM81A	2.63843	8.02087	1.1e-05	0.000462	FT
ENSG00000157554.14	ERG	-1.8509	-5.1574	0.000413	0.006188	FT
ENSG00000157578.9	LCA5L	2.9289	17.6979	0	1.5e-05	FT
ENSG00000157653.7	C9orf43	0.810669	4.83193	0.00067	0.008999	FT
ENSG00000157765.7	SLC34A2	2.59683	5.09745	0.000451	0.006612	FT
ENSG00000157796.13	WDR19	0.65707	4.98808	0.00053	0.007497	FT
ENSG00000157833.8	GAREML	-1.63158	-7.96491	1.1e-05	0.000481	FT
ENSG00000157856.6	DRC1	6.27167	6.29921	8.5e-05	0.001884	FT
ENSG00000157873.13	TNFRSF14	0.672177	4.96241	0.000551	0.007711	FT
ENSG00000157890.13	MEGF11	6.67762	9.58099	2e-06	0.000174	FT
ENSG00000157933.9	SKI	-1.19393	-5.15391	0.000415	0.006217	FT
ENSG00000158008.5	EXTL1	-2.47308	-5.67808	0.000197	0.003553	FT
ENSG00000158023.5	WDR66	4.4809	8.87517	4e-06	0.000265	FT
ENSG00000158062.16	UBXN11	1.51022	7.69391	1.6e-05	0.000579	FT
ENSG00000158077.4	NLRP14	2.3093	4.99005	0.000528	0.007483	FT
ENSG00000158106.8	RHPN1	2.02257	7.3798	2.2e-05	0.000739	FT
ENSG00000158113.8	LRRC43	4.41913	11.0169	1e-06	9.4e-05	FT
ENSG00000158158.7	CNNM4	1.31773	6.88512	4.1e-05	0.00112	FT
ENSG00000158163.10	DZIP1L	2.06021	9.31631	3e-06	0.000207	FT
ENSG00000158220.9	ESYT3	-2.54758	-8.14095	9e-06	0.000424	FT
ENSG00000158234.8	FAIM	2.68025	15.1163	0	2.5e-05	FT
ENSG00000158270.10	COLEC12	-2.29421	-6.54055	6.2e-05	0.00151	FT
ENSG00000158296.9	SLC13A3	-2.16577	-5.05534	0.00048	0.006945	FT
ENSG00000158301.13	GPRASP2	-1.38353	-9.55063	2e-06	0.000178	FT
ENSG00000158315.6	RHBDL2	-1.09288	-6.21089	9.6e-05	0.002044	FT
ENSG00000158352.11	SHROOM4	1.14104	5.24012	0.000366	0.005665	FT
ENSG00000158423.12	RIBC1	3.11265	7.49474	2e-05	0.000671	FT
ENSG00000158428.3	C2orf62	4.47057	10.0831	1e-06	0.000142	FT
ENSG00000158486.9	DNAH3	6.50052	4.98168	0.000535	0.007541	FT
ENSG00000158528.7	PPP1R9A	1.26503	4.8697	0.000633	0.008612	FT
ENSG00000158553.3	POM121L2	3.11662	5.46361	0.000266	0.004438	FT
ENSG00000158555.10	GDPD5	-3.31896	-7.88458	1.3e-05	0.000511	FT
ENSG00000158560.10	DYNC1I1	-2.68327	-4.8786	0.000624	0.00852	FT
ENSG00000158764.6	ITLN2	-3.44988	-7.02362	3.4e-05	0.000994	FT
ENSG00000158813.13	EDA	-2.19921	-10.4261	1e-06	0.000122	FT
ENSG00000158816.11	VWA5B1	5.34517	5.58028	0.000225	0.003924	FT
ENSG00000158966.9	CACHD1	-0.893484	-4.77585	0.000729	0.009586	FT
ENSG00000159079.14	C21orf59	1.4739	6.12313	0.000107	0.002223	FT
ENSG00000159166.9	LAD1	3.63651	5.54112	0.000238	0.004088	FT
ENSG00000159184.7	HOXB13	3.0425	8.73551	5e-06	0.000291	FT
ENSG00000159212.8	CLIC6	5.40228	6.04518	0.000119	0.002403	FT
ENSG00000159239.7	C2orf81	2.36728	9.60549	2e-06	0.000172	FT
ENSG00000159335.11	PTMS	-1.5689	-7.01424	3.5e-05	0.001003	FT
ENSG00000159348.8	CYB5R1	1.19904	7.76781	1.4e-05	0.000555	FT
ENSG00000159374.13	M1AP	1.34143	4.74319	0.000766	0.009965	FT
ENSG00000159403.11	C1R	-2.62146	-7.10549	3.1e-05	0.000926	FT
ENSG00000159409.10	CELF3	4.74722	6.07217	0.000115	0.002337	FT
ENSG00000159445.8	THEM4	-0.889793	-6.42914	7.2e-05	0.001678	FT
ENSG00000159588.10	CCDC17	5.17398	8.17975	9e-06	0.000412	FT
ENSG00000159625.10	CCDC135	5.1859	9.85513	2e-06	0.000156	FT
ENSG00000159650.4	UROC1	3.60923	5.71895	0.000186	0.003403	FT
ENSG00000159708.13	LRRC36	2.97844	18.7434	0	1.4e-05	FT
ENSG00000159712.10	ANKRD18CP	3.35812	12.6062	0	5.1e-05	FT
ENSG00000159713.6	TPPP3	5.5898	8.76532	5e-06	0.000286	FT
ENSG00000159714.6	ZDHHC1	1.25369	5.19027	0.000394	0.005962	FT
ENSG00000159761.10	C16orf86	-1.18574	-5.54149	0.000238	0.004088	FT
ENSG00000159763.3	PIP	6.14912	11.0638	1e-06	9.4e-05	FT
ENSG00000159784.13	FAM131B	-1.3321	-4.87683	0.000626	0.00854	FT
ENSG00000159788.14	RGS12	1.13653	5.72372	0.000185	0.003387	FT
ENSG00000159899.10	NPR2	-2.21242	-10.5594	1e-06	0.000114	FT
ENSG00000159958.3	TNFRSF13C	3.51936	6.80992	4.4e-05	0.001186	FT
ENSG00000160055.15	TMEM234	0.97134	6.35228	7.9e-05	0.001791	FT
ENSG00000160058.14	BSDC1	-0.856182	-5.3305	0.000321	0.005108	FT
ENSG00000160062.10	ZBTB8A	-1.4635	-8.29551	8e-06	0.000379	FT
ENSG00000160180.14	TFF3	4.26252	6.70032	5.1e-05	0.001304	FT
ENSG00000160181.4	TFF2	3.42221	8.56999	6e-06	0.00032	FT
ENSG00000160182.2	TFF1	3.478	9.23731	3e-06	0.000217	FT
ENSG00000160188.5	RSPH1	5.01948	10.2812	1e-06	0.000129	FT
ENSG00000160190.8	SLC37A1	1.88166	10.1355	1e-06	0.000137	FT
ENSG00000160191.13	PDE9A	3.14936	12.0459	0	6.2e-05	FT
ENSG00000160200.13	CBS	1.63586	5.33983	0.000317	0.005058	FT
ENSG00000160285.10	LSS	-1.37627	-6.35526	7.9e-05	0.001786	FT
ENSG00000160298.13	C21orf58	3.91455	10.9521	1e-06	9.7e-05	FT
ENSG00000160345.8	C9orf116	3.92729	11.5949	0	7.4e-05	FT
ENSG00000160349.5	LCN1	3.95229	4.93875	0.00057	0.007923	FT
ENSG00000160401.10	C9orf117	5.88882	5.20707	0.000384	0.005874	FT
ENSG00000160460.11	SPTBN4	-2.14677	-10.7931	1e-06	0.000102	FT
ENSG00000160472.4	TMEM190	6.95952	7.78984	1.4e-05	0.000547	FT
ENSG00000160539.4	PPAPDC3	-2.42284	-4.85096	0.000651	0.008806	FT
ENSG00000160588.5	MPZL3	1.97938	6.13518	0.000106	0.002198	FT
ENSG00000160602.9	NEK8	1.11	5.6227	0.000212	0.003752	FT
ENSG00000160606.6	TLCD1	3.79554	9.81662	2e-06	0.000157	FT
ENSG00000160678.7	S100A1	4.97491	9.98062	1e-06	0.000149	FT
ENSG00000160767.16	FAM189B	-1.09878	-4.83927	0.000662	0.008914	FT
ENSG00000160783.14	PMF1	-0.659167	-5.43993	0.000275	0.004547	FT
ENSG00000160838.9	LRRC71	6.48644	5.82214	0.000161	0.003043	FT
ENSG00000160932.6	LY6E	-2.12797	-10.5383	1e-06	0.000114	FT
ENSG00000160972.5	PPP1R16A	1.27349	6.35959	7.9e-05	0.001778	FT
ENSG00000161010.10	C5orf45	0.662367	4.97645	0.000539	0.00758	FT
ENSG00000161036.6	LRWD1	1.888	6.61577	5.7e-05	0.001408	FT
ENSG00000161040.12	FBXL13	2.03664	9.56759	2e-06	0.000176	FT
ENSG00000161055.3	SCGB3A1	6.24874	13.2244	0	4.1e-05	FT
ENSG00000161202.13	DVL3	-0.828191	-5.07624	0.000465	0.00677	FT
ENSG00000161203.9	AP2M1	-0.946017	-6.23106	9.3e-05	0.002006	FT
ENSG00000161267.7	BDH1	2.69891	10.5329	1e-06	0.000115	FT
ENSG00000161277.9	THAP8	-0.994289	-5.78736	0.000169	0.003158	FT
ENSG00000161281.6	COX7A1	-2.15891	-6.55673	6.1e-05	0.001488	FT
ENSG00000161328.10	LRRC56	2.6595	9.52081	2e-06	0.000181	FT
ENSG00000161573.6	CCL16	2.7503	5.73698	0.000181	0.003338	FT
ENSG00000161996.13	WDR90	1.17916	5.0989	0.00045	0.006601	FT
ENSG00000162004.12	CCDC78	4.99902	8.61496	6e-06	0.000313	FT
ENSG00000162039.10	MEIOB	-4.47794	-7.29908	2.5e-05	0.00079	FT
ENSG00000162040.5	HS3ST6	3.16492	9.66736	2e-06	0.000167	FT
ENSG00000162065.7	TBC1D24	1.20627	10.7791	1e-06	0.000103	FT
ENSG00000162078.7	ZG16B	4.52953	7.06643	3.3e-05	0.000956	FT
ENSG00000162105.11	SHANK2	3.05573	6.83134	4.3e-05	0.001171	FT
ENSG00000162148.6	PPP1R32	3.61426	13.1874	0	4.2e-05	FT
ENSG00000162174.8	ASRGL1	4.79025	10.2046	1e-06	0.000132	FT
ENSG00000162231.9	NXF1	-0.512232	-5.12984	0.00043	0.006375	FT
ENSG00000162409.6	PRKAA2	1.37328	5.56501	0.00023	0.003993	FT
ENSG00000162444.11	RBP7	-1.98977	-4.76346	0.000743	0.009722	FT
ENSG00000162456.5	KNCN	5.82071	9.80874	2e-06	0.000157	FT
ENSG00000162482.4	AKR7A3	1.12035	5.32468	0.000324	0.005142	FT
ENSG00000162493.12	PDPN	-3.53214	-8.25412	8e-06	0.00039	FT
ENSG00000162543.5	UBXN10	2.62056	7.77118	1.4e-05	0.000555	FT
ENSG00000162571.9	TTLL10	6.13237	6.30356	8.5e-05	0.001877	FT
ENSG00000162576.11	MXRA8	-3.73177	-9.5825	2e-06	0.000174	FT
ENSG00000162598.9	C1orf87	7.11229	6.95145	3.7e-05	0.001059	FT
ENSG00000162599.11	NFIA	-1.039	-5.46705	0.000264	0.004421	FT
ENSG00000162614.13	NEXN	-2.86382	-5.59672	0.00022	0.003847	FT
ENSG00000162620.11	LRRIQ3	3.36454	10.3065	1e-06	0.000128	FT
ENSG00000162621.5	LRRC53	3.28632	8.58793	6e-06	0.000317	FT
ENSG00000162631.14	NTNG1	-2.82489	-4.93698	0.000572	0.00794	FT
ENSG00000162643.8	WDR63	5.6142	9.50062	2e-06	0.000182	FT
ENSG00000162650.11	ATXN7L2	-1.11941	-8.47268	7e-06	0.000339	FT
ENSG00000162687.11	KCNT2	-3.30919	-7.44536	2.1e-05	0.000699	FT
ENSG00000162727.3	OR2M5	2.60302	5.85238	0.000155	0.002951	FT
ENSG00000162733.11	DDR2	-2.79657	-16.6019	0	1.6e-05	FT
ENSG00000162755.9	KLHDC9	2.62262	8.28349	8e-06	0.000382	FT
ENSG00000162761.10	LMX1A	3.47938	5.53845	0.000239	0.004097	FT
ENSG00000162779.16	AXDND1	2.87721	7.14051	3e-05	0.000902	FT
ENSG00000162804.9	SNED1	0.846833	4.85962	0.000642	0.008717	FT
ENSG00000162814.6	SPATA17	4.36743	13.6548	0	3.6e-05	FT
ENSG00000162878.8	PKDCC	-3.37007	-5.70705	0.000189	0.003443	FT
ENSG00000162896.5	PIGR	7.39044	6.72366	5e-05	0.001284	FT
ENSG00000162913.9	C1orf145	-1.19493	-4.89249	0.000611	0.008374	FT
ENSG00000162929.9	KIAA1841	2.20077	7.93622	1.2e-05	0.00049	FT
ENSG00000162946.16	DISC1	-1.19995	-6.43934	7.1e-05	0.001665	FT
ENSG00000162976.8	PQLC3	-0.875242	-4.8719	0.00063	0.008594	FT
ENSG00000162994.11	CLHC1	1.76165	12.2797	0	5.6e-05	FT
ENSG00000162999.8	DUSP19	2.03346	6.93005	3.8e-05	0.001076	FT
ENSG00000163006.6	CCDC138	1.24323	5.59755	0.00022	0.003846	FT
ENSG00000163013.7	FBXO41	-1.44037	-7.17114	2.9e-05	0.000879	FT
ENSG00000163016.5	ALMS1P	3.51257	5.94222	0.000137	0.002681	FT
ENSG00000163060.6	TEKT4	5.67638	6.97625	3.6e-05	0.001039	FT
ENSG00000163071.6	SPATA18	5.02967	10.6579	1e-06	0.000107	FT
ENSG00000163083.5	INHBB	3.94353	10.2823	1e-06	0.000129	FT
ENSG00000163093.7	BBS5	1.13993	6.78025	4.6e-05	0.001223	FT
ENSG00000163121.5	NEURL3	2.83888	5.22037	0.000377	0.005796	FT
ENSG00000163126.10	ANKRD23	1.27639	7.96296	1.2e-05	0.000481	FT
ENSG00000163145.8	C1QTNF7	-2.75525	-4.89808	0.000606	0.008325	FT
ENSG00000163191.5	S100A11	1.99507	5.75792	0.000176	0.003261	FT
ENSG00000163235.11	TGFA	3.05284	4.7428	0.000766	0.009969	FT
ENSG00000163239.8	TDRD10	-2.70693	-6.78432	4.6e-05	0.001219	FT
ENSG00000163263.6	C1orf189	5.96635	11.4942	0	7.7e-05	FT
ENSG00000163283.6	ALPP	5.68993	6.46872	6.8e-05	0.00162	FT
ENSG00000163293.7	NIPAL1	2.06579	9.65314	2e-06	0.000168	FT
ENSG00000163297.12	ANTXR2	-1.72376	-6.79315	4.5e-05	0.001208	FT
ENSG00000163349.17	HIPK1	1.60625	5.52322	0.000244	0.00417	FT
ENSG00000163362.6	C1orf106	4.38045	6.30129	8.5e-05	0.001881	FT
ENSG00000163377.10	FAM19A4	-4.35831	-8.17633	9e-06	0.000413	FT
ENSG00000163382.7	APOA1BP	-1.04879	-4.80079	0.000702	0.009332	FT
ENSG00000163424.4	C3orf30	3.66301	9.14446	3e-06	0.000228	FT
ENSG00000163430.5	FSTL1	-2.12875	-8.38054	7e-06	0.000358	FT
ENSG00000163435.11	ELF3	4.68052	8.24274	8e-06	0.000393	FT
ENSG00000163449.6	TMEM169	2.51966	8.65198	5e-06	0.000306	FT
ENSG00000163479.9	SSR2	-1.1898	-5.84689	0.000156	0.00297	FT
ENSG00000163482.7	STK36	0.617724	5.07988	0.000463	0.006745	FT
ENSG00000163491.12	NEK10	5.01544	7.9669	1.1e-05	0.000481	FT
ENSG00000163501.5	IHH	3.96651	8.25094	8e-06	0.000391	FT
ENSG00000163513.13	TGFBR2	-1.55858	-5.16268	0.00041	0.006155	FT
ENSG00000163516.9	ANKZF1	0.685132	4.83641	0.000665	0.008951	FT
ENSG00000163521.11	GLB1L	1.51553	8.88796	4e-06	0.000264	FT
ENSG00000163576.13	EFHB	5.29849	9.81713	2e-06	0.000157	FT
ENSG00000163577.3	EIF5A2	-1.69089	-4.89213	0.000612	0.008376	FT
ENSG00000163596.12	ICA1L	1.76728	8.82401	5e-06	0.000275	FT
ENSG00000163617.6	KIAA1407	1.89197	7.72781	1.5e-05	0.000564	FT
ENSG00000163624.5	CDS1	2.9114	7.99001	1.1e-05	0.000474	FT
ENSG00000163629.8	PTPN13	-1.45331	-7.70466	1.5e-05	0.000575	FT
ENSG00000163630.6	SYNPR	3.2161	6.15831	0.000103	0.002151	FT
ENSG00000163631.12	ALB	2.102	6.42237	7.3e-05	0.001688	FT
ENSG00000163659.8	TIPARP	0.668686	4.93769	0.000571	0.007934	FT
ENSG00000163689.14	C3orf67	2.9738	5.86811	0.000151	0.002903	FT
ENSG00000163697.12	APBB2	-1.4467	-6.24376	9.2e-05	0.001979	FT
ENSG00000163704.7	PRRT3	1.64645	5.83727	0.000158	0.002998	FT
ENSG00000163705.8	FANCD2OS	2.93386	15.3742	0	2.3e-05	FT
ENSG00000163792.5	TCF23	-2.66061	-5.44743	0.000272	0.004514	FT
ENSG00000163806.11	SPDYA	1.21342	5.03934	0.000491	0.007074	FT
ENSG00000163817.11	SLC6A20	3.91866	6.93284	3.8e-05	0.001075	FT
ENSG00000163818.12	LZTFL1	1.03023	5.0094	0.000513	0.007309	FT
ENSG00000163820.10	FYCO1	-1.07515	-6.94326	3.8e-05	0.001065	FT
ENSG00000163879.9	DNALI1	2.10804	10.364	1e-06	0.000125	FT
ENSG00000163885.7	CCDC37	6.58246	5.55288	0.000234	0.004046	FT
ENSG00000163898.5	LIPH	5.03406	5.08443	0.00046	0.006713	FT
ENSG00000163913.7	IFT122	0.90198	6.773	4.7e-05	0.00123	FT
ENSG00000163932.9	PRKCD	1.88858	6.69996	5.1e-05	0.001304	FT
ENSG00000163935.9	SFMBT1	0.940606	5.4023	0.00029	0.00473	FT
ENSG00000163945.11	UVSSA	0.707366	5.01474	0.000509	0.007262	FT
ENSG00000163975.7	MFI2	-1.76329	-6.57628	6e-05	0.001459	FT
ENSG00000163995.14	ABLIM2	-1.6231	-5.683	0.000195	0.003536	FT
ENSG00000164037.12	SLC9B1	-1.0467	-5.52268	0.000244	0.004172	FT
ENSG00000164039.10	BDH2	-1.19461	-7.61462	1.7e-05	0.000612	FT
ENSG00000164040.12	PGRMC2	-0.990652	-5.19191	0.000393	0.005952	FT
ENSG00000164056.6	SPRY1	-1.70144	-5.95068	0.000135	0.002662	FT
ENSG00000164066.7	INTU	1.18328	5.24134	0.000365	0.005658	FT
ENSG00000164070.6	HSPA4L	3.24867	7.69891	1.5e-05	0.000578	FT
ENSG00000164088.13	PPM1M	-1.18702	-5.65884	0.000202	0.003627	FT
ENSG00000164089.4	ETNPPL	-4.00478	-6.96631	3.7e-05	0.001049	FT
ENSG00000164099.3	PRSS12	4.18658	7.74258	1.5e-05	0.000558	FT
ENSG00000164107.7	HAND2	-3.78344	-15.5761	0	2.2e-05	FT
ENSG00000164109.8	MAD2L1	1.96749	5.64594	0.000206	0.003672	FT
ENSG00000164114.14	MAP9	1.65063	4.76399	0.000742	0.009717	FT
ENSG00000164124.6	TMEM144	2.0979	4.74596	0.000763	0.009937	FT
ENSG00000164161.5	HHIP	-3.29594	-5.73688	0.000181	0.003338	FT
ENSG00000164185.4	ZNF474	5.84287	7.84908	1.3e-05	0.000527	FT
ENSG00000164237.4	CMBL	-1.77701	-6.95148	3.7e-05	0.001059	FT
ENSG00000164266.6	SPINK1	4.11862	5.90562	0.000144	0.002791	FT
ENSG00000164291.12	ARSK	-0.604673	-4.99582	0.000524	0.007426	FT
ENSG00000164292.8	RHOBTB3	-2.64465	-5.4799	0.00026	0.004366	FT
ENSG00000164294.9	GPX8	-1.38675	-10.0028	1e-06	0.000147	FT
ENSG00000164309.10	CMYA5	-3.09447	-10.729	1e-06	0.000104	FT
ENSG00000164318.13	EGFLAM	-3.04334	-7.34208	2.3e-05	0.00076	FT
ENSG00000164347.13	GFM2	1.42585	6.53643	6.3e-05	0.001516	FT
ENSG00000164366.3	CCDC127	-0.842173	-5.56165	0.000231	0.004008	FT
ENSG00000164379.4	FOXQ1	5.68253	7.15716	2.9e-05	0.000889	FT
ENSG00000164385.5	C6orf195	1.4724	4.9219	0.000585	0.008082	FT
ENSG00000164393.4	GPR111	5.64023	6.70176	5.1e-05	0.001303	FT
ENSG00000164402.9	2016-09-08	-0.769291	-5.5394	0.000239	0.004096	FT
ENSG00000164404.4	GDF9	1.57618	6.54254	6.2e-05	0.001508	FT
ENSG00000164411.6	GJB7	6.87091	10.5503	1e-06	0.000114	FT
ENSG00000164520.7	RAET1E	-2.92603	-8.15031	9e-06	0.000421	FT
ENSG00000164588.4	HCN1	-1.66368	-5.05306	0.000481	0.006959	FT
ENSG00000164626.8	KCNK5	-2.11296	-8.47056	7e-06	0.000339	FT
ENSG00000164627.13	KIF6	3.70274	9.88671	2e-06	0.000154	FT
ENSG00000164638.5	SLC29A4	2.70795	5.82865	0.00016	0.003024	FT
ENSG00000164649.15	CDCA7L	-1.63861	-5.31097	0.00033	0.005226	FT
ENSG00000164659.10	KIAA1324L	-1.2558	-5.81115	0.000164	0.003079	FT
ENSG00000164674.11	SYTL3	2.22526	9.02707	4e-06	0.00024	FT
ENSG00000164675.6	IQUB	3.07835	9.71882	2e-06	0.000163	FT
ENSG00000164690.3	SHH	4.77159	8.70734	5e-06	0.000295	FT
ENSG00000164692.13	COL1A2	-3.55943	-8.81218	5e-06	0.000276	FT
ENSG00000164694.12	FNDC1	-4.32819	-7.82676	1.3e-05	0.000535	FT
ENSG00000164695.4	CHMP4C	3.00157	5.45136	0.00027	0.004494	FT
ENSG00000164736.5	SOX17	6.43527	6.04089	0.00012	0.002412	FT
ENSG00000164746.9	C7orf57	6.22563	8.20614	9e-06	0.000404	FT
ENSG00000164749.7	HNF4G	6.52766	13.5824	0	3.7e-05	FT
ENSG00000164754.8	RAD21	-0.75191	-5.14823	0.000418	0.006257	FT
ENSG00000164764.10	SBSPON	-2.89326	-6.10157	0.000111	0.002272	FT
ENSG00000164825.3	DEFB1	5.07675	10.9287	1e-06	9.7e-05	FT
ENSG00000164845.12	FAM86FP	1.62215	4.84968	0.000652	0.008816	FT
ENSG00000164855.11	TMEM184A	3.23423	5.85634	0.000154	0.002941	FT
ENSG00000164877.14	MICALL2	2.50644	9.82136	2e-06	0.000157	FT
ENSG00000164889.8	SLC4A2	-1.27183	-6.92873	3.8e-05	0.001077	FT
ENSG00000164953.11	TMEM67	2.17394	9.44629	2e-06	0.000191	FT
ENSG00000164970.10	FAM219A	-1.47584	-6.84551	4.3e-05	0.001158	FT
ENSG00000164972.8	C9orf24	6.12379	7.9516	1.2e-05	0.000484	FT
ENSG00000165023.5	DIRAS2	4.53314	10.0175	1e-06	0.000146	FT
ENSG00000165025.10	SYK	1.98893	5.63374	0.000209	0.003709	FT
ENSG00000165072.9	MAMDC2	-1.48956	-5.3818	0.000298	0.004835	FT
ENSG00000165084.11	C8orf34	6.16372	7.20086	2.8e-05	0.000858	FT
ENSG00000165091.11	TMC1	3.20692	9.88611	2e-06	0.000154	FT
ENSG00000165115.10	KIF27	2.29801	11.4327	0	7.9e-05	FT
ENSG00000165124.13	SVEP1	-3.92318	-6.07216	0.000115	0.002337	FT
ENSG00000165164.8	CXorf22	6.57633	5.8215	0.000161	0.003044	FT
ENSG00000165182.6	CXorf58	3.10883	6.68878	5.2e-05	0.001315	FT
ENSG00000165188.9	RNF183	4.26512	14.6041	0	2.6e-05	FT
ENSG00000165192.9	ASB11	2.28416	7.02891	3.4e-05	0.000991	FT
ENSG00000165209.14	STRBP	1.0587	9.52025	2e-06	0.000181	FT
ENSG00000165215.5	CLDN3	6.01734	5.86399	0.000152	0.002915	FT
ENSG00000165238.12	WNK2	4.38801	5.74802	0.000178	0.003302	FT
ENSG00000165269.8	AQP7	2.66652	8.05316	1e-05	0.000456	FT
ENSG00000165272.10	AQP3	2.18495	7.58244	1.8e-05	0.000629	FT
ENSG00000165309.9	ARMC3	7.00515	6.22991	9.3e-05	0.002008	FT
ENSG00000165325.9	CCDC67	5.14251	8.01502	1.1e-05	0.000464	FT
ENSG00000165376.6	CLDN2	6.34569	9.8643	2e-06	0.000155	FT
ENSG00000165383.6	LRRC18	6.66387	8.56161	6e-06	0.000321	FT
ENSG00000165390.11	ANXA8	-4.14994	-5.86518	0.000152	0.002913	FT
ENSG00000165410.10	CFL2	-1.30005	-8.65312	5e-06	0.000305	FT
ENSG00000165424.6	ZCCHC24	-2.13661	-8.10592	1e-05	0.000438	FT
ENSG00000165434.6	PGM2L1	2.26517	5.99342	0.000128	0.002539	FT
ENSG00000165443.7	PHYHIPL	3.62599	5.29681	0.000337	0.005299	FT
ENSG00000165475.9	CRYL1	-0.89516	-6.77562	4.6e-05	0.001228	FT
ENSG00000165506.10	DNAAF2	1.51595	6.24567	9.1e-05	0.001975	FT
ENSG00000165553.4	NGB	4.13761	6.17402	0.0001	0.002121	FT
ENSG00000165555.5	NOXRED1	1.35892	5.97416	0.000131	0.002594	FT
ENSG00000165566.11	AMER2	6.2233	9.20821	3e-06	0.00022	FT
ENSG00000165588.12	OTX2	2.30654	11.8154	0	6.8e-05	FT
ENSG00000165621.4	OXGR1	5.19449	9.06194	4e-06	0.000238	FT
ENSG00000165633.7	VSTM4	-3.7719	-6.39561	7.5e-05	0.001728	FT
ENSG00000165684.3	SNAPC4	0.908432	5.63061	0.00021	0.003722	FT
ENSG00000165695.5	AK8	3.35717	12.1085	0	6.1e-05	FT
ENSG00000165698.11	C9orf9	2.80785	9.93145	2e-06	0.000151	FT
ENSG00000165730.10	STOX1	3.20051	16.9718	0	1.5e-05	FT
ENSG00000165752.12	STK32C	1.03662	4.75639	0.000751	0.009809	FT
ENSG00000165799.4	RNASE7	3.95068	6.33366	8.1e-05	0.001823	FT
ENSG00000165804.11	ZNF219	-1.63928	-8.57939	6e-06	0.000318	FT
ENSG00000165807.3	PPP1R36	3.25052	10.3844	1e-06	0.000124	FT
ENSG00000165810.12	BTNL9	3.66183	6.62064	5.6e-05	0.001402	FT
ENSG00000165816.8	VWA2	4.67916	7.62407	1.7e-05	0.000607	FT
ENSG00000165821.7	SALL2	-2.38817	-12.9492	0	4.5e-05	FT
ENSG00000165861.9	ZFYVE1	-0.856965	-6.02807	0.000122	0.002443	FT
ENSG00000165863.12	C10orf82	-3.02063	-7.13159	3e-05	0.000908	FT
ENSG00000165868.8	HSPA12A	-1.92046	-10.7378	1e-06	0.000104	FT
ENSG00000165879.7	FRAT1	0.634529	5.07982	0.000463	0.006745	FT
ENSG00000165912.11	PACSIN3	-1.53624	-4.88163	0.000621	0.008489	FT
ENSG00000165914.10	TTC7B	-1.18529	-5.41937	0.000283	0.004647	FT
ENSG00000165923.11	AGBL2	3.41268	11.6348	0	7.3e-05	FT
ENSG00000165929.8	TC2N	1.34665	5.34135	0.000316	0.005054	FT
ENSG00000165959.7	CLMN	2.02692	11.9399	0	6.5e-05	FT
ENSG00000165966.10	PDZRN4	-3.11609	-6.64294	5.5e-05	0.00137	FT
ENSG00000165995.14	CACNB2	-3.08113	-9.79053	2e-06	0.000158	FT
ENSG00000166033.7	HTRA1	-3.01215	-14.2379	0	2.8e-05	FT
ENSG00000166069.9	TMCO5A	5.35177	10.0322	1e-06	0.000145	FT
ENSG00000166073.4	GPR176	-2.69911	-6.65166	5.4e-05	0.001358	FT
ENSG00000166104.10	hsa-mir-7162	4.03134	6.85062	4.2e-05	0.001153	FT
ENSG00000166126.6	AMN	1.66173	7.17972	2.8e-05	0.000872	FT
ENSG00000166147.9	FBN1	-3.56081	-11.2413	0	8.7e-05	FT
ENSG00000166165.8	CKB	3.79718	10.7579	1e-06	0.000103	FT
ENSG00000166171.8	DPCD	1.53976	6.63648	5.5e-05	0.001379	FT
ENSG00000166183.11	ASPG	-3.88968	-5.44982	0.000271	0.004503	FT
ENSG00000166246.9	C16orf71	4.25932	11.6307	0	7.3e-05	FT
ENSG00000166250.7	CLMP	-4.5681	-7.12302	3e-05	0.000914	FT
ENSG00000166262.11	FAM227B	1.39854	6.12389	0.000107	0.002223	FT
ENSG00000166278.10	C2	-1.99046	-6.38313	7.6e-05	0.001747	FT
ENSG00000166311.5	SMPD1	-1.18062	-8.97862	4e-06	0.000247	FT
ENSG00000166323.8	C11orf65	1.72502	7.57208	1.8e-05	0.000631	FT
ENSG00000166341.6	DCHS1	-3.45621	-8.43355	7e-06	0.000345	FT
ENSG00000166348.13	USP54	1.08872	5.71804	0.000186	0.003406	FT
ENSG00000166352.11	C11orf74	1.30411	5.5436	0.000237	0.004078	FT
ENSG00000166391.10	MOGAT2	3.12565	4.90077	0.000604	0.008298	FT
ENSG00000166428.8	PLD4	1.918	6.15717	0.000103	0.002153	FT
ENSG00000166454.5	ATMIN	-0.722152	-4.75462	0.000753	0.009827	FT
ENSG00000166455.9	C16orf46	2.07377	13.0473	0	4.3e-05	FT
ENSG00000166482.7	MFAP4	-2.53796	-4.92812	0.00058	0.008019	FT
ENSG00000166532.11	RIMKLB	1.37536	7.08211	3.2e-05	0.000944	FT
ENSG00000166535.15	A2ML1	4.82014	5.3259	0.000323	0.005136	FT
ENSG00000166546.9	BEAN1	-2.8055	-5.41375	0.000285	0.004673	FT
ENSG00000166573.4	GALR1	4.2171	6.60046	5.8e-05	0.001429	FT
ENSG00000166578.5	IQCD	3.58075	10.5031	1e-06	0.000116	FT
ENSG00000166589.8	CDH16	6.38138	6.60492	5.8e-05	0.001424	FT
ENSG00000166592.7	RRAD	4.04679	7.46793	2e-05	0.000685	FT
ENSG00000166596.10	WDR16	6.26587	7.06515	3.3e-05	0.000956	FT
ENSG00000166603.3	MC4R	3.22007	7.42179	2.1e-05	0.000713	FT
ENSG00000166619.7	BLCAP	1.95561	9.02322	4e-06	0.00024	FT
ENSG00000166793.6	YPEL4	-3.54088	-7.03225	3.4e-05	0.000988	FT
ENSG00000166813.10	KIF7	-2.58641	-7.87016	1.3e-05	0.000516	FT
ENSG00000166831.4	RBPMS2	-2.9085	-5.08749	0.000457	0.006686	FT
ENSG00000166833.15	NAV2	0.832108	5.53738	0.000239	0.004099	FT
ENSG00000166840.9	GLYATL1	2.32721	5.16882	0.000406	0.006116	FT
ENSG00000166869.2	CHP2	3.56308	12.1089	0	6.1e-05	FT
ENSG00000166886.8	NAB2	-1.29954	-8.44021	7e-06	0.000344	FT
ENSG00000166897.9	ELFN2	2.79415	5.44216	0.000274	0.004537	FT
ENSG00000166924.4	NYAP1	-2.4195	-5.93305	0.000139	0.002708	FT
ENSG00000166947.7	EPB42	-4.01163	-5.36819	0.000304	0.004914	FT
ENSG00000166959.3	MS4A8	7.30683	6.2191	9.5e-05	0.002029	FT
ENSG00000166963.8	MAP1A	2.96243	10.4432	1e-06	0.00012	FT
ENSG00000166974.8	MAPRE2	-1.69992	-6.24782	9.1e-05	0.001974	FT
ENSG00000166997.3	CNPY4	-0.911037	-7.23416	2.7e-05	0.000834	FT
ENSG00000167014.6	C15orf43	2.37075	6.83746	4.3e-05	0.001165	FT
ENSG00000167034.9	NKX3-1	-3.11763	-11.6254	0	7.3e-05	FT
ENSG00000167037.14	SGSM1	2.92917	11.5827	0	7.4e-05	FT
ENSG00000167065.9	DUSP18	1.93948	8.92065	4e-06	0.000259	FT
ENSG00000167094.11	TTC16	4.83572	10.0974	1e-06	0.00014	FT
ENSG00000167107.8	ACSF2	-1.03391	-5.58948	0.000222	0.00388	FT
ENSG00000167113.5	COQ4	1.06049	6.94411	3.8e-05	0.001065	FT
ENSG00000167123.14	CERCAM	-2.64252	-9.89506	2e-06	0.000153	FT
ENSG00000167131.12	CCDC103	2.80527	8.04907	1e-05	0.000456	FT
ENSG00000167202.7	TBC1D2B	-2.12403	-9.05835	4e-06	0.000238	FT
ENSG00000167216.12	KATNAL2	1.98007	10.6716	1e-06	0.000107	FT
ENSG00000167315.13	ACAA2	-1.33717	-6.84721	4.2e-05	0.001156	FT
ENSG00000167360.4	OR51Q1	1.68477	7.7494	1.5e-05	0.000555	FT
ENSG00000167394.8	ZNF668	-1.08079	-5.78237	0.00017	0.003172	FT
ENSG00000167419.6	LPO	4.3843	8.88302	4e-06	0.000264	FT
ENSG00000167523.9	SPATA33	1.56667	7.93543	1.2e-05	0.00049	FT
ENSG00000167543.11	TP53I13	-0.689431	-4.96314	0.00055	0.007705	FT
ENSG00000167550.6	RHEBL1	3.57287	7.353	2.3e-05	0.000755	FT
ENSG00000167614.9	TTYH1	4.16073	8.32991	8e-06	0.000372	FT
ENSG00000167646.9	DNAAF3	3.98972	9.58697	2e-06	0.000174	FT
ENSG00000167653.4	PSCA	3.79675	8.42115	7e-06	0.000348	FT
ENSG00000167656.4	LY6D	3.34185	6.76323	4.7e-05	0.001238	FT
ENSG00000167657.7	DAPK3	-1.14464	-4.94541	0.000565	0.007865	FT
ENSG00000167754.8	KLK5	-3.89253	-5.13007	0.00043	0.006374	FT
ENSG00000167757.9	KLK11	-1.96578	-7.84809	1.3e-05	0.000527	FT
ENSG00000167779.3	IGFBP6	-3.5796	-7.39748	2.2e-05	0.000728	FT
ENSG00000167815.7	PRDX2	-1.13906	-5.12591	0.000432	0.006399	FT
ENSG00000167858.8	TEKT1	6.65694	7.25429	2.6e-05	0.000821	FT
ENSG00000167904.10	TMEM68	1.3977	6.0588	0.000117	0.002371	FT
ENSG00000167914.6	GSDMA	-2.09612	-7.14688	3e-05	0.000896	FT
ENSG00000167964.8	RAB26	3.09806	7.99065	1.1e-05	0.000474	FT
ENSG00000168016.9	TRANK1	-0.883631	-5.30911	0.000331	0.005233	FT
ENSG00000168026.12	TTC21A	2.98944	9.71996	2e-06	0.000163	FT
ENSG00000168038.6	ULK4	2.68565	11.0434	1e-06	9.4e-05	FT
ENSG00000168056.10	LTBP3	-0.955783	-4.97908	0.000537	0.007557	FT
ENSG00000168060.10	NAALADL1	-2.5936	-9.269	3e-06	0.000214	FT
ENSG00000168065.11	SLC22A11	3.88683	5.20865	0.000383	0.00587	FT
ENSG00000168067.7	MAP4K2	-1.00202	-6.1236	0.000107	0.002223	FT
ENSG00000168070.7	C11orf85	4.9693	8.94257	4e-06	0.000255	FT
ENSG00000168140.4	VASN	-1.45666	-7.13552	3e-05	0.000905	FT
ENSG00000168158.2	OR2C1	1.84126	5.78897	0.000169	0.003155	FT
ENSG00000168297.11	PXK	-1.11217	-8.51993	6e-06	0.000329	FT
ENSG00000168306.8	ACOX2	-1.05144	-5.8854	0.000148	0.002852	FT
ENSG00000168309.12	FAM107A	6.18114	8.88898	4e-06	0.000264	FT
ENSG00000168329.9	CX3CR1	1.24364	5.14295	0.000422	0.006293	FT
ENSG00000168350.6	DEGS2	3.34103	6.8831	4.1e-05	0.001122	FT
ENSG00000168356.7	SCN11A	1.2343	4.96871	0.000545	0.007656	FT
ENSG00000168386.14	FILIP1L	-2.87626	-6.53527	6.3e-05	0.001517	FT
ENSG00000168412.6	MTNR1A	3.68062	7.81942	1.4e-05	0.000538	FT
ENSG00000168434.8	COG7	0.965167	5.33283	0.00032	0.005094	FT
ENSG00000168477.13	TNXB	-3.44357	-9.81851	2e-06	0.000157	FT
ENSG00000168487.13	BMP1	-1.5945	-5.93463	0.000138	0.002703	FT
ENSG00000168497.4	SDPR	-3.5576	-8.10805	1e-05	0.000438	FT
ENSG00000168528.7	SERINC2	3.27365	9.51537	2e-06	0.000181	FT
ENSG00000168542.8	COL3A1	-3.74507	-8.29391	8e-06	0.000379	FT
ENSG00000168575.5	SLC20A2	1.6747	8.03989	1.1e-05	0.000458	FT
ENSG00000168589.10	DYNLRB2	3.90838	16.8434	0	1.5e-05	FT
ENSG00000168658.14	VWA3B	6.61425	6.17242	0.000101	0.002124	FT
ENSG00000168661.10	ZNF30	-0.579225	-4.88135	0.000622	0.008491	FT
ENSG00000168675.14	LDLRAD4	1.76661	7.1038	3.1e-05	0.000928	FT
ENSG00000168676.6	KCTD19	-2.0753	-5.5154	0.000247	0.004203	FT
ENSG00000168679.13	SLC16A4	-3.13157	-5.62352	0.000212	0.00375	FT
ENSG00000168765.11	GSTM4	-0.681569	-5.65341	0.000203	0.003641	FT
ENSG00000168778.7	TCTN2	1.38321	8.17364	9e-06	0.000413	FT
ENSG00000168785.3	TSPAN5	-4.07664	-10.2329	1e-06	0.000131	FT
ENSG00000168787.4	OR12D2	4.51067	10.3698	1e-06	0.000125	FT
ENSG00000168807.12	SNTB2	-1.04687	-4.99734	0.000523	0.007415	FT
ENSG00000168811.2	IL12A	4.21189	6.46271	6.9e-05	0.001627	FT
ENSG00000168818.5	STX18	1.62547	7.74307	1.5e-05	0.000558	FT
ENSG00000168852.8	TPTE2P5	2.014	6.85958	4.2e-05	0.001144	FT
ENSG00000168899.4	VAMP5	-1.1099	-4.98818	0.00053	0.007497	FT
ENSG00000168907.9	PLA2G4F	3.44185	4.94193	0.000568	0.007895	FT
ENSG00000168917.8	SLC35G2	-2.6513	-9.00746	4e-06	0.000242	FT
ENSG00000168959.10	GRM5	4.21397	5.20664	0.000384	0.005874	FT
ENSG00000168992.3	OR7E102P	2.64706	4.8531	0.000649	0.008786	FT
ENSG00000168993.10	CPLX1	-1.78158	-4.77547	0.000729	0.009586	FT
ENSG00000169040.10	PMCHL2	5.21251	6.10265	0.00011	0.002272	FT
ENSG00000169064.8	ZBBX	6.65597	5.74546	0.000179	0.003312	FT
ENSG00000169071.10	ROR2	-1.69399	-5.83607	0.000158	0.003	FT
ENSG00000169126.11	ARMC4	2.73228	10.7089	1e-06	0.000105	FT
ENSG00000169129.10	AFAP1L2	2.48023	5.27372	0.000349	0.005445	FT
[truncated: 3,050 more rows]
